# Supplementary material for: Specification and Diversification of Pericytes and Smooth Muscle Cells from Mesenchymoangioblasts
Source: Cell Rep. Author manuscript; Available in PMC 2019 Mar 21. (PMC6428685; doi:10.1016/j.celrep.2017.05.019)
Supplement: Data S1 [file NIHMS1003476-supplement-Data_S1.xlsx]

## Sheet: MB specific markers
	PPDE	c1.imPCs.1	c1.imPCs.2	c1.imPCs.3	c1.imSMCs.1	c1.imSMCs.2	c1.imSMCs.3	c1.MSCs.1	c1.MSCs.2	c1.MSCs.3	c1.mSMCs.1	c1.mSMCs.2	c1.mSMCs.3	c1.PC1.1	c1.PC1.2	c1.PC1.3	c1.PC2.1	c1.PC2.2	c1.PC2.3	c2.MBs.1	c2.MBs.2	c2.MBs.3	avg.c1	avg.c2	c2.vs..c1	crt.c2.c1	GENE_NAME	DESCRIPTION
OLFM3	1	0.001	0.001	0.001	0.001	0.001	0.001	0.001	0.001	0.001	0.001	0.001	0.001	0.001	0.001	0.001	0.001	0.001	0.001	49.2605	75.0272	38.541	0.001	54.2762	54276.2	38541	OLFM3	olfactomedin 3 [Source:HGNC Symbol;Acc:17990]
FABP9	0.999972	0.001	0.001	0.001	0.001	0.001	0.001	0.001	0.001	0.001	0.001	0.001	0.001	0.001	0.001	0.001	0.001	0.001	0.001	101.506	51.0872	8.68124	0.001	53.7582	53758.2	8681.24	FABP9	fatty acid binding protein 9, testis [Source:HGNC Symbol;Acc:3563]
PLSCR5	1	0.001	0.001	0.001	0.001	0.001	0.001	0.001	0.001	0.001	0.001	0.001	0.001	0.001	0.001	0.001	0.001	0.001	0.001	8.20052	11.9791	43.0934	0.001	21.091	21091	8200.52	PLSCR5	phospholipid scramblase family, member 5 [Source:HGNC Symbol;Acc:19952]
CRABP1	1	0.001	0.001	0.001	0.001	0.001	0.001	0.001	0.001	0.001	0.001	0.001	0.001	0.001	0.001	0.001	0.001	0.001	0.001	9.046	22.6341	8.52957	0.001	13.4032	13403.2	8529.57	CRABP1	cellular retinoic acid binding protein 1 [Source:HGNC Symbol;Acc:2338]
MYCN	1	0.001	0.001	0.001	0.001	0.001	0.001	0.001	0.001	0.001	0.001	0.001	0.001	0.001	0.001	0.001	0.001	0.001	0.001	18.0353	12.0091	4.3891	0.001	11.4778	11477.8	4389.1	MYCN	v-myc avian myelocytomatosis viral oncogene neuroblastoma derived homolog [Source:HGNC Symbol;Acc:7559]
HMX1	0.999999	0.001	0.001	0.001	0.001	0.001	0.001	0.001	0.001	0.001	0.001	0.001	0.001	0.001	0.001	0.001	0.001	0.001	0.001	12.2229	12.5324	2.31624	0.001	9.02386	9023.86	2316.24	HMX1	H6 family homeobox 1 [Source:HGNC Symbol;Acc:5017]
SHISA6	1	0.001	0.001	0.001	0.001	0.001	0.001	0.001	0.001	0.001	0.001	0.001	0.133381	0.001	0.001	0.001	0.00909524	0.001	0.001	114.783	87.7	3.386	0.00880423	68.623	7794.32	25.3859	SHISA6	shisa family member 6 [Source:HGNC Symbol;Acc:34491]
DLX5	0.999822	0.001	0.001	0.001	0.001	0.001	0.001	0.001	0.001	0.001	0.001	0.001	0.001	0.001	0.001	0.001	0.001	0.001	0.001	2.996	11.0243	8.75267	0.001	7.591	7591	2996	DLX5	distal-less homeobox 5 [Source:HGNC Symbol;Acc:2918]
PPP1R1B	0.999995	0.001	0.001	0.001	0.001	0.001	0.001	0.001	0.001	0.001	0.001	0.001	0.001	0.001	0.001	0.001	0.001	0.001	0.001	4.71195	8.14529	6.5491	0.001	6.46878	6468.78	4711.95	PPP1R1B	protein phosphatase 1, regulatory (inhibitor) subunit 1B [Source:HGNC Symbol;Acc:9287]
LGI2	1	0.001	0.001	0.001	0.001	0.001	0.001	0.001	0.001	0.001	0.001	0.001	0.001	0.001	0.001	0.001	0.001	0.001	0.001	7.41767	8.18552	3.67314	0.001	6.42544	6425.44	3673.14	LGI2	leucine-rich repeat LGI family, member 2 [Source:HGNC Symbol;Acc:18710]
ARHGAP40	1	0.001	0.001	0.001	0.001	0.001	0.001	0.001	0.001	0.001	0.001	0.001	0.001	0.001	0.001	0.001	0.001	0.001	0.001	9.68005	4.9529	4.47148	0.001	6.36814	6368.14	4471.48	ARHGAP40	Rho GTPase activating protein 40 [Source:HGNC Symbol;Acc:16226]
SFRP2	1	0.001	0.001	0.001	0.001	0.001	0.001	0.644333	0.50719	0.31219	0.001	0.001	0.001	0.001	0.001	0.001	0.001	0.001	0.001	523.214	672.815	53.4555	0.0821508	416.495	5069.88	82.9625	SFRP2	secreted frizzled-related protein 2 [Source:HGNC Symbol;Acc:10777]
TBR1	1	0.001	0.001	0.166238	0.001	0.001	0.001	0.001	0.001	0.001	0.001	0.001	0.384095	0.248381	0.001	0.001	0.001	0.001	0.001	299.341	222.645	12.3112	0.0452063	178.099	3939.69	32.0526	TBR1	T-box, brain, 1 [Source:HGNC Symbol;Acc:11590]
COL2A1	1	0.001	0.129571	0.001	0.001	0.001	0.219333	0.414571	0.001	0.001	0.001	0.170524	0.001	0.188619	0.001	0.001	0.238619	0.001	1.4329	530.788	870.664	88.5315	0.155841	496.661	3186.97	61.7846	COL2A1	collagen, type II, alpha 1 [Source:HGNC Symbol;Acc:2200]
ZIC2	1	0.001	0.001	0.001	0.001	0.001	0.001	0.001	0.001	0.001	0.001	0.001	0.203857	0.001	0.001	0.001	0.001	0.001	0.001	56.131	49.572	3.606	0.0122698	36.4363	2969.58	17.6889	ZIC2	Zic family member 2 [Source:HGNC Symbol;Acc:12873]
FBN3	1	0.001	0.001	0.001	0.001	0.001	0.001	0.001	0.001	0.001	0.001	0.001	0.342429	0.001	0.001	0.001	0.001	0.001	0.001	55.3534	76.5646	8.7629	0.0199683	46.8936	2348.41	25.5905	FBN3	fibrillin 3 [Source:HGNC Symbol;Acc:18794]
COL26A1	1	0.001	0.001	0.001	0.001	0.001	0.001	0.001	0.001	0.001	0.001	0.001	0.001	0.001	0.001	0.166238	0.0562381	0.001	0.001	23.5253	22.4329	34.8429	0.0132487	26.9337	2032.93	134.944	COL26A1	collagen, type XXVI, alpha 1 [Source:HGNC Symbol;Acc:18038]
PLVAP	1	0.001	0.227667	0.001	0.001	0.001	0.001	0.001	0.001	0.001	0.001	0.001	0.001	0.001	0.001	0.222667	0.0281429	0.368619	0.001	78.0443	70.082	121.418	0.0478386	89.848	1878.15	190.12	PLVAP	plasmalemma vesicle associated protein [Source:HGNC Symbol;Acc:13635]
EYA1	1	0.001	0.001	0.001	0.001	0.001	0.001	0.102667	0.001	0.001	0.001	0.001	0.001	0.001	0.001	0.001	0.00909524	0.001	0.001	21.931	12.1465	2.15052	0.00709788	12.076	1701.35	20.9467	EYA1	eyes absent homolog 1 (Drosophila) [Source:HGNC Symbol;Acc:3519]
RALYL	1	0.001	0.001	0.001	0.001	0.001	0.001	0.001	0.001	0.001	0.001	0.001	0.210048	0.001	0.001	0.001	0.001	0.001	0.001	11.202	44.4229	5.98457	0.0126138	20.5365	1628.1	28.4915	RALYL	RALY RNA binding protein-like [Source:HGNC Symbol;Acc:27036]
FGF10	1	0.001	0.001	0.001	0.001	1.14814	0.001	0.001	0.001	0.001	0.001	0.001	0.001	0.001	0.001	0.001	0.001	0.001	0.001	105.607	183.087	20.7505	0.0647302	103.148	1593.51	18.0731	FGF10	fibroblast growth factor 10 [Source:HGNC Symbol;Acc:3666]
EBF2	1	0.001	0.001	0.001	0.001	0.001	0.001	0.001	0.001	0.001	0.001	0.001	0.148143	0.001	0.001	0.112905	0.001	0.252905	0.001	63.8465	63.6253	5.70576	0.0293862	44.3925	1510.66	22.5609	EBF2	early B-cell factor 2 [Source:HGNC Symbol;Acc:19090]
TCEAL5	1	0.001	0.001	0.001	0.001	0.001	0.001	0.001	0.001	0.001	0.001	0.001	0.001	0.001	0.001	0.001	1.50981	0.628619	0.001	231.711	233.121	24.7579	0.11969	163.196	1363.49	16.398	TCEAL5	transcription elongation factor A (SII)-like 5 [Source:HGNC Symbol;Acc:22282]
WBSCR17	1	0.001	0.001	0.001	0.001	0.001	0.001	0.001	0.001	0.339095	0.001	0.001	0.001	0.23719	0.001	0.001	0.038619	0.001	0.001	38.9629	82.9781	10.5943	0.0349947	44.1785	1262.43	31.2429	WBSCR17	Williams-Beuren syndrome chromosome region 17 [Source:HGNC Symbol;Acc:16347]
TCF24	1	0.001	0.001	0.001	0.001	0.248143	0.001	0.001	0.001	0.001	0.001	0.001	0.001	0.001	0.001	0.001	0.001	0.001	0.001	28.6024	2.53552	22.9839	0.0147302	18.0406	1224.74	10.218	TCF24	transcription factor 24 [Source:HGNC Symbol;Acc:32275]
TRIM71	1	0.001	0.001	0.001	0.001	0.001	0.001	0.001	0.001	0.001	0.001	0.001	0.391476	0.001	0.001	0.001	0.001	0.001	0.001	29.4539	43.4065	8.19005	0.0226931	27.0168	1190.53	20.9209	TRIM71	tripartite motif containing 71, E3 ubiquitin protein ligase [Source:HGNC Symbol;Acc:32669]
TRDN	1	0.001	0.001	0.001	0.001	0.001	0.001	0.001	0.001	0.001	0.001	0.001	0.001	0.001	0.001	0.001	0.0271905	0.252905	0.001	22.9667	28.381	5.91576	0.0164497	19.0878	1160.37	23.3913	TRDN	triadin [Source:HGNC Symbol;Acc:12261]
HTR1E	1	0.001	0.001	0.001	0.001	0.001	0.350048	0.001	0.001	0.001	0.001	0.001	0.001	0.001	0.001	0.001	0.001	0.001	0.001	29.502	34.441	4.91433	0.0203915	22.9524	1125.59	14.039	HTR1E	5-hydroxytryptamine (serotonin) receptor 1E, G protein-coupled [Source:HGNC Symbol;Acc:5291]
CNTFR	1	0.001	0.001	0.001	0.001	0.001	0.001	0.001	0.523381	0.001	0.001	0.001	0.001	0.001	0.001	0.001	0.001	0.001	0.001	21.9072	21.9403	39.7729	0.0300212	27.8735	928.46	41.8571	CNTFR	ciliary neurotrophic factor receptor [Source:HGNC Symbol;Acc:2170]
KCNA6	1	0.001	0.001	0.001	0.001	0.001	0.001	0.001	0.001	0.001	0.001	0.001	0.001	0.001	0.001	0.001	0.078619	0.001	0.001	5.88005	2.03719	5.84719	0.00531217	4.58814	863.704	25.9122	KCNA6	potassium voltage-gated channel, shaker-related subfamily, member 6 [Source:HGNC Symbol;Acc:6225]
DPP10	1	0.001	0.001	0.001	0.001	0.001	0.001	0.001	0.001	0.001	0.001	0.001	0.001	0.188619	0.001	0.001	0.0495714	0.001	0.001	4.11481	7.54005	22.3281	0.0141217	11.3277	802.146	21.8155	DPP10	dipeptidyl-peptidase 10 (non-functional) [Source:HGNC Symbol;Acc:20823]
CNTNAP2	1	0.001	0.001	0.0981429	0.001	0.273381	0.001	0.0838571	0.368143	0.236714	0.001	0.001	0.203857	0.001	0.001	0.101952	0.00290476	0.001	0.001	98.8539	66.4839	12.6586	0.0766085	59.3321	774.485	34.3851	CNTNAP2	contactin associated protein-like 2 [Source:HGNC Symbol;Acc:13830]
LOC389634	0.999997	0.001	0.001	0.001	0.001	0.001	0.930524	0.001	0.001	0.001	0.001	0.001	0.001	0.001	0.001	0.001	0.001	0.001	0.001	43.7105	60.7472	14.2639	0.0526402	39.5739	751.78	15.3288
LRRN1	1	0.001	0.396476	0.422905	0.001	0.001	0.001	0.001	0.001	0.31219	0.001	0.001	0.001	0.001	0.001	0.001	0.0724286	0.001	0.001	84.5886	50.921	6.36933	0.0676667	47.293	698.911	15.0609	LRRN1	leucine rich repeat neuronal 1 [Source:HGNC Symbol;Acc:20980]
PPP1R14C	1	0.001	0.227667	0.001	0.001	0.001	0.001	0.001	0.001	0.001	0.001	0.001	0.001	0.001	0.001	0.001	0.001	0.001	0.001	11.2312	14.4079	2.76719	0.0135926	9.46878	696.613	12.1546	PPP1R14C	protein phosphatase 1, regulatory (inhibitor) subunit 14C [Source:HGNC Symbol;Acc:14952]
APLNR	1	0.001	0.001	0.001	0.001	0.001	0.001	0.001	0.001	0.001	0.001	0.001	0.323857	0.001	0.001	0.001	0.001	0.001	0.707667	79.9224	21.6043	3.70719	0.0581958	35.078	602.758	5.23861	APLNR	apelin receptor [Source:HGNC Symbol;Acc:339]
MEOX2	1	0.001	0.001	0.001	0.001	0.001	0.001	0.001	0.001	0.001	0.001	0.001	0.001	0.001	0.001	0.206238	0.423381	0.001	0.001	23.481	29.4358	7.78529	0.0358677	20.234	564.129	18.3884	MEOX2	mesenchyme homeobox 2 [Source:HGNC Symbol;Acc:7014]
SHD	1	0.001	0.001	0.206	0.001	0.001	0.001	0.001	0.001	0.236714	0.001	0.001	0.001	0.001	0.001	0.001	0.001	0.001	0.001	3.77957	15.5803	22.8048	0.0254841	14.0549	551.515	15.9668	SHD	Src homology 2 domain containing transforming protein D [Source:HGNC Symbol;Acc:30633]
DLX1	1	0.001	0.001	0.001	0.001	0.001	0.001	0.001	0.001	0.001	0.001	0.001	0.001	0.684333	0.001	0.446238	0.0295714	0.001	0.001	44.1053	46.43	10.7979	0.0652857	33.7777	517.383	15.7787	DLX1	distal-less homeobox 1 [Source:HGNC Symbol;Acc:2914]
FABP7	0.999998	0.001	0.001	0.001	0.001	0.001	0.001	0.89219	0.001	0.001	0.001	0.001	0.001	0.001	0.001	0.001	0.14481	0.001	0.001	65.6434	16.5339	3.22576	0.0585	28.4677	486.627	3.61555	FABP7	fatty acid binding protein 7, brain [Source:HGNC Symbol;Acc:3562]
COL6A4P2	1	0.001	0.001	0.0957619	1.05195	0.273381	0.001	0.0838571	0.293857	0.001	0.496238	0.001	0.391476	0.188619	0.001	0.001	0.665286	0.001	0.001	79.7231	190.776	6.8991	0.19719	92.466	468.917	6.55837
ANO1	1	0.538619	0.29981	0.114333	0.001	0.001	0.001	0.976714	1.59386	0.461	0.001	0.001	0.249095	0.001	0.001	0.112905	0.152905	0.354333	0.001	43.817	52.3305	261.133	0.270087	119.094	440.945	27.4911	ANO1	anoctamin 1, calcium activated chloride channel [Source:HGNC Symbol;Acc:21625]
CACNG4	1	0.001	0.160762	0.001	0.001	0.001	0.001	0.001	0.562667	0.001	0.001	0.821	0.001	0.001	0.001	0.001	0.001	0.001	0.001	14.4465	27.5741	57.46	0.0866349	33.1602	382.758	17.5962	CACNG4	calcium channel, voltage-dependent, gamma subunit 4 [Source:HGNC Symbol;Acc:1408]
RFPL2	0.999981	0.001	0.001	0.581238	0.001	0.001	0.001	0.001	0.001	0.001	0.001	0.001	0.001	0.001	0.001	0.001	0.001	0.001	0.001	12.3831	22.742	2.51362	0.0332354	12.5462	377.496	4.32459	RFPL2	ret finger protein-like 2 [Source:HGNC Symbol;Acc:9979]
LIN28A	1	0.001	0.375286	0.511476	0.001	0.001	0.550762	0.352429	0.691238	0.158143	0.60719	0.240524	0.628143	0.001	0.699571	0.610286	0.348619	0.497667	1.3991	260.584	147.393	44.0796	0.426357	150.686	353.426	31.5058	LIN28A	lin-28 homolog A (C. elegans) [Source:HGNC Symbol;Acc:15986]
CECR2	1	0.624571	0.001	0.001	0.001	0.001	0.001	0.088619	0.001	0.142905	0.001	0.001	0.328857	0.178143	0.001	0.001	0.0062381	0.001	0.001	32.062	41.3112	7.6579	0.0767407	27.0104	351.969	12.2611	CECR2	cat eye syndrome chromosome region, candidate 2 [Source:HGNC Symbol;Acc:1840]
IGLON5	1	0.001	0.167667	0.001	0.001	0.001	0.436238	0.130048	0.001	0.001	0.001	0.001	0.001	0.001	0.277667	0.001	0.001	0.001	0.001	8.22195	24.672	26.6948	0.0569788	19.8629	348.601	18.8474	IGLON5	IgLON family member 5 [Source:HGNC Symbol;Acc:34550]
RNF175	0.999895	0.001	0.001	0.001	0.001	0.001	0.001	0.001	0.001	0.001	0.001	0.001	0.001	0.001	0.479095	0.001	0.001	0.001	0.001	4.42886	21.6481	2.6941	0.0275608	9.59037	347.971	5.6233	RNF175	ring finger protein 175 [Source:HGNC Symbol;Acc:27735]
ID4	1	0.561952	0.145286	0.13719	0.795762	0.001	0.502905	0.211	0.341	0.167667	0.001	0.001	0.001	0.001	0.253381	0.497667	0.0348095	0.714333	1.4329	160.15	132.781	31.292	0.32227	108.074	335.354	21.8381	ID4	inhibitor of DNA binding 4, dominant negative helix-loop-helix protein [Source:HGNC Symbol;Acc:5363]
VAV3	1	0.001	0.333857	0.166238	0.839333	0.497667	0.001	0.836238	0.001	0.371476	0.001	0.001	0.607905	0.001	0.001	0.001	0.001	0.001	0.67219	104.781	114.302	21.9529	0.240828	80.3451	333.62	26.1552	VAV3	vav 3 guanine nucleotide exchange factor [Source:HGNC Symbol;Acc:12659]
FAM19A2	1	0.001	0.001	0.130048	0.001	0.001	0.22719	0.187429	0.001	0.294095	0.001	0.001	0.001	0.001	0.385048	0.132429	0.00814286	0.26981	0.001	54.8358	31.6322	3.73862	0.0913439	30.0689	329.183	9.7095	FAM19A2	family with sequence similarity 19 (chemokine (C-C motif)-like), member A2 [Source:HGNC Symbol;Acc:21589]
MYO3A	1	0.624571	0.001	0.001	0.001	0.001	0.001	0.001	0.001	0.001	0.001	0.001	0.001	0.001	0.001	0.001	0.0195714	0.001	0.001	11.42	19.9286	3.761	0.0366746	11.7032	319.11	6.02173	MYO3A	myosin IIIA [Source:HGNC Symbol;Acc:7601]
PREX2	1	0.001	0.001	0.001	0.001	0.001	0.001	0.001	0.001	0.001	0.001	0.001	0.001	0.001	0.498381	0.001	0.001	0.001	0.001	11.241	10.2072	4.81862	0.0286323	8.7556	305.795	9.66855	PREX2	phosphatidylinositol-3,4,5-trisphosphate-dependent Rac exchange factor 2 [Source:HGNC Symbol;Acc:22950]
KIF5C	1	0.706714	0.29981	0.393381	0.001	0.001	0.206952	0.542667	0.001	0.18719	0.001	0.001	0.001	0.961238	0.740048	0.422905	0.0281429	0.001	0.001	94.5677	93.9067	22.7905	0.249836	70.4216	281.871	23.7096	KIF5C	kinesin family member 5C [Source:HGNC Symbol;Acc:6325]
EMX2	1	0.607667	0.001	0.001	0.731952	0.001	0.001	0.001	0.001	0.236714	0.001	0.001	0.001	0.001	0.54981	0.001	0.0295714	0.001	1.05076	103.071	44.0384	3.2129	0.178804	50.1073	280.235	3.05769	EMX2	empty spiracles homeobox 2 [Source:HGNC Symbol;Acc:3341]
FREM2	1	0.001	0.001	0.103857	0.752905	0.001	0.001	0.22481	0.397667	0.001	0.001	0.152905	0.353381	0.001	0.001	0.0990952	0.0057619	0.001	0.001	39.3812	37.4305	15.3741	0.116688	30.7286	263.34	20.4197	FREM2	FRAS1 related extracellular matrix protein 2 [Source:HGNC Symbol;Acc:25396]
LRRTM4	1	0.001	0.001	0.521952	0.001	0.001	0.001	0.365286	0.001	0.001	0.001	0.001	0.001	0.001	0.001	0.001	0.0126667	0.001	0.001	12.1215	17.9062	8.09862	0.050828	12.7088	250.035	15.516	LRRTM4	leucine rich repeat transmembrane neuronal 4 [Source:HGNC Symbol;Acc:19411]
ARPP21	1	0.001	0.001	0.166238	0.001	0.314333	0.001	0.001	0.001	0.001	0.001	0.001	0.001	0.001	0.001	0.001	0.001	0.001	0.001	10.88	6.33624	2.99433	0.0275873	6.73687	244.202	9.52598	ARPP21	cAMP-regulated phosphoprotein, 21kDa [Source:HGNC Symbol;Acc:16968]
NRG3	1	0.001	0.615524	0.001	0.001	0.001	0.001	0.365286	0.001	0.001	0.001	0.001	0.001	0.001	0.001	0.001	0.001	0.001	0.001	13.6096	22.6086	3.28005	0.0553783	13.1661	237.748	5.32887	NRG3	neuregulin 3 [Source:HGNC Symbol;Acc:7999]
NDNF	1	0.001	0.181952	0.001	0.001	0.001	0.001	0.591	0.001	0.001	0.001	0.001	0.001	0.001	0.001	0.001	0.0195714	0.001	0.001	7.40671	7.74481	15.8991	0.0448624	10.3502	230.71	12.5325	NDNF	neuron-derived neurotrophic factor [Source:HGNC Symbol;Acc:26256]
COL23A1	1	0.001	0.001	0.001	0.001	0.001	0.001	0.001	0.628143	0.001	0.60719	0.001	0.001	0.001	0.001	0.001	0.0171905	0.001	0.001	10.1758	18.6758	19.4593	0.070418	16.1036	228.686	16.1998	COL23A1	collagen, type XXIII, alpha 1 [Source:HGNC Symbol;Acc:22990]
ELFN1	1	0.001	0.001	0.14219	0.001	0.001	0.001	0.001	0.001	0.001	0.001	0.001	0.001	0.22719	0.001	0.132429	0.00909524	0.281476	0.001	9.86671	12.5824	4.05529	0.0447434	8.83481	197.455	14.4072	ELFN1	extracellular leucine-rich repeat and fibronectin type III domain containing 1 [Source:HGNC Symbol;Acc:33154]
HAND1	1	0.001	0.914571	0.323857	0.001	0.001	0.001	2.7941	10.3898	4.7629	0.001	0.315286	0.001	0.001	0.445286	0.303619	0.0400476	0.001	1.56767	81.4296	35.7224	560.182	1.21473	225.778	185.867	3.43822	HAND1	heart and neural crest derivatives expressed 1 [Source:HGNC Symbol;Acc:4807]
MSI1	1	0.001	0.001	0.14219	0.001	0.001	0.001	0.130048	0.001	0.199571	0.001	0.001	0.408143	0.270048	0.001	0.001	0.112905	0.313857	1.41338	26.2472	61.56	3.36505	0.166675	30.3908	182.336	2.38085	MSI1	musashi RNA-binding protein 1 [Source:HGNC Symbol;Acc:7330]
ZAP70	1	0.001	0.001	0.001	1.15195	0.592905	0.001	0.591	0.001	0.401476	0.001	0.001	0.001	0.001	0.52719	0.354333	0.314333	0.001	0.001	31.5484	78.9386	6.50529	0.219122	38.9974	177.972	5.64718	ZAP70	zeta-chain (TCR) associated protein kinase 70kDa [Source:HGNC Symbol;Acc:12858]
EPB41L3	1	0.718143	0.84219	1.25743	0.001	0.001	0.001	0.0981429	0.452905	0.001	0.548619	0.001	0.001	1.411	0.513857	1.6991	0.813381	1.65433	1.041	155.299	127.618	37.0853	0.614228	106.667	173.661	21.8265	EPB41L3	erythrocyte membrane protein band 4.1-like 3 [Source:HGNC Symbol;Acc:3380]
EOMES	1	0.001	0.001	0.001	1.52386	0.001	0.001	0.001	0.001	0.001	0.638381	0.001	0.001	0.001	0.001	0.001	0.001	0.001	0.001	45.1615	8.19386	6.95624	0.121013	20.1039	166.129	4.56489	EOMES	eomesodermin [Source:HGNC Symbol;Acc:3372]
EPHA3	1	0.001	0.001	0.10719	0.001	0.429571	0.479095	0.001	0.001	0.001	0.001	0.001	0.210048	0.001	0.18719	0.001	0.854333	1.89814	0.946714	50.1536	65.5115	23.7105	0.284571	46.4585	163.258	12.4914	EPHA3	EPH receptor A3 [Source:HGNC Symbol;Acc:3387]
SPARCL1	1	2.05481	1.77195	0.570048	0.001	0.001	0.001	0.89219	1.9491	0.561952	0.001	0.001	0.001	2.08862	1.98005	1.00814	0.0605238	0.512429	1.78005	160.99	209.548	35.0155	0.846437	135.184	159.71	16.7649	SPARCL1	SPARC-like 1 (hevin) [Source:HGNC Symbol;Acc:11220]
LHX1	1	8.69148	3.48243	3.201	0.001	0.001	0.001	0.236714	0.001	0.468619	0.001	0.001	0.001	0.23719	0.001	0.140762	0.0400476	0.294333	0.001	247.308	166.342	20.395	0.933421	144.682	155.001	2.34656	LHX1	LIM homeobox 1 [Source:HGNC Symbol;Acc:6593]
CXCR4	0.999994	0.001	0.001	0.001	0.001	0.001	0.414333	0.001	0.001	0.001	0.823143	0.001	0.369571	0.001	0.001	0.001	0.0467143	0.001	0.001	35.525	4.11481	2.76052	0.0926534	14.1335	152.541	3.35364	CXCR4	chemokine (C-X-C motif) receptor 4 [Source:HGNC Symbol;Acc:2561]
SP6	1	0.001	0.001	0.284333	0.001	0.001	0.001	0.424333	0.523381	0.167667	0.001	0.181	0.001	0.001	0.406238	0.001	0.00909524	0.001	0.707667	52.5886	10.1462	5.91576	0.150762	22.8835	151.786	8.35953	SP6	Sp6 transcription factor [Source:HGNC Symbol;Acc:14530]
COL6A6	1	0.001	0.001	0.001	0.001	0.001	0.001	0.0838571	0.001	0.001	0.001	0.001	0.001	0.001	0.001	0.001	0.0195714	0.001	0.774571	3.96648	2.99457	13.4996	0.0496111	6.82021	137.473	3.8661	COL6A6	collagen, type VI, alpha 6 [Source:HGNC Symbol;Acc:27023]
CRYM	1	0.001	0.001	0.001	0.001	0.001	0.448143	0.001	0.001	0.001	5.35624	0.785286	0.511952	1.59124	1.79338	1.27195	0.001	1.19886	0.001	96.1277	13.026	183.173	0.720392	97.4422	135.263	2.43193	CRYM	crystallin, mu [Source:HGNC Symbol;Acc:2418]
HFM1	1	0.001	0.001	0.001	0.001	0.001	0.001	0.251714	0.001	0.150048	0.001	0.001	0.001	0.001	0.001	0.189095	0.400524	0.001	0.001	8.77529	9.1991	4.67862	0.0558545	7.551	135.191	11.6813	HFM1	HFM1, ATP-dependent DNA helicase homolog (S. cerevisiae) [Source:HGNC Symbol;Acc:20193]
NTRK2	1	0.640524	0.001	0.101952	0.001	0.001	0.001	0.282905	0.351476	0.210048	1.33481	0.22481	0.291952	0.001	0.001	0.001	0.203857	0.001	0.001	5.86314	3.75219	71.9543	0.202852	27.1899	134.038	2.81103	NTRK2	neurotrophic tyrosine kinase, receptor, type 2 [Source:HGNC Symbol;Acc:8032]
IRX3	0.999999	0.001	0.001	0.22719	0.001	0.887429	0.001	0.177667	0.001	0.263619	0.001	0.001	0.001	0.001	0.001	0.001	0.001	0.001	0.001	22.2339	10.0724	2.51362	0.0872169	11.6066	133.078	2.83247	IRX3	iroquois homeobox 3 [Source:HGNC Symbol;Acc:14360]
SLC7A3	0.999997	0.001	0.001	0.001	0.001	0.001	0.001	0.001	0.001	0.001	0.001	0.001	0.001	0.001	0.001	0.001	0.296714	1.31481	0.001	5.98005	26.9612	2.93195	0.090418	11.9577	132.25	2.22994	SLC7A3	solute carrier family 7 (cationic amino acid transporter, y+ system), member 3 [Source:HGNC Symbol;Acc:11061]
SPSB4	0.999992	0.001	0.001	0.001	0.001	0.001	0.001	0.001	0.001	0.001	0.001	0.001	0.001	0.001	0.001	0.001	0.078619	0.001	1.25052	9.43576	16.7405	3.45433	0.0747302	9.87687	132.167	2.76231	SPSB4	splA/ryanodine receptor domain and SOCS box containing 4 [Source:HGNC Symbol;Acc:30630]
BMP5	1	1.69981	1.8629	0.817667	0.001	0.001	0.33981	0.388143	0.462429	0.001	0.001	0.001	0.001	0.684333	0.001	0.001	0.001	0.001	0.001	27.5358	18.992	90.4967	0.348116	45.6748	131.206	10.1948	BMP5	bone morphogenetic protein 5 [Source:HGNC Symbol;Acc:1072]
CDH12	1	0.001	0.227667	0.122905	0.001	0.001	0.001	0.187429	0.001	0.158143	0.001	0.262429	0.001	0.001	0.001	0.120048	0.001	0.643381	0.86719	24.0367	25.4077	5.24052	0.144399	18.2283	126.235	6.04311	CDH12	cadherin 12, type 2 (N-cadherin 2) [Source:HGNC Symbol;Acc:1751]
LAMC3	1	0.001	0.001	0.001	0.001	0.001	0.001	0.001	0.001	0.001	0.001	0.001	0.001	0.001	0.209571	0.001	0.803857	0.680762	1.70457	4.04005	8.55767	57.556	0.189598	23.3846	123.338	2.37013	LAMC3	laminin, gamma 3 [Source:HGNC Symbol;Acc:6494]
PAX8	1	0.001	1.22029	0.14219	0.001	0.001	0.001	0.001	0.001	0.001	0.570048	0.188143	0.001	0.001	0.001	0.27219	0.001	0.001	0.001	29.026	15.3015	5.07052	0.133659	16.466	123.194	4.15519	PAX8	paired box 8 [Source:HGNC Symbol;Acc:8622]
TMEM132C	1	0.001	0.203381	0.001	0.001	0.001	0.001	0.499571	0.591952	0.236714	0.001	0.001	0.001	0.001	0.001	0.001	0.0467143	0.001	0.001	9.20362	17.9972	4.44148	0.0884074	10.5474	119.305	7.5031	TMEM132C	transmembrane protein 132C [Source:HGNC Symbol;Acc:25436]
LINGO1	1	0.001	0.175286	0.001	0.001	0.001	0.001	0.282905	0.001	0.210048	0.001	0.001	0.001	0.001	0.001	0.001	0.0195714	0.512429	0.001	3.97481	10.5655	9.576	0.0674021	8.03878	119.266	7.75681	LINGO1	leucine rich repeat and Ig domain containing 1 [Source:HGNC Symbol;Acc:21205]
PWRN1	1	0.001	0.001	0.001	0.001	0.001	0.001	0.001	0.001	0.001	0.001	0.001	0.001	0.001	0.001	0.001	0.991476	0.001	0.001	8.86814	4.9529	6.1491	0.0560265	6.65671	118.814	4.99549
MMRN1	1	0.001	0.203381	0.001	0.001	0.688857	0.21481	0.001	0.001	0.001	0.001	0.001	0.148143	0.001	0.001	0.001	0.0748095	0.001	0.001	8.71933	5.701	11.52	0.0746111	8.64679	115.892	8.27603	MMRN1	multimerin 1 [Source:HGNC Symbol;Acc:7178]
ADRA2A	1	0.001	0.001	0.001	0.001	0.001	0.001	0.001	0.341	0.001	0.001	0.181	0.878143	0.001	0.001	0.001	0.001	0.001	0.001	3.60695	3.38124	19.1086	0.078619	8.69894	110.647	3.85044	ADRA2A	adrenoceptor alpha 2A [Source:HGNC Symbol;Acc:281]
RELN	1	0.561952	0.216714	0.331	0.001	0.001	0.001	0.088619	0.001	0.210048	0.561952	0.001	0.001	0.327667	0.253381	0.0971905	0.0195714	0.001	0.001	17.441	26.436	5.08981	0.148672	16.3223	109.787	9.05737	RELN	reelin [Source:HGNC Symbol;Acc:9957]
RASGRP1	1	0.529571	0.503857	0.001	0.761	0.362667	0.738143	0.0900476	0.001	0.150048	1.20481	1.13624	0.655762	0.315762	0.336952	0.400048	0.0257619	0.001	0.001	56.51	68.7755	3.07433	0.400815	42.7866	106.749	2.55172	RASGRP1	RAS guanyl releasing protein 1 (calcium and DAG-regulated) [Source:HGNC Symbol;Acc:9878]
HRC	1	0.001	0.001	0.001	0.001	0.001	0.001	0.001	0.001	0.001	0.001	0.001	0.001	0.001	0.325762	0.001	0.0324286	0.001	2.87743	17.8362	33.1258	6.02148	0.18059	18.9945	105.18	2.09266	HRC	histidine rich calcium binding protein [Source:HGNC Symbol;Acc:5178]
AMPH	1	0.599095	0.001	0.001	0.001	0.001	0.001	0.116714	0.001	0.001	0.001	0.001	0.001	0.001	0.001	0.152429	0.101476	0.001	0.001	4.8779	9.18671	2.44862	0.0546508	5.50441	100.72	4.08719	AMPH	amphiphysin [Source:HGNC Symbol;Acc:471]
PRRX1	1	0.001	0.914571	2.01267	0.001	0.001	0.001	0.976714	0.691238	0.683381	0.001	0.001	0.001	0.746476	0.899571	0.59719	0.139095	1.46576	1.3991	64.0705	62.87	31.8029	0.585153	52.9145	90.4284	15.8014	PRRX1	paired related homeobox 1 [Source:HGNC Symbol;Acc:9142]
CACNA1G	1	0.001	0.001	0.001	0.731952	0.293857	0.001	0.001	0.001	0.132905	0.001	0.15481	0.133381	0.001	0.001	0.001	0.0543333	0.232905	0.001	6.90481	15.6372	2.64719	0.0969524	8.3964	86.6033	3.61662	CACNA1G	calcium channel, voltage-dependent, T type, alpha 1G subunit [Source:HGNC Symbol;Acc:1394]
NR6A1	0.999997	0.001	0.529571	0.592905	0.001	0.001	0.001	0.001	0.538619	0.326714	0.001	0.292905	0.001	0.001	0.001	0.512905	0.0357619	0.001	0.001	25.6905	7.93862	6.2329	0.157799	13.2873	84.2043	10.5125	NR6A1	nuclear receptor subfamily 6, group A, member 1 [Source:HGNC Symbol;Acc:7985]
GPRC5C	1	0.802429	0.658619	3.12243	0.001	0.001	0.001	0.352429	0.990048	1.53957	0.001	0.001	0.001	0.001	0.001	0.001	0.001	0.001	0.001	23.4691	65.1481	14.9777	0.415418	34.5316	83.125	4.7968	GPRC5C	G protein-coupled receptor, family C, group 5, member C [Source:HGNC Symbol;Acc:13309]
COL9A1	1	0.001	0.001	0.001	2.59005	3.49338	2.30671	0.001	0.001	0.001	0.60719	0.341238	0.001	0.001	0.001	0.001	0.281952	0.001	0.001	26.052	89.2977	17.7196	0.53514	44.3564	82.8874	5.07233	COL9A1	collagen, type IX, alpha 1 [Source:HGNC Symbol;Acc:2217]
NLGN4X	1	0.001	0.001	0.110524	0.001	0.001	0.001	0.468619	1.34029	0.130048	0.001	0.001	0.001	0.001	0.001	0.001	0.101476	0.529571	0.001	8.92029	15.4653	12.6681	0.149585	12.3512	82.5702	6.65551	NLGN4X	neuroligin 4, X-linked [Source:HGNC Symbol;Acc:14287]
IL17RD	1	0.501952	1.02671	0.970048	0.802429	0.001	0.22719	1.96433	1.66433	1.6229	1.42671	0.718143	1.39219	1.25386	0.348619	1.0629	0.950048	0.814333	2.28624	110.657	110.215	34.7881	1.05744	85.22	80.5908	15.2163	IL17RD	interleukin 17 receptor D [Source:HGNC Symbol;Acc:17616]
PRRT4	0.99999	0.001	0.001	0.001	0.001	0.369095	0.001	0.001	0.001	0.001	0.001	0.001	0.256714	0.001	0.001	0.001	0.255524	0.001	0.001	2.961	2.61814	6.40576	0.0497963	3.99497	80.2262	7.09341	PRRT4	proline-rich transmembrane protein 4 [Source:HGNC Symbol;Acc:37280]
NUP62CL	0.999915	0.001	0.673143	0.001	0.001	0.001	0.001	0.261476	0.001	0.382905	0.001	0.001	0.001	0.477667	0.001	0.329571	0.268619	0.001	0.001	9.85005	18.7181	3.36505	0.133632	10.6444	79.6545	4.99901	NUP62CL	nucleoporin 62kDa C-terminal like [Source:HGNC Symbol;Acc:25960]
MCF2L	1	0.001	0.001	0.001	0.001	0.391952	0.001	0.116714	0.001	0.001	0.001	0.001	0.001	0.001	0.001	0.001	0.0495714	0.001	0.647667	6.42433	4.24814	4.50648	0.0677725	5.05965	74.6564	6.55915	MCF2L	MCF.2 cell line derived transforming sequence-like [Source:HGNC Symbol;Acc:14576]
GABRB3	1	0.001	0.287905	0.393381	0.001	0.263857	0.001	0.375762	0.314333	0.775048	0.001	0.001	0.001	0.27719	0.215762	0.106238	0.021	0.240048	0.662905	17.9831	24.895	5.14052	0.218857	16.0062	73.1356	6.63253	GABRB3	gamma-aminobutyric acid (GABA) A receptor, beta 3 [Source:HGNC Symbol;Acc:4083]
MAFB	1	0.838619	1.35576	0.001	0.001	0.46719	0.561952	0.365286	0.578143	0.358857	1.05862	0.325524	1.73838	0.23719	0.001	0.001	0.0467143	0.294333	0.001	27.761	22.5629	49.8558	0.45731	33.3932	73.0211	12.9793	MAFB	v-maf avian musculoaponeurotic fibrosarcoma oncogene homolog B [Source:HGNC Symbol;Acc:6408]
IGSF3	1	1.69981	1.65981	2.05005	0.802429	0.525762	0.206952	1.5791	1.9491	1.39529	0.001	0.240524	0.249095	0.417429	0.199571	0.748619	0.126	0.281476	0.001	61.3158	75.3858	32.55	0.785167	56.4172	71.8538	15.8777	IGSF3	immunoglobulin superfamily, member 3 [Source:HGNC Symbol;Acc:5950]
ITGA9	1	0.561952	0.261476	0.13719	0.001	0.293857	0.23481	0.414571	1.44433	0.167667	0.001	0.181	0.001	0.566714	0.001	0.132429	0.139095	1.28981	1.1491	16.9948	30.7767	32.0277	0.387667	26.5997	68.615	11.7665	ITGA9	integrin, alpha 9 [Source:HGNC Symbol;Acc:6145]
IGDCC3	1	4.1379	5.66743	5.351	0.001	0.001	0.001	0.553857	1.89005	1.26052	0.001	0.175286	0.001	0.999571	0.817667	0.991238	45.0053	43.216	36.6329	333.345	352.698	980.793	8.15021	555.612	68.1715	7.40679	IGDCC3	immunoglobulin superfamily, DCC subclass, member 3 [Source:HGNC Symbol;Acc:9700]
LUZP2	1	0.523381	0.203381	0.348619	0.001	0.506476	0.001	0.130048	0.616476	0.433143	0.788857	0.166238	0.274571	0.178143	0.314333	0.001	0.0605238	0.363143	1.16671	26.1196	29.9815	12.6505	0.337614	22.9172	67.8799	10.8429	LUZP2	leucine zipper protein 2 [Source:HGNC Symbol;Acc:23206]
THBS4	1	1.88719	0.167667	0.001	2.73386	1.29719	0.26719	0.388143	0.368143	0.991952	1.45862	0.450048	0.001	0.248381	0.46719	0.316714	0.0519524	0.655286	6.9291	77.7767	41.9734	85.8562	1.03781	68.5354	66.0384	6.05756	THBS4	thrombospondin 4 [Source:HGNC Symbol;Acc:11788]
EGFLAM	1	2.47433	1.05433	0.698381	0.001	0.001	0.001	2.67862	2.461	1.79338	0.001	0.001	0.291952	0.001	0.699571	0.644333	0.538619	0.523381	0.001	6.96052	13.8786	124.775	0.770272	48.5381	63.0142	2.59855	EGFLAM	EGF-like, fibronectin type III and laminin G domains [Source:HGNC Symbol;Acc:26810]
TSPAN7	0.999998	0.001	0.001	0.001	0.001	0.001	0.383857	0.001	0.001	0.601476	0.001	0.001	1.32695	0.001	0.001	0.287667	0.001	0.001	0.001	10.1536	13.1929	4.0191	0.14522	9.12187	62.8143	3.02882	TSPAN7	tetraspanin 7 [Source:HGNC Symbol;Acc:11854]
CACNA2D2	1	0.802429	0.001	0.110524	0.001	0.001	0.001	0.001	0.001	0.001	0.001	0.372905	0.001	0.182429	0.314333	0.001	0.001	0.001	0.001	3.11814	2.28148	13.1517	0.0997566	6.18378	61.9886	2.84321	CACNA2D2	calcium channel, voltage-dependent, alpha 2/delta subunit 2 [Source:HGNC Symbol;Acc:1400]
EMCN	1	0.751952	0.139095	1.9679	0.001	0.001	0.33981	2.80576	2.47314	0.796476	0.001	0.181	0.001	0.001	0.001	0.112905	0.942429	0.422905	0.001	11.5962	7.39862	90.7053	0.607799	36.5667	60.1625	2.63694	EMCN	endomucin [Source:HGNC Symbol;Acc:16041]
PALD1	1	0.001	0.216714	0.22719	0.76981	0.001	0.001	0.001	0.32719	0.001	0.001	0.001	0.001	0.19719	0.001	0.001	0.001	0.259095	0.001	5.2029	4.5291	9.89743	0.111622	6.54314	58.6189	5.8834	PALD1	phosphatase domain containing, paladin 1 [Source:HGNC Symbol;Acc:23530]
CLEC1B	1	0.001	0.001	0.592905	0.001	0.001	0.738143	0.001	2.21862	0.001	0.001	0.001	3.36029	0.001	0.001	0.001	0.001	0.001	0.001	28.1986	19.5403	18.9339	0.384664	22.2243	57.7758	5.6346	CLEC1B	C-type lectin domain family 1, member B [Source:HGNC Symbol;Acc:24356]
C1orf106	1	0.941476	0.615524	1.84076	0.001	0.001	0.001	0.102667	0.89219	0.775048	0.001	0.372905	0.240048	0.001	0.253381	0.222667	0.033381	0.26981	0.911476	27.7758	33.6643	8.86052	0.415352	23.4335	56.4185	4.81351
CYYR1	1	0.001	0.341952	0.755048	0.839333	0.001	0.001	0.001	0.001	0.001	0.001	0.001	0.001	0.260524	0.277667	0.812905	4.40957	10.4539	9.65814	104.85	91.852	54.8153	1.54544	83.8391	54.2492	5.24355	CYYR1	cysteine/tyrosine-rich 1 [Source:HGNC Symbol;Acc:16274]
BMP7	1	0.001	0.389333	0.253857	0.818143	0.001	0.001	0.499571	0.691238	0.001	0.001	0.372905	2.08505	0.377667	0.240524	0.255286	0.338619	0.572905	0.001	27.5684	22.9539	11.4327	0.383394	20.6516	53.8653	5.48317	BMP7	bone morphogenetic protein 7 [Source:HGNC Symbol;Acc:1074]
CLEC1A	1	0.001	0.001	0.001	2.05052	0.780524	0.393381	0.236714	0.550762	0.001	0.001	0.001	0.001	0.001	0.001	0.001	0.001	0.439571	0.001	7.89124	18.4741	13.0981	0.247971	13.1545	53.0485	3.8484	CLEC1A	C-type lectin domain family 1, member A [Source:HGNC Symbol;Acc:24355]
LMO2	0.999999	2.22338	0.333857	0.73719	0.001	0.001	0.001	1.14671	1.19195	0.001	0.001	0.001	0.001	0.46719	0.001	0.001	0.001	0.478143	0.001	9.08386	21.2689	25.2684	0.366079	18.5404	50.6458	4.08561	LMO2	LIM domain only 2 (rhombotin-like 1) [Source:HGNC Symbol;Acc:6642]
RAI2	1	0.001	0.479571	0.236238	0.001	0.001	0.001	0.616238	0.489095	0.001	3.32719	0.001	0.001	0.367429	0.001	0.001	0.001	0.001	0.001	10.5834	15.5181	20.271	0.307098	15.4575	50.3341	3.18088	RAI2	retinoic acid induced 2 [Source:HGNC Symbol;Acc:9835]
GPR116	1	0.001	0.359333	0.180048	0.001	0.001	0.001	0.424333	0.001	0.210048	0.001	0.001	0.210048	0.178143	0.001	0.106238	0.308381	0.001	0.001	4.41767	4.82338	7.13052	0.110365	5.45719	49.4467	10.4108	GPR116	G protein-coupled receptor 116 [Source:HGNC Symbol;Acc:19030]
CPVL	1	0.001	1.35576	1.87243	0.001	0.001	0.001	4.51671	5.82981	4.35529	0.001	0.001	0.001	0.001	1.37052	0.001	0.0467143	2.19386	0.001	45.8448	36.9822	94.51	1.19728	59.1123	49.3721	6.34364	CPVL	carboxypeptidase, vitellogenic-like [Source:HGNC Symbol;Acc:14399]
PRTG	1	5.27648	4.15005	4.071	2.32267	1.70386	0.896238	4.63052	3.92719	3.77529	1.91957	1.79005	1.18148	4.48552	3.37243	3.96338	5.78124	5.77481	5.93671	319.65	152.021	34.9143	3.6088	168.862	46.7916	5.88109	PRTG	protogenin [Source:HGNC Symbol;Acc:26373]
LOC100130705	1	0.773143	0.27481	0.284333	1.23671	0.421476	0.371476	0.32481	0.001	0.001	0.001	0.516238	0.001	1.2229	0.581476	0.27219	0.748619	0.561476	0.001	20.2048	32.2234	4.80338	0.421926	19.0772	45.2145	3.88399
ELN	1	0.599095	0.160762	0.001	0.001	0.001	0.001	0.116714	0.35719	0.18719	2.51267	0.697429	1.75814	0.248381	0.269571	0.152429	1.89767	1.03648	2.74386	15.6672	39.1724	40.4679	0.707865	31.7692	44.8803	5.70991	ELN	elastin [Source:HGNC Symbol;Acc:3327]
MARK1	1	0.001	0.461476	0.415762	0.001	0.001	0.001	0.988857	0.550762	0.616238	0.001	0.001	0.001	0.001	0.215762	0.001	0.00671429	0.001	0.001	9.7191	6.93005	6.06195	0.181476	7.57037	41.7155	6.13026	MARK1	MAP/microtubule affinity-regulating kinase 1 [Source:HGNC Symbol;Acc:6896]
SLIT3	1	0.529571	1.07457	0.393381	0.001	0.001	0.001	1.36052	0.663619	0.763143	0.001	0.001	0.128619	0.001	0.46719	0.0990952	0.0257619	0.883857	0.991238	7.11767	11.9667	30.56	0.410365	16.5481	40.3254	5.23156	SLIT3	slit homolog 3 (Drosophila) [Source:HGNC Symbol;Acc:11087]
MSX1	1	6.586	1.09195	4.38005	1.92814	2.52481	3.73386	0.667667	3.38124	1.09052	3.96338	4.7241	2.87219	2.93767	4.53481	2.88767	0.001	0.72719	1.45005	167.491	131.666	28.6905	2.74902	109.282	39.7532	4.35629	MSX1	msh homeobox 1 [Source:HGNC Symbol;Acc:7391]
TMEM150C	1	1.32052	0.001	0.296714	0.001	0.001	0.001	0.680524	0.001	0.326714	0.001	0.001	0.001	0.001	0.001	0.001	0.001	0.001	0.938619	9.87743	7.92814	5.75171	0.198672	7.85243	39.5246	4.35563	TMEM150C	transmembrane protein 150C [Source:HGNC Symbol;Acc:37263]
FOXC1	0.999999	0.591952	0.152905	0.314333	1.8491	1.20671	0.550762	0.236714	0.001	0.177667	6.97005	8.37386	5.12529	0.23719	0.001	0.422905	0.00957143	0.001	0.001	118.61	30.3415	19.4977	1.45683	56.1497	38.5423	2.3284	FOXC1	forkhead box C1 [Source:HGNC Symbol;Acc:3800]
ZNF704	1	0.485762	0.112905	0.188143	0.001	0.384333	0.219333	0.236714	0.351476	0.125762	0.663381	0.22481	0.152905	0.001	0.199571	0.0957619	0.00290476	0.232905	0.891952	11.3877	13.722	3.26933	0.253923	9.45965	37.254	3.66537	ZNF704	zinc finger protein 704 [Source:HGNC Symbol;Acc:32291]
ARHGAP28	1	2.49267	1.7429	2.65933	0.001	0.001	0.286714	1.57052	2.50862	1.321	0.001	0.001	0.001	0.27719	0.001	0.368143	2.18529	2.23576	1.6529	44.8924	40.3674	34.5541	1.07261	39.938	37.2343	12.9935	ARHGAP28	Rho GTPase activating protein 28 [Source:HGNC Symbol;Acc:25509]
SLC27A6	0.999999	0.001	0.389333	1.68576	0.001	0.789571	0.703857	1.23624	0.001	0.820524	0.001	0.001	0.001	0.001	0.838857	0.748619	0.203857	1.99529	0.001	28.5817	22.59	7.14814	0.523328	19.44	37.1468	3.58252	SLC27A6	solute carrier family 27 (fatty acid transporter), member 6 [Source:HGNC Symbol;Acc:11000]
GRIK2	1	0.706714	0.914571	0.469571	0.76981	0.001	0.001	0.542667	0.001	0.263619	3.77743	3.68267	1.07481	0.19719	0.498381	0.001	0.17481	1.0529	2.67005	44.7281	46.522	12.302	0.933288	34.5173	36.9847	3.2567	GRIK2	glutamate receptor, ionotropic, kainate 2 [Source:HGNC Symbol;Acc:4580]
FOXF2	0.999998	0.001	0.238619	0.001	0.001	0.001	0.001	0.001	1.30195	0.276476	0.001	1.06386	0.282429	0.001	0.001	0.001	0.0295714	0.001	0.001	5.231	10.6705	3.64767	0.17805	6.5164	36.5986	2.80169	FOXF2	forkhead box F2 [Source:HGNC Symbol;Acc:3810]
TMEFF1	1	0.001	0.001	2.30005	13.3205	0.001	1.73933	0.89219	0.001	0.001	0.001	0.001	7.06338	3.61767	4.60243	2.23671	11.926	5.8591	10.7589	145.278	160.381	77.2243	3.57351	127.628	35.7149	5.79739	TMEFF1	transmembrane protein with EGF-like and two follistatin-like domains 1 [Source:HGNC Symbol;Acc:11866]
AUTS2	1	2.89052	1.53529	1.08529	0.940762	0.001	0.414333	0.338619	0.60481	0.991952	0.001	0.333857	1.49433	0.178143	0.852429	0.659095	0.238619	1.47481	1.25052	39.6943	40.5881	10.3481	0.849188	30.2102	35.5754	3.58002	AUTS2	autism susceptibility candidate 2 [Source:HGNC Symbol;Acc:14262]
CGN	0.999997	0.529571	0.001	0.001	0.001	0.001	0.001	0.0900476	0.001	0.001	0.655286	0.001	0.236	0.001	0.001	0.303619	0.00671429	0.448143	0.001	4.44719	3.97195	4.97124	0.126688	4.46346	35.232	6.06141	CGN	cingulin [Source:HGNC Symbol;Acc:17429]
MAPK10	1	0.001	0.699571	0.314333	0.001	0.001	0.540048	0.856714	0.538619	0.468619	0.001	0.001	0.001	0.600048	0.539571	0.825286	0.181952	0.824571	0.001	13.3139	15.1927	8.53981	0.355352	12.3488	34.7508	9.9681	MAPK10	mitogen-activated protein kinase 10 [Source:HGNC Symbol;Acc:6872]
GPC3	1	5.38814	3.09029	2.33171	0.001	0.001	0.001	2.65338	2.59719	1.48552	0.001	0.001	0.282429	1.0491	0.001	0.001	33.2386	29.502	26.152	242.831	232.839	137.556	5.98763	204.409	34.1386	4.13845	GPC3	glypican 3 [Source:HGNC Symbol;Acc:4451]
ZNF423	1	0.538619	0.341952	0.755048	0.001	0.001	0.667667	0.365286	0.001	0.150048	0.001	0.001	0.547429	0.001	0.001	0.329571	0.991476	1.44552	2.12386	18.9779	13.7312	13.9348	0.459082	15.548	33.8676	6.46524	ZNF423	zinc finger protein 423 [Source:HGNC Symbol;Acc:16762]
IQGAP2	1	1.87148	0.906	0.375286	4.94267	2.05029	1.66624	0.141	0.308143	0.31219	1.25814	0.502429	0.673381	0.391476	0.52719	0.166238	1.19648	1.07481	4.64862	45.3524	45.6458	38.3334	1.27845	43.1105	33.721	7.75561	IQGAP2	IQ motif containing GTPase activating protein 2 [Source:HGNC Symbol;Acc:6111]
PDE3A	1	1.32052	2.061	1.52457	0.001	0.314333	0.206952	0.47981	0.001	0.382905	0.001	0.001	0.001	0.426	0.359571	0.316714	4.34695	5.8091	4.04814	30.8005	22.991	62.05	1.20009	38.6139	32.1759	3.95776	PDE3A	phosphodiesterase 3A, cGMP-inhibited [Source:HGNC Symbol;Acc:8778]
SHE	1	0.607667	0.167667	0.130048	0.001	0.821	0.23481	0.088619	0.308143	0.001	0.001	0.785286	0.256714	0.001	0.325762	0.001	0.196952	0.838381	0.763381	11.9817	10.9848	6.56052	0.30719	9.84235	32.0399	7.82523	SHE	Src homology 2 domain containing E [Source:HGNC Symbol;Acc:27004]
KLHL13	0.999969	0.001	0.859571	0.001	0.001	0.001	0.943857	0.001	0.37719	0.001	0.001	0.001	0.001	0.001	0.001	0.001	0.0171905	0.001	0.001	2.09767	7.44671	2.19529	0.122878	3.91322	31.8463	2.22244	KLHL13	kelch-like family member 13 [Source:HGNC Symbol;Acc:22931]
PPM1H	1	0.512905	0.469571	0.746476	0.839333	1.92719	0.79719	0.542667	0.738857	0.382905	0.725762	0.467429	0.139095	0.600048	0.385048	0.152429	0.116714	0.304571	0.647667	24.172	24.4855	6.1491	0.583103	18.2689	31.3304	3.1907	PPM1H	protein phosphatase, Mg2+/Mn2+ dependent, 1H [Source:HGNC Symbol;Acc:18583]
ATP8A1	1	0.001	0.139095	0.603381	0.001	0.335762	0.001	0.667667	0.473857	1.20529	0.503857	0.57981	0.166238	0.001	0.240524	0.236714	0.021	0.59719	1.72433	19.0029	15.4155	4.44148	0.416595	12.9533	31.0933	2.57576	ATP8A1	ATPase, aminophospholipid transporter (APLT), class I, type 8A, member 1 [Source:HGNC Symbol;Acc:13531]
SNORD12B	0.953459	0.001	0.001	17.7843	0.001	0.001	15.4705	0.001	0.001	7.4041	0.001	0.001	0.001	0.001	0.001	11.8596	0.001	0.001	0.001	62.7703	160.99	39.7729	2.91847	87.8443	30.0994	2.2364
SH2D3C	0.999995	0.001	0.001	0.001	0.886476	0.001	0.001	0.001	0.001	0.001	0.655286	0.001	0.001	0.001	0.001	0.152429	0.381952	0.561476	0.001	6.61814	2.42862	4.1191	0.147257	4.38862	29.8025	2.73963	SH2D3C	SH2 domain containing 3C [Source:HGNC Symbol;Acc:16884]
RAPGEF3	1	1.20933	0.571952	0.429571	0.001	0.421476	0.210762	0.759333	0.523381	0.858143	0.882429	0.213143	0.421952	0.858619	0.479095	0.543381	0.0543333	0.566238	0.774571	19.4115	24.3565	4.5329	0.543262	16.1003	29.6363	3.74827	RAPGEF3	Rap guanine nucleotide exchange factor (GEF) 3 [Source:HGNC Symbol;Acc:16629]
HEY1	0.999974	85.7134	49.44	39.1967	4.39076	2.70195	1.35052	27.291	42.9439	28.3922	1.04838	0.433381	0.897667	3.70576	7.20933	5.05862	0.088619	0.60981	0.001	847.715	267.724	327.133	16.6929	480.857	28.806	3.12348	HEY1	hes-related family bHLH transcription factor with YRPW motif 1 [Source:HGNC Symbol;Acc:4880]
CDH20	0.999432	0.001	0.001	0.180048	0.001	0.001	0.001	0.282905	0.651714	0.944095	0.001	0.001	0.001	0.806	1.00433	0.859571	0.0195714	0.001	0.001	10.5434	7.78767	4.07338	0.264347	7.46814	28.2513	4.05581	CDH20	cadherin 20, type 2 [Source:HGNC Symbol;Acc:1760]
RET	0.999997	0.001	0.181952	0.130048	0.001	0.429571	0.596476	0.314333	0.333857	0.001	0.001	0.27219	0.328857	0.709095	0.539571	0.58481	0.021	0.321	0.001	4.82862	3.0729	14.5258	0.264876	7.47576	28.2237	4.33356	RET	ret proto-oncogene [Source:HGNC Symbol;Acc:9967]
KCP	1	2.171	0.001	0.407667	1.0891	0.800524	0.984571	0.604333	1.34029	1.49481	4.79433	1.65362	3.62767	0.847667	0.336952	0.27219	4.64671	1.45862	0.001	43.292	63.1839	18.1055	1.474	41.5271	28.173	3.77644
LPAR2	1	1.39767	2.53243	0.986476	0.001	1.14814	0.992905	1.30862	2.61529	1.87386	1.351	0.303857	0.750048	0.858619	1.2991	0.543381	0.980048	0.439571	1.53029	29.631	52.7677	14.8922	1.16179	32.4303	27.914	5.69429	LPAR2	lysophosphatidic acid receptor 2 [Source:HGNC Symbol;Acc:3168]
GREB1	1	0.76219	0.673143	0.64719	1.00005	0.766952	0.199571	0.856714	0.296714	0.920048	3.51386	2.50243	0.821476	0.538143	0.827905	0.368143	2.461	0.391714	0.928381	41.1977	28.0827	15.5591	1.02642	28.2798	27.5518	4.42792	GREB1	growth regulation by estrogen in breast cancer 1 [Source:HGNC Symbol;Acc:24885]
MPPED2	0.999935	0.001	0.001	0.778381	0.001	0.429571	0.001	0.251714	0.441	0.252905	0.001	0.001	0.328857	0.001	0.001	0.001	0.0543333	0.001	0.001	5.18005	2.60029	3.761	0.141542	3.84711	27.1799	3.34063	MPPED2	metallophosphoesterase domain containing 2 [Source:HGNC Symbol;Acc:1180]
NETO1	1	0.001	2.15862	2.61719	0.001	0.001	0.001	0.352429	0.473857	0.001	0.001	0.001	0.001	3.2591	1.86052	3.11314	0.031	0.382905	0.001	29.0348	25.4077	9.63457	0.792098	21.359	26.9651	2.95621	NETO1	neuropilin (NRP) and tolloid (TLL)-like 1 [Source:HGNC Symbol;Acc:13823]
TMC8	1	0.001	0.227667	0.631476	0.001	0.001	0.22719	0.667667	0.001	0.263619	0.001	0.001	0.001	0.001	0.001	0.001	0.0295714	0.001	0.001	3.39243	2.83314	2.74386	0.114399	2.98981	26.1348	4.10962	TMC8	transmembrane channel-like 8 [Source:HGNC Symbol;Acc:20474]
BEX1	0.999997	27.0515	23.7965	14.5146	0.001	1.70386	0.001	3.60886	1.07195	3.19052	0.001	3.44314	0.001	11.6624	17.7239	15.1824	3.3691	0.943857	1.66671	158.366	183.376	216.488	7.16296	186.077	25.9776	5.85424	BEX1	brain expressed, X-linked 1 [Source:HGNC Symbol;Acc:1036]
BGN	1	5.33195	2.76362	4.18433	0.001	0.001	0.529571	1.68767	2.67195	2.411	0.001	0.001	0.001	0.794571	2.3329	2.75814	16.1929	14.89	4.23767	82.5162	100.253	75.8391	3.3773	86.2029	25.5242	4.68348	BGN	biglycan [Source:HGNC Symbol;Acc:1044]
SALL4	1	1.07052	0.759333	1.00052	0.001	0.789571	1.20814	0.001	0.001	0.775048	0.001	0.315286	0.001	0.001	0.445286	0.287667	0.32719	0.439571	1.83005	15.6417	16.0929	7.56886	0.514122	13.1012	25.4826	4.13588	SALL4	spalt-like transcription factor 4 [Source:HGNC Symbol;Acc:15924]
FGD5	1	0.905048	0.351476	0.001	0.001	0.32719	0.001	3.33624	2.20814	2.391	0.001	0.001	0.001	0.001	0.001	0.106238	0.001	0.001	0.655762	14.5462	11.8339	15.77	0.571728	14.05	24.5747	3.54707	FGD5	FYVE, RhoGEF and PH domain containing 5 [Source:HGNC Symbol;Acc:19117]
STARD8	1	0.001	0.129571	0.215762	0.001	0.001	0.001	0.166238	0.930524	0.891476	0.001	0.240524	0.001	0.315762	0.60719	0.112905	0.0257619	0.252905	0.001	3.17624	7.63362	4.95219	0.216423	5.25402	24.2766	3.41339	STARD8	StAR-related lipid transfer (START) domain containing 8 [Source:HGNC Symbol;Acc:19161]
GREB1L	0.999985	1.03719	0.24981	0.64719	0.001	0.001	0.001	0.130048	0.001	0.139095	0.001	0.159095	0.139095	0.260524	0.209571	0.166238	0.0324286	0.909571	0.001	6.7691	5.87433	3.72624	0.226992	5.45656	24.0385	3.59263	GREB1L	growth regulation by estrogen in breast cancer-like [Source:HGNC Symbol;Acc:31042]
CALCRL	0.999998	2.42576	3.60719	4.84957	4.516	5.2629	1.51957	1.78862	2.0329	2.30195	0.725762	2.08338	0.511952	1.29957	1.39481	1.17957	2.74814	3.49624	1.72433	51.9415	34.9477	87.1634	2.4149	58.0175	24.0248	6.64038	CALCRL	calcitonin receptor-like [Source:HGNC Symbol;Acc:16709]
HUNK	1	0.570048	0.287905	0.415762	1.13314	0.25719	0.646238	0.32481	0.001	0.236714	1.31481	0.66719	0.161476	0.205286	0.215762	0.189095	1.15957	0.232905	0.001	11.9177	12.0439	7.55671	0.44555	10.5061	23.58	5.74738	HUNK	hormonally up-regulated Neu-associated kinase [Source:HGNC Symbol;Acc:13326]
CDH3	1	0.001	0.001	0.001	0.001	0.001	0.360524	0.468619	0.851952	0.001	0.001	0.001	0.001	0.205286	0.001	0.120048	0.733619	0.976238	0.878143	4.31886	8.791	4.60648	0.255802	5.90544	23.086	4.42398	CDH3	cadherin 3, type 1, P-cadherin (placental) [Source:HGNC Symbol;Acc:1762]
SNX10	0.999209	0.001	0.210048	0.001	0.913857	0.001	0.001	0.352429	0.001	0.891476	0.001	0.001	0.262429	0.97481	0.001	0.001	0.001	0.001	0.001	6.53767	2.71005	4.62624	0.200947	4.62465	23.0143	2.78008	SNX10	sorting nexin 10 [Source:HGNC Symbol;Acc:14974]
CTTNBP2	1	0.517667	0.802429	1.24481	0.001	0.688857	0.984571	1.66624	1.89005	0.985762	0.862429	0.646952	0.511952	0.178143	0.209571	0.166238	0.139095	0.23719	0.763381	13.5548	19.1789	14.3591	0.694241	15.6976	22.6112	7.17168	CTTNBP2	cortactin binding protein 2 [Source:HGNC Symbol;Acc:15679]
NAP1L2	0.999999	2.26481	1.02671	0.669095	0.001	0.001	0.001	2.28529	2.19386	0.628143	1.74743	1.34267	1.59648	0.881	0.325762	0.189095	0.0724286	0.001	0.001	26.9648	15.59	13.7748	0.845987	18.7766	22.1949	6.02761	NAP1L2	nucleosome assembly protein 1-like 2 [Source:HGNC Symbol;Acc:7638]
PTPRD	1	3.56505	2.1791	2.75195	0.001	0.001	0.001	2.34433	0.973857	1.41767	0.001	0.001	0.132429	1.42457	1.17814	2.40933	0.469571	1.2229	2.89338	25.4105	37.4086	13.6896	1.27596	25.5029	19.9872	3.83994	PTPRD	protein tyrosine phosphatase, receptor type, D [Source:HGNC Symbol;Acc:9668]
RADIL	0.997455	0.001	0.145286	0.440524	0.001	0.915048	0.001	0.110524	0.351476	0.001	0.001	0.001	0.001	0.22719	1.24052	0.400048	0.0371905	0.001	0.001	2.98695	3.61957	6.27743	0.215378	4.29465	19.94	2.40782	RADIL	Ras association and DIL domains [Source:HGNC Symbol;Acc:22226]
ROBO2	1	3.85814	2.69338	3.10314	1.42576	0.619095	0.479095	0.73481	0.562667	1.02433	0.922905	1.19862	0.306714	0.001	0.240524	0.0990952	1.6341	1.5091	3.31052	25.5224	33.0134	16.7234	1.31794	25.0864	19.0345	4.33457	ROBO2	roundabout, axon guidance receptor, homolog 2 (Drosophila) [Source:HGNC Symbol;Acc:10250]
COCH	0.993273	0.001	0.396476	0.422905	0.001	0.001	0.310524	0.47981	0.001	0.831	0.001	0.001	0.673381	0.303857	0.581476	0.570524	0.0724286	0.001	0.001	2.05457	5.56481	6.76981	0.258354	4.7964	18.5652	2.47241	COCH	cochlin [Source:HGNC Symbol;Acc:2180]
BEX2	1	2.92648	3.81171	1.61267	0.001	0.001	0.001	0.52981	0.001	1.51767	0.001	0.001	0.001	9.86529	12.2815	9.72314	8.98076	12.3727	19.9536	68.4439	120.144	69.6872	4.64346	86.0918	18.5404	3.43015	BEX2	brain expressed X-linked 2 [Source:HGNC Symbol;Acc:30933]
TMEM74B	0.999765	0.001	0.001	0.001	0.001	0.001	0.001	0.236714	1.04433	2.24695	0.81481	0.821	2.03529	0.436238	0.001	0.303619	0.0400476	0.814333	2.1341	6.65743	8.88457	18.1986	0.607468	11.2469	18.5143	2.96287	TMEM74B	transmembrane protein 74B [Source:HGNC Symbol;Acc:15893]
SEMA6A	0.999989	2.34505	3.00338	3.66862	0.001	0.375524	0.001	11.2339	9.12648	6.98624	0.581714	0.752429	0.262429	1.60433	1.33529	1.54148	12.0158	15.6567	19.521	105.997	113.349	55.0239	5.00068	91.4564	18.2888	2.8187	SEMA6A	sema domain, transmembrane domain (TM), and cytoplasmic domain, (semaphorin) 6A [Source:HGNC Symbol;Acc:10738]
LOC100131096	0.999999	6.68671	2.86029	3.25671	3.01624	0.800524	1.94457	2.1791	2.63005	2.32838	2.34505	0.458143	0.664333	1.27433	1.55529	1.98767	2.18529	2.12933	2.521	39.4341	68.1362	15.7865	2.26794	41.1189	18.1305	2.36087
CPXM1	1	34.9477	16.9565	24.9239	0.001	0.001	1.92719	0.375762	0.462429	0.276476	0.001	0.001	0.282429	8.38624	9.58624	8.83195	41.1917	43.6543	36.55	225.076	286.374	157.698	12.6865	223.049	17.5816	3.61243	CPXM1	carboxypeptidase X (M14 family), member 1 [Source:HGNC Symbol;Acc:15771]
NRCAM	0.999999	0.607667	1.62195	1.48624	0.001	0.001	0.206952	0.088619	0.303857	0.510048	0.001	0.159095	0.001	0.367429	0.277667	0.106238	0.0126667	0.001	0.001	4.97195	4.31814	7.48338	0.31969	5.59116	17.4893	2.66231	NRCAM	neuronal cell adhesion molecule [Source:HGNC Symbol;Acc:7994]
VWCE	0.997844	0.581476	0.891952	1.61267	0.001	0.448143	0.856714	0.001	0.001	0.339095	0.001	0.001	0.529571	0.858619	0.433381	0.410524	0.429095	1.66624	0.001	3.54648	18.372	4.20433	0.503526	8.70759	17.2932	2.12843	VWCE	von Willebrand factor C and EGF domains [Source:HGNC Symbol;Acc:26487]
NUDT10	1	0.001	1.23124	0.323857	0.001	0.993381	0.001	0.936476	1.5091	1.87386	0.001	0.166238	0.775762	2.19433	1.37052	0.625286	1.03838	0.001	2.521	14.005	16.0153	13.0562	0.86469	14.3589	16.6058	5.17899	NUDT10	nudix (nucleoside diphosphate linked moiety X)-type motif 10 [Source:HGNC Symbol;Acc:17621]
SCML2	1	0.001	1.00814	0.970048	2.01957	0.664095	0.631952	0.988857	1.54243	0.775048	4.46243	3.51433	1.83862	1.3979	1.32505	0.942429	3.84148	1.45862	0.001	26.8024	33.396	15.4362	1.52128	25.2116	16.5726	3.45916	SCML2	sex comb on midleg-like 2 (Drosophila) [Source:HGNC Symbol;Acc:10581]
TMSB15A	1	12.0781	41.8148	35.5824	3.581	1.25814	4.93171	19.0646	29.4905	18.7762	0.001	1.57052	0.001	6.44481	4.60243	10.4105	36.412	77.861	28.2103	263.036	465.587	180.965	18.4495	303.196	16.4338	2.32421	TMSB15A	thymosin beta 15a [Source:HGNC Symbol;Acc:30744]
CBX2	1	6.18267	3.56624	3.72862	2.40957	1.07719	2.19505	2.01267	4.23386	2.87338	0.001	1.771	2.01862	2.53314	2.16552	2.92052	3.55838	0.976238	2.47195	37.5929	66.1284	23.1293	2.5942	42.2835	16.2993	3.741	CBX2	chromobox homolog 2 [Source:HGNC Symbol;Acc:1552]
PMEL	0.999471	0.001	0.542667	0.94219	3.33552	0.645762	1.31338	0.211	0.001	0.001	0.001	0.001	0.001	0.40481	0.001	1.21481	5.56862	2.631	4.60862	19.4115	17.2243	21.4158	1.1903	19.3505	16.2569	3.09311	PMEL	premelanosome protein [Source:HGNC Symbol;Acc:10880]
PDZD4	0.999996	1.00957	0.001	0.001	1.49124	0.429571	0.943857	0.436714	1.271	0.714333	0.976476	0.752429	2.08505	0.600048	0.594333	0.132429	0.166476	0.281476	0.001	12.5489	10.2734	8.5729	0.660444	10.465	15.8455	4.11161	PDZD4	PDZ domain containing 4 [Source:HGNC Symbol;Acc:21167]
MSX2	0.993304	0.718143	1.27433	3.07767	3.73505	2.22624	1.63719	2.59386	2.53767	2.021	1.98814	4.68362	1.95267	2.34243	1.39481	1.831	0.475762	2.02148	0.86719	37.5234	50.5922	9.67529	2.07657	32.597	15.6975	2.06577	MSX2	msh homeobox 2 [Source:HGNC Symbol;Acc:7392]
FREM1	0.998538	3.32719	5.26219	6.35338	4.22624	5.47195	3.66005	0.579333	1.34029	0.645524	8.50314	8.22695	8.20957	0.893857	0.445286	0.303619	17.1748	23.0093	18.8705	48.3358	48.79	204.163	6.4724	100.43	15.5166	2.1007	FREM1	FRAS1 related extracellular matrix 1 [Source:HGNC Symbol;Acc:23399]
ANKRD6	1	1.93171	1.44719	1.96148	0.001	0.001	0.219333	1.85433	1.98052	1.34267	2.18933	1.06386	0.001	0.188619	0.336952	0.112905	0.0519524	0.60981	2.45076	15.9348	17.6958	12.0953	0.985802	15.242	15.4615	4.93532	ANKRD6	ankyrin repeat domain 6 [Source:HGNC Symbol;Acc:17280]
CECR6	1	0.001	0.81481	0.725286	0.001	0.001	0.001	0.303857	0.001	0.809571	0.001	0.381952	0.170524	0.214333	0.001	0.001	0.139095	0.001	0.001	3.35148	3.27529	2.53433	0.198302	3.0537	15.3993	3.11034	CECR6	cat eye syndrome chromosome region, candidate 6 [Source:HGNC Symbol;Acc:1844]
ST6GALNAC3	0.999884	8.85338	2.75552	3.18195	2.70671	2.21314	0.001	2.01267	3.29267	1.70243	7.09386	5.24624	2.81576	2.08862	1.98005	2.51386	10.5405	13.6081	14.9824	105.141	70.8139	47.0217	4.86605	74.3255	15.2743	3.13846	ST6GALNAC3	ST6 (alpha-N-acetyl-neuraminyl-2,3-beta-galactosyl-1,3)-N-acetylgalactosaminide alpha-2,6-sialyltransferase 3 [Source:HGNC Symbol;Acc:19343]
PURG	0.998826	1.26957	0.261476	1.05719	0.001	0.421476	0.001	0.001	0.001	0.001	0.001	0.001	0.001	0.391476	0.001	0.001	1.621	1.02743	0.001	5.58957	3.35957	6.4729	0.336701	5.14068	15.2678	2.07253	PURG	purine-rich element binding protein G [Source:HGNC Symbol;Acc:17930]
ITM2A	0.999648	0.838619	0.315762	0.001	0.001	0.811476	0.401952	0.001	0.001	0.001	1.96314	0.538619	0.001	0.001	0.001	0.303619	0.22481	0.455286	1.50767	5.856	4.03481	8.59576	0.409386	6.16219	15.0523	2.05528	ITM2A	integral membrane protein 2A [Source:HGNC Symbol;Acc:6173]
CHGB	0.999383	6.0979	1.936	1.41767	0.001	0.342429	0.001	1.39767	0.408619	2.28576	0.001	1.04862	0.001	2.47005	2.1529	3.84052	0.068619	0.332429	2.25576	18.0886	22.2615	24.51	1.44772	21.62	14.9339	2.96637	CHGB	chromogranin B (secretogranin 1) [Source:HGNC Symbol;Acc:1930]
SEMA3F	0.999994	1.05838	2.55433	2.61719	0.001	0.001	0.001	1.9391	1.63671	0.920048	0.001	0.421952	0.001	1.7841	1.86052	2.21767	3.43481	4.15481	1.26433	22.5086	21.4553	20.1929	1.43716	21.3856	14.8804	4.86013	SEMA3F	sema domain, immunoglobulin domain (Ig), short basic domain, secreted, (semaphorin) 3F [Source:HGNC Symbol;Acc:10728]
FOS	0.999876	15.1824	21.5315	24.6127	4.62719	7.35076	3.61957	20.1724	28.6834	17.4072	4.366	0.676238	2.00171	8.44386	7.89243	12.3536	2.171	6.12981	4.08719	97.771	299.341	73.891	10.6283	157.001	14.772	2.57609	FOS	FBJ murine osteosarcoma viral oncogene homolog [Source:HGNC Symbol;Acc:3796]
BCL2	1	0.001	0.389333	0.339333	1.78433	0.001	0.206952	1.28148	0.462429	1.30576	0.001	0.421952	0.460048	1.03576	1.2991	0.991238	0.0824286	0.300524	0.647667	8.62671	7.98529	10.3331	0.611741	8.98171	14.6822	4.47522	BCL2	B-cell CLL/lymphoma 2 [Source:HGNC Symbol;Acc:990]
BAALC	0.999849	2.60005	1.99338	3.35148	3.47814	0.525762	1.79005	7.23195	9.67219	5.39576	3.61957	3.08457	4.50243	0.566714	0.561952	0.001	9.91862	9.20362	11.0224	77.2243	66.062	45.3634	4.3622	62.8832	14.4155	4.11555	BAALC	brain and acute leukemia, cytoplasmic [Source:HGNC Symbol;Acc:14333]
RNF157	1	0.852905	0.414333	0.375286	2.75886	1.91148	0.561952	1.18481	0.321476	1.0491	0.986	0.170524	0.161476	1.28814	0.479095	0.389571	0.77719	0.469095	1.6279	11.2858	18.3136	8.29552	0.876622	12.6316	14.4094	3.00687	RNF157	ring finger protein 157 [Source:HGNC Symbol;Acc:29402]
HOMER2	0.990189	1.26957	1.466	0.570048	0.001	0.001	0.913619	1.431	0.001	1.70243	0.745524	0.001	1.13695	0.779095	1.55529	0.497667	0.592667	0.408619	0.001	7.41767	7.62814	14.5993	0.726304	9.88171	13.6055	4.35711	HOMER2	homer homolog 2 (Drosophila) [Source:HGNC Symbol;Acc:17513]
EXOC3L2	0.999994	0.673381	1.64981	1.0729	0.828143	0.001	1.13005	0.397429	2.50862	0.468619	0.788857	1.62862	0.440762	1.06148	1.66648	0.001	4.00624	0.001	0.001	17.332	14.6886	8.71029	1.01808	13.577	13.3359	2.17418	EXOC3L2	exocyst complex component 3-like 2 [Source:HGNC Symbol;Acc:30162]
TFAP2A	0.993116	6.586	4.72076	6.31171	0.001	0.001	0.001	3.60886	5.1591	6.44029	2.07767	0.610286	0.001	7.54814	8.04433	7.90052	3.76767	5.83886	2.64529	61.3934	72.7993	23.2705	3.95908	52.4877	13.2576	2.89278	TFAP2A	transcription factor AP-2 alpha (activating enhancer binding protein 2 alpha) [Source:HGNC Symbol;Acc:11742]
PLXNA4	0.999989	0.488619	0.107667	0.001	0.001	0.001	0.001	1.65243	0.70719	1.70243	0.590048	0.159095	0.161476	0.001	0.001	0.001	0.381952	0.001	0.001	4.261	4.14386	4.74719	0.331106	4.38402	13.2405	2.43409	PLXNA4	plexin A4 [Source:HGNC Symbol;Acc:9102]
TSPAN12	0.983356	7.11052	9.07576	13.7574	4.31886	3.15838	2.90529	16.2481	12.0829	8.36243	5.9629	4.1779	2.01862	4.40957	5.96052	5.32005	10.94	17.1034	11.4389	117.022	86.8948	105.378	8.01953	103.098	12.8559	5.08056	TSPAN12	tetraspanin 12 [Source:HGNC Symbol;Acc:21641]
PCDH17	1	3.04957	1.34267	2.07767	4.01576	3.24576	2.18624	3.58433	2.64624	1.33433	1.79671	2.24767	2.7129	0.647667	0.385048	0.368143	0.933143	1.37624	1.51814	24.2612	33.5315	17.2462	1.97046	25.013	12.694	4.29464	PCDH17	protocadherin 17 [Source:HGNC Symbol;Acc:14267]
ELMO1	1	0.581476	0.132905	0.10719	0.001	0.867905	0.631952	0.424333	0.562667	0.150048	0.76481	0.341238	0.001	0.161	0.001	0.255286	0.0371905	0.321	0.001	2.6041	5.45981	3.0029	0.296833	3.68894	12.4276	3.00044	ELMO1	engulfment and cell motility 1 [Source:HGNC Symbol;Acc:16286]
EDARADD	0.999367	0.001	0.561952	1.0729	0.001	0.001	0.681476	1.66624	1.98052	0.796476	0.001	0.372905	0.224333	0.551476	0.001	0.927905	0.0669524	0.001	0.001	5.1291	5.1391	7.85719	0.495008	6.04179	12.2054	2.58977	EDARADD	EDAR-associated death domain [Source:HGNC Symbol;Acc:14341]
LRRC16A	1	1.79671	1.23124	1.84076	0.001	0.983381	0.383857	1.96433	0.675762	2.57767	0.001	0.620048	0.872667	1.09267	1.26148	0.714333	0.038619	0.430048	0.001	8.69981	16.2408	7.91576	0.915921	10.9521	11.9575	3.0709	LRRC16A	leucine rich repeat containing 16A [Source:HGNC Symbol;Acc:21581]
FAM174B	0.999999	0.001	0.203381	0.64719	1.89814	1.8891	0.491238	0.152905	2.15195	0.616238	0.64719	1.73814	0.460048	0.001	0.001	0.189095	0.0229048	1.386	0.001	9.85862	8.60005	6.1491	0.694307	8.20259	11.8141	2.85745	FAM174B	family with sequence similarity 174, member B [Source:HGNC Symbol;Acc:34339]
KCTD12	0.968649	17.2703	16.2843	15.7234	1.39576	0.001	0.26719	28.1881	23.2341	22.1343	0.001	0.203857	0.001	6.55719	4.99267	4.14052	7.63933	16.1941	8.50314	67.0143	63.472	203.12	9.59619	111.202	11.5881	2.25173	KCTD12	potassium channel tetramerization domain containing 12 [Source:HGNC Symbol;Acc:14678]
NDRG2	0.994624	0.001	0.261476	0.556952	1.89005	2.77005	4.75076	0.879333	0.001	0.001	2.151	6.44957	8.84957	0.001	0.001	0.001	3.59767	1.86862	5.37267	32.592	21.1555	20.8208	2.1891	24.8561	11.3545	2.35274	NDRG2	NDRG family member 2 [Source:HGNC Symbol;Acc:14460]
ID2	0.990989	10.5224	28.8703	41.1977	47.33	43.9027	50.2124	34.0562	41.9336	32.7346	13.6972	21.9043	17.2177	10.9208	8.09124	9.34481	53.3462	99.0291	29.3824	388.816	383.369	344.111	32.983	372.099	11.2815	3.47484	ID2	inhibitor of DNA binding 2, dominant negative helix-loop-helix protein [Source:HGNC Symbol;Acc:5361]
EPB41L4A	1	0.538619	4.491	1.99529	3.70671	4.09195	2.68814	3.20814	2.01624	3.46052	2.8191	1.82171	0.152905	2.10148	3.93862	3.58529	1.54267	4.81624	3.74838	25.4505	48.7353	13.7524	2.81794	29.3127	10.4022	2.85543	EPB41L4A	erythrocyte membrane protein band 4.1 like 4A [Source:HGNC Symbol;Acc:13278]
CDCA7	0.999779	17.5277	13.065	11.2453	1.22814	1.76862	0.721476	15.8608	14.1079	14.5603	2.78862	1.55576	3.73862	15.6253	15.5803	13.0679	6.38767	6.77219	6.82457	105.547	110.391	60.5005	9.02367	92.1462	10.2116	3.45172	CDCA7	cell division cycle associated 7 [Source:HGNC Symbol;Acc:14628]
FZD3	0.986675	1.03719	0.581476	0.616714	0.76981	0.506476	0.299571	0.553857	0.550762	0.18719	1.17195	0.410048	1.16362	0.270048	0.215762	0.206238	0.308381	1.49719	1.20481	8.78457	7.04957	3.69052	0.641728	6.50822	10.1417	2.46497	FZD3	frizzled family receptor 3 [Source:HGNC Symbol;Acc:4041]
EPHX2	1	0.742905	3.3829	1.17124	0.001	0.401476	0.001	0.604333	2.23576	1.34267	0.001	1.68029	0.291952	0.367429	1.01433	0.456714	1.66529	1.401	1.83005	8.28814	10.6577	10.2186	1.03285	9.72148	9.41227	2.45001	EPHX2	epoxide hydrolase 2, cytoplasmic [Source:HGNC Symbol;Acc:3402]
LRRC4C	0.971905	8.05767	9.576	8.37671	1.99195	0.001	0.26719	5.62814	2.72767	3.27433	0.001	0.001	1.26052	2.38005	1.89933	2.21767	3.65052	3.61195	5.2791	32.5139	24.9672	33.2491	3.34454	30.2434	9.0426	2.60727	LRRC4C	leucine rich repeat containing 4C [Source:HGNC Symbol;Acc:29317]
LCP1	1	0.992905	0.145286	0.429571	1.47386	1.48243	0.655762	1.91767	0.94219	2.17862	1.2691	2.24767	1.77052	2.801	2.88814	2.18052	0.0724286	1.36219	0.001	6.55386	22.1393	8.06124	1.37838	12.2515	8.88831	2.26923	LCP1	lymphocyte cytosolic protein 1 (L-plastin) [Source:HGNC Symbol;Acc:6528]
POLE	0.999933	10.0753	8.421	8.16338	3.75838	4.28719	5.2329	6.57862	6.15695	8.16933	4.10029	3.91576	3.7629	11.3786	13.4258	13.0905	7.75981	6.45886	9.38052	50.0934	118.03	28.5924	7.45089	65.5718	8.80053	2.12967	POLE	polymerase (DNA directed), epsilon, catalytic subunit [Source:HGNC Symbol;Acc:9177]
NASP	0.996883	313.328	318.72	282.402	175.016	177.401	157.894	217.21	126.587	168.099	106.102	111.889	77.6529	210.672	289.44	291.234	277.965	276.062	564.682	2103.79	2442.65	1190.8	230.131	1912.41	8.31011	2.10879	NASP	nuclear autoantigenic sperm protein (histone-binding) [Source:HGNC Symbol;Acc:7644]
RCOR2	0.999988	10.4222	9.3141	11.6427	0.001	0.35219	0.001	4.24719	5.78576	7.42671	0.001	0.001	0.001	4.13052	4.36243	2.53695	10.2286	10.0115	5.76529	39.8358	49.6991	28.3729	4.79062	39.3026	8.20408	2.43698	RCOR2	REST corepressor 2 [Source:HGNC Symbol;Acc:27455]
ADAMTS9	1	23.641	27.871	25.1015	20.0417	19.2212	13.5167	13.0205	6.796	14.192	11.8191	10.5696	9.43767	20.5053	20.8539	22.7905	29.0603	30.4486	31.6086	149.117	205.363	116.921	19.472	157.134	8.06975	3.69903	ADAMTS9	ADAM metallopeptidase with thrombospondin type 1 motif, 9 [Source:HGNC Symbol;Acc:13202]
SPINK5	0.998385	9.39814	2.87005	3.72862	12.4172	8.1429	6.81671	3.39243	2.85005	2.74624	12.3874	8.14195	2.09219	1.02386	0.986	0.845762	2.3679	4.74838	8.57505	31.0336	51.1181	34.1143	5.19616	38.7554	7.45846	2.49925	SPINK5	serine peptidase inhibitor, Kazal type 5 [Source:HGNC Symbol;Acc:15464]
DAB2IP	0.989758	4.95148	8.74695	9.65814	13.7272	9.83052	8.76005	4.79171	3.68386	4.7629	11.2072	9.70338	5.34814	5.4191	5.34314	7.2229	15.0617	20.8067	10.7298	80.2729	66.4339	47.2574	8.87527	64.6547	7.28482	2.27126	DAB2IP	DAB2 interacting protein [Source:HGNC Symbol;Acc:17294]
ID1	0.990067	24.5058	38.621	45.0858	10.2262	15.9791	23.4498	9.15314	45.0779	23.6253	0.001	0.001	0.001	34.3248	36.8839	37.0541	32.6829	27.1972	9.57052	166.652	218.573	95.2639	22.9689	160.163	6.97304	2.11295	ID1	inhibitor of DNA binding 1, dominant negative helix-loop-helix protein [Source:HGNC Symbol;Acc:5360]
CTSL2	0.999831	1.44862	0.952667	1.80671	1.551	0.887429	0.913619	1.25529	1.85671	1.8279	1.04838	0.341238	2.09219	0.893857	1.0391	1.40576	0.897667	0.643381	2.1341	8.58814	7.74481	9.30076	1.27753	8.54457	6.68833	3.62908
CCDC150	1	2.51267	1.2091	1.87243	0.001	1.07052	0.001	2.07624	0.351476	2.37576	2.77148	1.471	0.177667	2.54243	3.03386	3.38433	1.47124	0.753857	2.27195	10.53	12.7886	9.3141	1.63044	10.8776	6.67155	2.75212	CCDC150	coiled-coil domain containing 150 [Source:HGNC Symbol;Acc:26834]
HMCN1	0.985955	2.22338	5.576	5.74195	0.72481	0.789571	0.401952	5.78481	2.10338	4.42386	1.08148	0.99719	0.001	0.580048	0.758143	0.788143	2.18529	3.24814	3.55767	13.8058	16.1467	12.951	2.27593	14.3012	6.28364	2.23879	HMCN1	hemicentin 1 [Source:HGNC Symbol;Acc:19194]
FAM69B	0.999644	3.03243	3.76148	5.43862	2.82862	1.18052	0.320762	2.01267	1.65005	1.92171	1.02433	1.50386	3.42124	2.52433	1.87052	1.74743	3.29981	3.35243	1.6941	18.2405	13.591	12.4441	2.36583	14.7585	6.23821	2.2881	FAM69B	family with sequence similarity 69, member B [Source:HGNC Symbol;Acc:28290]
BAHCC1	1	10.0162	7.17243	7.80243	4.74243	3.67029	3.9979	5.20981	4.47243	3.82648	2.53624	3.39219	5.17814	3.69124	3.22719	2.99981	9.25481	7.17529	7.9529	32.212	43.37	20.9277	5.35101	32.1699	6.01192	2.08937
NNAT	0.994422	8.65576	11.0548	12.8996	4.1691	7.10481	9.9391	4.98433	4.30862	2.28576	2.59719	1.68029	0.001	5.42814	5.69886	7.12719	15.9081	9.69267	7.07195	42.0274	36.9058	37.1853	6.7004	38.7062	5.77669	2.31993	NNAT	neuronatin [Source:HGNC Symbol;Acc:7860]
PI4KAP1	0.999839	5.0329	2.87005	6.02148	0.001	7.44195	11.7124	5.71052	2.69386	6.946	3.36576	5.45671	0.963619	6.57052	3.15052	5.5991	6.41386	5.41957	3.2541	28.9365	29.0439	23.5948	4.92355	27.1917	5.52278	2.01451
CHTF18	0.993798	7.33933	5.30933	5.02052	3.08624	2.03838	3.76624	4.80767	4.40005	6.83529	2.94529	2.86933	1.93957	9.5879	9.7191	9.52576	7.67481	6.7329	12.9153	28.4143	37.2484	26.2679	5.91739	30.6435	5.17856	2.03386	CHTF18	CTF18, chromosome transmission fidelity factor 18 homolog (S. cerevisiae) [Source:HGNC Symbol;Acc:18435]
TRAIP	0.999487	3.52243	5.00719	3.35148	0.001	2.08695	0.616238	4.64195	6.15695	4.59743	0.736238	0.281476	2.18338	6.221	7.51195	5.10767	7.75981	4.45576	6.366	15.6805	25.4186	16.6172	3.92249	19.2388	4.90473	2.02074	TRAIP	TRAF interacting protein [Source:HGNC Symbol;Acc:30764]
HERC5	0.998097	2.03838	1.04719	0.825762	1.00005	0.953381	1.40767	1.31862	0.35719	0.001	2.411	1.55576	1.64219	2.12933	0.838857	0.991238	2.91386	2.43981	2.62005	7.89719	6.14267	6.30005	1.47174	6.77997	4.60677	2.10809	HERC5	HECT and RLD domain containing E3 ubiquitin protein ligase 5 [Source:HGNC Symbol;Acc:24368]
ZNF681	1	0.663381	1.25814	1.0391	2.06719	2.10648	1.81481	1.71838	0.904333	1.45005	0.94481	1.95386	0.862905	1.67552	1.54171	1.31576	1.57267	2.07862	0.001	5.66195	7.89719	4.85719	1.38715	6.13878	4.42546	2.30584	ZNF681	zinc finger protein 681 [Source:HGNC Symbol;Acc:26457]
LOC100128398	0.984926	1.94648	3.35243	4.89957	4.36195	4.45624	3.96195	5.29076	3.46505	3.12529	2.45148	4.08338	0.001	2.38005	2.75552	3.33195	3.25052	5.66743	2.35767	18.2703	12.5196	11.8831	3.3966	14.2243	4.18782	2.09674
ARHGEF40	0.955186	27.22	27.3481	24.2234	22.302	28.4496	28.4881	22.6246	14.7624	29.2872	25.0203	28.1834	27.3686	16.3284	23.2891	17.2024	23.1253	23.0396	23.5405	71.3167	138.155	60.912	23.9891	90.1278	3.75704	2.07982	ARHGEF40	Rho guanine nucleotide exchange factor (GEF) 40 [Source:HGNC Symbol;Acc:25516]
PDXK	1	34.5348	22.671	23.6253	23.6067	22.7727	27.5929	30.6936	33.0646	34.7648	24.7548	28.381	39.7858	22.515	25.4629	26.0003	22.2267	18.6239	23.3181	8.64552	8.12624	8.84624	26.9108	8.53933	-3.1514	2.10529	PDXK	pyridoxal (pyridoxine, vitamin B6) kinase [Source:HGNC Symbol;Acc:8819]
ERMAP	1	16.3881	13.301	10.2734	14.2905	13.6534	13.3255	9.97767	19.3912	10.4691	14.2577	15.942	15.1853	10.0448	10.5331	9.83052	22.5462	18.2034	19.8298	3.56505	1.8191	4.69838	14.3024	3.36084	-4.25559	2.09232	ERMAP	erythroblast membrane-associated protein (Scianna blood group) [Source:HGNC Symbol;Acc:15743]
TMEM30A	1	239.093	529.369	501.014	816.611	655.155	384.137	404.884	281.383	303.19	870.664	968.295	870.664	344.717	306.904	318.72	431.36	622.757	280.25	113.862	100.6	115.388	507.176	109.95	-4.6128	2.07209	TMEM30A	transmembrane protein 30A [Source:HGNC Symbol;Acc:16667]
TACC1	1	94.1641	108.813	107.344	256.093	239.093	171.631	133.748	146.382	113.406	149.009	161.684	164.45	115.54	111.496	112.661	71.1139	87.4458	86.6815	24.0658	28.8943	31.9708	135.042	28.3103	-4.77007	2.22434	TACC1	transforming, acidic coiled-coil containing protein 1 [Source:HGNC Symbol;Acc:11522]
UHMK1	1	40.0067	54.6741	65.2462	98.7667	93.2505	34.1748	58.1362	36.6158	38.2984	74.8967	57.5924	41.8662	59.5986	47.57	54.6653	39.5105	62.8381	54.262	16.3372	7.16005	11.5048	56.2205	11.6673	-4.81862	2.09184	UHMK1	U2AF homology motif (UHM) kinase 1 [Source:HGNC Symbol;Acc:19683]
IL10RB	1	51.8012	35.9241	37.1805	62.6886	56.3148	69.5786	38.0162	48.0396	45.4877	31.2734	39.3374	47.7205	34.571	36.6577	30.8453	30.1496	31.5329	28.4881	5.25005	7.6191	12.5667	41.9782	8.47862	-4.95106	2.26695	IL10RB	interleukin 10 receptor, beta [Source:HGNC Symbol;Acc:5965]
CSF1	1	34.7065	33.6141	39.4591	58.5634	93.5848	103.586	43.3872	46.8236	43.2977	38.0162	45.0322	55.57	32.6524	33.6693	31.9962	70.8774	41.7596	35.7886	3.6429	9.85005	15.9491	49.0214	9.81402	-4.99504	2.00615	CSF1	colony stimulating factor 1 (macrophage) [Source:HGNC Symbol;Acc:2432]
RCAN1	1	101.827	105.794	105.021	199.857	146.288	135.127	159.596	153.052	135.282	172.959	139.524	181.944	243.182	197.611	230.318	150.401	165.462	132.279	29.4822	20.632	42.4624	158.64	30.8589	-5.14083	2.39804	RCAN1	regulator of calcineurin 1 [Source:HGNC Symbol;Acc:3040]
FLNB	1	121.941	137.63	117.63	67.3143	104.059	83.2253	127.91	78.6377	142.697	110.657	138.472	105.378	143.021	165.462	158.154	108.12	82.132	129.569	23.5891	23.1881	21.0612	117.889	22.6128	-5.21338	2.85362	FLNB	filamin B, beta [Source:HGNC Symbol;Acc:3755]
SFXN3	1	44.7696	55.3065	59.2081	49.5962	37.3981	59.8681	76.9096	84.4365	68.7146	80.23	67.8805	49.6815	42.2327	39.7072	43.9858	37.3034	35.0586	43.6543	3.60695	9.95338	17.102	54.219	10.2208	-5.30479	2.04998	SFXN3	sideroflexin 3 [Source:HGNC Symbol;Acc:16087]
SSH3	1	10.5648	7.43052	8.06195	8.3779	8.75624	11.7486	8.34719	8.70814	11.3091	9.576	8.78719	4.81433	7.85576	9.10338	6.2541	5.971	6.27362	15.1689	0.742905	2.13005	1.96433	8.72826	1.61243	-5.41312	2.2602	SSH3	slingshot protein phosphatase 3 [Source:HGNC Symbol;Acc:30581]
FZD6	1	81.271	132.376	140.742	243.511	253.402	150.518	207.692	138.669	165.621	194.381	199.392	135.979	83.5505	83.462	82.8686	84.5886	131.845	102.489	34.3989	15.1291	30.4053	145.131	26.6444	-5.44696	2.36261	FZD6	frizzled family receptor 6 [Source:HGNC Symbol;Acc:4044]
TRAM2	1	57.4258	86.63	94.0896	60.2524	68.532	44.9896	147.635	93.1643	125.737	64.2524	73.891	64.7724	104.221	87.1324	92.1491	42.7139	51.7696	38.1272	16.21	14.5229	11.7296	77.6381	14.1542	-5.48517	2.35207	TRAM2	translocation associated membrane protein 2 [Source:HGNC Symbol;Acc:16855]
CTSB	1	541.834	538.612	492.035	1228.34	874.412	1073.95	798.943	832.979	824.128	1275.08	1095.59	1062.14	490.155	517.649	495.218	592.451	655.155	622.757	112.616	90.3572	219.368	778.412	140.781	-5.52926	2.2344	CTSB	cathepsin B [Source:HGNC Symbol;Acc:2527]
TPM2	0.999988	9580.49	5620.18	3491.03	5999.03	5999.03	7108.02	3786.91	2841.97	4299.49	12126.2	12126.2	12126.2	3353.94	5999.03	5030.26	5999.03	3786.91	9580.49	842.784	1347.7	1302.53	6603.03	1164.34	-5.67105	2.10875	TPM2	tropomyosin 2 (beta) [Source:HGNC Symbol;Acc:12011]
EDEM1	1	47.6424	78.2389	73.4862	178.111	147.887	103.018	103.31	87.8424	86.6815	65.625	66.4472	47.0217	68.8191	61.3453	64.8115	45.3708	57.8553	45.7139	14.6605	12.7053	14.6348	79.4015	14.0002	-5.67145	3.09476	EDEM1	ER degradation enhancer, mannosidase alpha-like 1 [Source:HGNC Symbol;Acc:18967]
CERCAM	1	43.63	39.2529	46.4577	38.95	71.7729	100.457	74.8215	72.1739	102.541	59.2348	75.2053	104.781	39.8515	44.8343	42.3948	61.3934	55.0943	44.4143	3.72862	11.6015	17.4884	62.07	10.9395	-5.67394	2.2272	CERCAM	cerebral endothelial cell adhesion molecule [Source:HGNC Symbol;Acc:23723]
ANXA11	1	64.2524	49.6743	52.8677	34.5796	48.6186	68.0758	66.9272	75.5948	70.7148	75.5481	75.1667	109.778	48.3124	53.3648	41.1691	50.2667	35.1648	38.7229	6.81148	5.75052	17.1589	58.8222	9.90695	-5.93746	2.01526	ANXA11	annexin A11 [Source:HGNC Symbol;Acc:535]
LATS2	0.999986	31.6498	48.4096	45.1615	82.772	63.5629	41.2129	49.6743	43.26	39.7262	182.629	160.99	100.207	31.2522	36.6681	38.2	50.6791	71.722	63.9039	15.1305	6.51743	11.202	65.6489	10.95	-5.99535	2.06551	LATS2	large tumor suppressor kinase 2 [Source:HGNC Symbol;Acc:6515]
IFI35	1	48.722	28.6367	27.8034	35.4036	36.6158	52.1355	31.4305	42.6934	31.1627	26.2881	23.9848	38.821	30.9562	37.7039	33.7077	40.9393	23.3539	32.7181	1.13433	5.80814	10.2489	34.6154	5.73044	-6.04061	2.27868	IFI35	interferon-induced protein 35 [Source:HGNC Symbol;Acc:5399]
HFE	1	25.0648	33.787	31.9462	12.3536	15.291	11.0653	29.091	20.6429	27.5243	27.5777	27.2705	23.6886	17.9953	18.3503	24.6048	19.2005	22.7103	10.7505	0.911476	5.08624	4.98862	22.1619	3.66211	-6.05168	2.11365	HFE	hemochromatosis [Source:HGNC Symbol;Acc:4886]
DFNA5	1	84.1415	66.8467	61.3158	29.1993	36.5848	37.1353	47.3115	45.7586	52.7215	128.61	116.113	103.071	76.1027	93.4324	85.8758	52.2205	40.8272	61.3158	6.87171	14.1386	10.391	67.699	10.4671	-6.46778	2.06522	DFNA5	deafness, autosomal dominant 5 [Source:HGNC Symbol;Acc:2810]
UCHL1	1	1677.39	1070.29	926.461	393.903	359.813	560.182	617.624	699.059	715.106	1156.24	1328.03	2069.61	1135.99	1240.64	1268.9	761.572	475.818	778.373	174.879	91.8048	174.068	957.5	146.917	-6.51728	2.0575	UCHL1	ubiquitin carboxyl-terminal esterase L1 (ubiquitin thiolesterase) [Source:HGNC Symbol;Acc:12513]
WDR47	1	9.51767	19.9384	19.6234	22.6362	25.6662	18.8196	18.2846	12.6255	22.2079	28.1929	32.7758	19.651	22.4465	19.6603	19.2836	15.6491	11.4162	9.98386	2.63052	1.51243	4.7579	19.3544	2.96695	-6.52332	2.00039	WDR47	WD repeat domain 47 [Source:HGNC Symbol;Acc:29141]
KIAA1462	1	37.2829	37.1229	40.071	22.541	23.5753	11.0098	27.0736	15.165	22.195	26.4055	21.505	13.0715	32.6946	35.7843	39.1967	18.2803	19.2362	28.5139	4.55338	3.52195	3.81671	26.1514	3.96402	-6.59719	2.41794	KIAA1462	KIAA1462 [Source:HGNC Symbol;Acc:29283]
PRKAG2	1	82.1191	74.8548	81.7758	147.309	104.781	94.3172	102.304	108.08	81.6977	246.39	198.081	129.943	93.7362	92.5381	91.3777	39.9005	68.6939	63.7139	18.3317	14.2348	14.5258	105.645	15.6974	-6.73009	2.17658	PRKAG2	protein kinase, AMP-activated, gamma 2 non-catalytic subunit [Source:HGNC Symbol;Acc:9386]
ZBTB38	1	10.1967	14.7158	15.6274	25.0862	35.4224	21.3424	16.2229	15.4634	15.1139	41.4958	42.2891	36.5848	27.5393	25.8453	22.8048	21.4743	25.0948	17.52	3.06005	3.7129	3.82219	23.88	3.53171	-6.76158	2.66777	ZBTB38	zinc finger and BTB domain containing 38 [Source:HGNC Symbol;Acc:26636]
TRIB3	1	11.451	10.4222	8.28814	24.2074	28.3443	43.7105	9.23148	25.1322	13.3781	15.5305	21.19	23.9553	15.2153	15.8948	16.7941	12.9091	15.4479	22.4929	2.31624	2.53005	3.36505	18.5331	2.73711	-6.77104	2.46301	TRIB3	tribbles pseudokinase 3 [Source:HGNC Symbol;Acc:16228]
DGKA	1	29.9034	16.7798	21.6681	21.9758	15.9491	23.1986	15.6524	21.8481	20.0977	38.851	43.9505	57.1891	18.17	19.625	17.8622	20.3153	17.4772	14.6681	1.26695	5.38814	3.87743	24.1768	3.51084	-6.88631	2.7223	DGKA	diacylglycerol kinase, alpha 80kDa [Source:HGNC Symbol;Acc:2849]
ANXA4	1	70.2381	65.051	68.6253	121.217	102.515	119.029	101.238	123.237	100.421	180.741	181.432	167.044	46.172	54.1574	46.8091	46.3584	40.2939	41.632	16.451	6.72719	16.6234	93.1228	13.2672	-7.01903	2.42393	ANXA4	annexin A4 [Source:HGNC Symbol;Acc:542]
SH3BP4	1	62.9167	91.7558	90.0743	86.9629	79.7	69.5198	74.9729	67.8508	68.9577	89.5305	91.59	68.6939	75.5167	80.0198	78.9386	81.031	91.2448	86.4281	8.36624	7.07576	18.4772	79.7614	11.3064	-7.05453	3.4051	SH3BP4	SH3-domain binding protein 4 [Source:HGNC Symbol;Acc:10826]
AKAP2	1	110.777	158.62	166.521	449.327	401.325	161.138	284.232	133.748	184.946	501.014	463.257	228.666	249.202	241.734	257.974	110.777	176.589	214.02	38.6441	26.271	37.3134	249.659	34.0762	-7.32651	2.8666	AKAP2	PALM2-AKAP2 readthrough [Source:HGNC Symbol;Acc:33529]
NBPF3	1	9.44005	14.3912	14.6327	22.787	25.13	23.0067	12.3536	21.5286	10.3724	33.8834	23.9634	43.9096	15.8143	15.2443	15.2443	25.7608	31.9762	19.9267	2.91481	3.7129	1.95481	21.0759	2.86084	-7.36701	2.5425	NBPF3	neuroblastoma breakpoint family, member 3 [Source:HGNC Symbol;Acc:25076]
IER5	1	62.0629	49.3089	48.9443	42.1224	23.2405	41.7053	44.62	58.6577	57.9915	36.7405	23.9477	33.2491	71.072	76.7734	69.6086	48.5129	32.8208	40.3734	7.63433	2.69124	9.0079	47.8751	6.44449	-7.42884	2.58001	IER5	immediate early response 5 [Source:HGNC Symbol;Acc:5393]
PARP9	1	34.8386	41.911	34.3815	34.5541	35.7372	27.7039	33.8296	23.5003	32.9974	62.6886	67.6827	34.2336	35.0643	37.1229	39.5743	26.4458	24.807	28.0634	0.922905	2.26148	11.4422	36.3964	4.87552	-7.46514	2.05383	PARP9	poly (ADP-ribose) polymerase family, member 9 [Source:HGNC Symbol;Acc:24118]
SDC4	1	240.642	220.537	264.568	384.858	275.658	177.575	498.139	404.884	322.52	239.962	167.161	175.947	332.333	321.089	354.438	259.86	389.897	336.924	51.6065	30.1243	35.936	298.166	39.2223	-7.60196	3.23916	SDC4	syndecan 4 [Source:HGNC Symbol;Acc:10661]
NMI	1	26.9172	27.6072	19.541	62.5691	62.9574	80.6567	24.312	39.331	24.7305	51.2958	51.5739	44.1834	26.2746	34.0491	34.3377	24.1343	33.8924	47.5191	1.05719	4.78005	9.44386	39.7712	5.0937	-7.80793	2.06918	NMI	N-myc (and STAT) interactor [Source:HGNC Symbol;Acc:7854]
SLC35C1	1	12.5872	13.8643	11.1115	13.1479	13.2531	17.0489	10.6781	13.535	13.0134	11.1391	17.471	24.3243	17.9953	14.6096	14.3634	9.29052	7.86124	10.4498	1.09005	1.96314	2.18624	13.6524	1.74648	-7.81713	3.59578	SLC35C1	solute carrier family 35 (GDP-fucose transporter), member C1 [Source:HGNC Symbol;Acc:20197]
GADD45B	1	41.3886	35.29	41.6177	38.7034	58.1839	88.2753	46.9231	50.4605	54.6653	71.4667	75.33	138.517	49.6348	58.4529	62.002	54.7905	25.4505	27.171	2.7929	11.4539	6.83648	56.5735	7.02775	-8.05002	2.222	GADD45B	growth arrest and DNA-damage-inducible, beta [Source:HGNC Symbol;Acc:4096]
RGS10	1	247.598	126.122	115.177	246.511	132.605	173.965	143.731	215.314	149.009	148.091	84.9677	349.776	99.6215	67.7143	94.4315	288.116	209.283	211.861	23.641	9.18671	30.8005	172.438	21.2094	-8.13028	2.19848	RGS10	regulator of G-protein signaling 10 [Source:HGNC Symbol;Acc:9992]
MORC4	1	27.1146	42.1496	37.8505	43.6748	44.9974	42.3586	43.7879	54.8455	48.6265	53.3555	44.031	38.41	32.7386	32.8555	29.8186	41.9824	40.7893	50.6429	4.10124	0.001	11.0165	41.6683	5.03957	-8.26822	2.46127	MORC4	MORC family CW-type zinc finger 4 [Source:HGNC Symbol;Acc:23485]
NFIC	1	25.777	17.6096	19.6541	14.6481	17.4	15.7358	18.622	10.2698	17.452	26.4391	19.6367	23.0889	16.5672	19.7734	14.7967	9.02052	11.0886	12.4636	0.845762	1.22124	4.08719	17.2246	2.0514	-8.39653	2.20702	NFIC	nuclear factor I/C (CCAAT-binding transcription factor) [Source:HGNC Symbol;Acc:7786]
CD59	1	147.887	138.562	149.732	123.548	101.506	103.665	265.336	260.584	224.299	128.917	110.338	149.268	171.332	148.566	161.219	115.891	132.728	107.223	18.382	16.7572	18.0448	152.256	17.728	-8.58843	5.52206	CD59	CD59 molecule, complement regulatory protein [Source:HGNC Symbol;Acc:1689]
TBC1D8B	1	6.66243	14.0441	11.2796	12.4265	21.0586	9.18671	12.9372	10.4191	11.3346	10.2715	13.0981	9.02933	9.13671	8.76005	9.24171	18.9239	22.59	20.9634	1.01005	2.37529	0.929571	12.8535	1.4383	-8.9366	2.8049	TBC1D8B	TBC1 domain family, member 8B (with GRAM domain) [Source:HGNC Symbol;Acc:24715]
LMNA	1	1339.17	827.696	723.518	372.404	432.365	605.301	1339.17	961.562	1706.94	879.362	852.276	1275.08	750.538	950.19	860.587	504.851	317.03	602.62	72.22	55.0065	155.572	850.037	94.2662	-9.01741	2.03784	LMNA	lamin A/C [Source:HGNC Symbol;Acc:6636]
SOGA2	1	21.611	15.2286	15.3089	10.1574	10.7105	9.48933	16.6867	10.7148	16.8996	42.022	35.29	33.7524	16.0755	17.63	17.3784	20.7296	18.1453	25.6662	1.94576	2.00148	2.57719	19.6387	2.17481	-9.03007	3.68205	SOGA2	SOGA family member 2 [Source:HGNC Symbol;Acc:29121]
EHD2	1	147.448	143.131	169.332	108.496	145.409	127.299	216.336	175.58	198.326	291.982	227.988	222.23	123.069	138.255	117.63	103.665	136.721	112.109	11.6281	6.25052	35.611	161.389	17.8299	-9.05161	2.91105	EHD2	EH-domain containing 2 [Source:HGNC Symbol;Acc:3243]
ARHGAP23	1	23.8891	22.5934	29.1777	16.3962	30.4012	32.7639	32.592	24.4324	35.102	20.3034	21.921	25.1015	28.0191	25.3427	26.6758	20.7296	18.7884	13.7662	2.23671	1.31076	4.5641	24.8886	2.70386	-9.20486	3.0162	ARHGAP23	Rho GTPase activating protein 23 [Source:HGNC Symbol;Acc:29293]
SYNJ2	1	18.3691	17.9234	14.1562	29.3396	21.2972	13.0381	21.9174	12.7367	16.0412	31.5	20.9815	16.8793	19.9384	22.6296	19.4534	13.952	12.9634	12.5858	1.09886	2.51338	2.43862	18.6501	2.01695	-9.24669	5.0075	SYNJ2	synaptojanin 2 [Source:HGNC Symbol;Acc:11504]
DDX60L	1	7.02362	8.97767	9.30671	13.667	10.7872	5.75671	9.39576	6.11767	7.24338	21.6943	15.8077	8.766	14.2434	10.8553	11.3679	10.5603	14.1815	14.851	0.418619	1.261	1.91719	11.1446	1.19894	-9.29541	3.00268	DDX60L	DEAD (Asp-Glu-Ala-Asp) box polypeptide 60-like [Source:HGNC Symbol;Acc:26429]
MSRB3	1	57.4258	64.9662	64.4205	87.4853	92.2072	72.3886	60.3796	59.7124	58.5848	109.064	104.561	98.8539	51.1255	45.8115	54.1624	89.1305	106.718	108.444	3.51529	2.97433	18.0643	76.9689	8.18465	-9.40406	2.53602	MSRB3	methionine sulfoxide reductase B3 [Source:HGNC Symbol;Acc:27375]
APOL2	1	54.9286	32.4839	26.6984	39.3439	31.8477	37.3181	25.5386	30.5124	25.2267	65.3548	61.87	68.0758	26.3091	30.6124	35.8286	42.5096	35.0781	37.2689	2.50338	0.001	9.89029	39.267	4.13156	-9.50416	2.55066	APOL2	apolipoprotein L, 2 [Source:HGNC Symbol;Acc:619]
APOL6	1	6.59529	7.61648	8.04933	31.8608	32.2853	19.1043	12.05	11.5429	9.35433	22.9746	22.6246	25.1429	7.12148	9.96148	9.87933	26.3072	30.2015	25.6434	2.55576	1.17433	1.83671	17.6842	1.8556	-9.53015	2.58056	APOL6	apolipoprotein L, 6 [Source:HGNC Symbol;Acc:14870]
ATL3	1	40.161	58.666	55.0943	52.702	73.4558	25.777	61.56	39.9527	55.03	115.388	144.709	89.9843	83.1096	84.6386	78.9777	34.8829	45.4072	39.037	8.541	0.001	11.937	65.474	6.82632	-9.59141	2.15942	ATL3	atlastin GTPase 3 [Source:HGNC Symbol;Acc:24526]
AP1S3	1	2.94886	5.69671	5.68814	10.3662	4.9829	4.2091	6.65505	6.846	3.89576	11.4658	10.7229	9.26267	4.70671	3.261	6.39719	6.26243	4.36243	9.27005	1.32933	0.001	0.688857	6.49999	0.673063	-9.65733	2.2183	AP1S3	adaptor-related protein complex 1, sigma 3 subunit [Source:HGNC Symbol;Acc:18971]
AR	1	12.977	7.59695	8.77529	6.80624	6.3729	2.98814	12.3696	15.2705	8.791	7.36338	5.21481	7.05219	3.51957	2.92195	3.29719	4.79933	10.1693	5.15767	0.406	1.21481	0.60981	7.30239	0.74354	-9.82112	2.40528	AR	androgen receptor [Source:HGNC Symbol;Acc:644]
CSRP1	1	104.296	78.7291	77.1915	72.3886	64.8115	84.9677	155.821	152.021	160.381	148.325	157.698	174.879	129.342	118.961	136.271	134.183	117.442	81.0977	13.0315	3.45743	19.7181	119.378	12.069	-9.89129	3.2869	CSRP1	cysteine and glycine-rich protein 1 [Source:HGNC Symbol;Acc:2469]
PDGFA	1	20.26	12.8453	15.8608	20.3415	15.6729	17.0258	14.3781	15.8991	14.3758	33.14	29.4705	44.8924	16.3962	19.5441	23.1729	9.76124	8.56052	20.6167	1.24767	2.23576	2.41862	19.5674	1.96735	-9.94609	3.53943	PDGFA	platelet-derived growth factor alpha polypeptide [Source:HGNC Symbol;Acc:8799]
LAYN	1	43.1927	37.8362	32.437	86.205	65.9529	104.561	23.5315	31.071	25.5836	117.588	107.26	76.1472	35.5824	50.23	40.3262	51.5405	50.3234	52.2655	4.21957	2.38243	10.5791	57.313	5.72703	-10.0075	2.22434	LAYN	layilin [Source:HGNC Symbol;Acc:29471]
BHLHE40	1	21.9786	31.0391	32.0665	72.5643	70.8639	60.4034	39.8596	35.6772	32.5867	47.5117	55.671	50.2962	41.026	41.5746	45.5443	16.4529	13.3139	22.2805	3.7691	4.56957	3.52386	40.595	3.95417	-10.2664	2.91359	BHLHE40	basic helix-loop-helix family, member e40 [Source:HGNC Symbol;Acc:1046]
NEXN	1	329.091	223.885	193.8	860.587	832.979	685.419	311.281	295.167	272.79	1070.29	778.373	336.081	206.921	285.104	283.28	196.611	310.227	689.421	45.5153	39.582	46.4662	453.406	43.8545	-10.3389	4.17077	NEXN	nexilin (F actin binding protein) [Source:HGNC Symbol;Acc:29557]
HTATIP2	1	134.904	181.432	151.181	280.25	215.223	228.893	199.857	179.615	164.189	426.876	359.813	235.165	132.858	160.725	152.944	117.796	176.945	191.11	16.0705	10.3848	30.6172	204.988	19.0242	-10.7751	3.84739	HTATIP2	HIV-1 Tat interactive protein 2, 30kDa [Source:HGNC Symbol;Acc:16637]
SYNPO	1	32.8208	24.0367	23.9634	27.247	26.3634	39.2529	27.8934	24.585	25.0346	24.6229	28.2748	23.6315	14.9679	15.7731	16.492	26.5931	19.9396	31.5377	2.76719	3.72576	0.475048	25.1683	2.32267	-10.836	4.01741	SYNPO	synaptopodin [Source:HGNC Symbol;Acc:30672]
BCAS4	1	19.8624	13.7248	17.9443	7.48767	6.2891	9.31576	20.6758	28.8408	15.3015	19.5062	13.2855	23.1653	15.0312	15.9239	14.4929	9.11695	11.8067	6.97386	2.56624	0.001	1.54243	14.9303	1.36989	-10.8989	2.45071	BCAS4	breast carcinoma amplified sequence 4 [Source:HGNC Symbol;Acc:14367]
FYCO1	1	22.632	25.941	24.1086	47.1991	56.0362	39.9767	38.6924	28.6989	31.8253	116.113	94.8405	56.951	22.0229	23.7391	22.2167	29.4172	28.9658	46.0848	2.78386	0.001	8.73814	41.9701	3.841	-10.9269	2.52032	FYCO1	FYVE and coiled-coil domain containing 1 [Source:HGNC Symbol;Acc:14673]
RFTN1	1	56.8927	61.5262	67.6334	146.862	161.919	207.692	44.4315	45.2939	51.2829	68.5967	71.941	80.601	59.9453	57.6924	58.3981	77.8334	75.3674	71.7579	4.46195	10.2824	7.60195	81.426	7.44878	-10.9315	4.32111	RFTN1	raftlin, lipid raft linker 1 [Source:HGNC Symbol;Acc:30278]
PQLC3	1	16.807	14.0643	18.716	32.841	40.6372	36.6243	24.5796	30.0591	23.0496	29.921	35.1953	42.6281	16.5186	10.3605	12.1015	19.6477	9.6379	16.1353	3.69957	0.001	2.52529	23.8624	2.07529	-11.4984	2.60514	PQLC3	PQ loop repeat containing 3 [Source:HGNC Symbol;Acc:28503]
FGD4	0.999716	4.65981	4.89529	5.07862	22.53	20.4391	8.18338	7.96171	3.7929	4.95624	28.8312	30.4753	28.3962	4.99933	5.30648	4.7891	9.42338	11.6281	10.4622	0.642429	1.56457	0.922905	12.0449	1.0433	-11.545	2.42425	FGD4	FYVE, RhoGEF and PH domain containing 4 [Source:HGNC Symbol;Acc:19125]
SP100	1	64.7624	73.5581	69.301	93.7948	143.87	174.202	67.4493	67.8508	68.1	171.809	192.66	121.217	69.7662	84.0991	75.1367	59.882	54.5086	82.6286	5.28529	8.36338	11.3358	96.3664	8.32814	-11.5712	4.80855	SP100	SP100 nuclear antigen [Source:HGNC Symbol;Acc:11206]
NACC2	1	56.2165	55.9024	50.4453	53.0939	32.7758	38.3455	57.0653	55.4648	50.1536	88.961	83.3929	87.9705	37.5562	42.3815	44.8398	46.5743	44.9974	43.6872	2.57814	1.77957	9.46505	53.8791	4.60759	-11.6936	3.46282	NACC2	NACC family member 2, BEN and BTB (POZ) domain containing [Source:HGNC Symbol;Acc:23846]
TMEM173	1	22.0277	25.0981	21.505	49.9453	49.021	68.2034	30.8541	41.411	39.5529	49.6065	58.6203	50.8148	15.001	20.681	17.7217	27.6862	22.7367	26.2746	1.0029	2.94671	5.04529	35.3756	2.9983	-11.7986	2.97327	TMEM173	transmembrane protein 173 [Source:HGNC Symbol;Acc:27962]
RAB11FIP5	1	9.29671	10.0386	9.18243	11.2367	18.0286	23.7412	15.3131	16.1067	16.692	31.8608	29.3753	29.9862	9.86529	8.8591	11.2958	12.1755	12.0158	14.3758	1.21529	0.001	2.80195	16.0803	1.33941	-12.0055	3.16176	RAB11FIP5	RAB11 family interacting protein 5 (class I) [Source:HGNC Symbol;Acc:24845]
ADAM9	1	629.901	1156.24	879.362	763.907	785.214	511.259	986.185	478.986	893.844	1073.95	1199.63	543.922	915.327	883.972	855.706	612.337	733.276	789.296	51.9034	70.0453	80.4558	816.24	67.4681	-12.0981	5.95341	ADAM9	ADAM metallopeptidase domain 9 [Source:HGNC Symbol;Acc:216]
ELF4	1	16.9405	24.7458	21.7591	18.4262	13.2729	17.2046	28.0696	20.0277	21.8481	37.8796	17.1241	15.4196	19.8915	20.681	21.9139	14.4865	19.6734	20.5846	1.83814	1.58529	1.54981	20.5527	1.65775	-12.398	7.22082	ELF4	E74-like factor 4 (ets domain transcription factor) [Source:HGNC Symbol;Acc:3319]
SLMO1	0.999987	6.73029	4.10005	2.18624	2.12148	4.49243	5.04338	5.0091	3.24481	5.11743	4.41767	8.22695	9.17124	4.306	5.35719	3.18243	4.65671	4.45576	8.57505	0.205762	0.001	1.00719	5.0219	0.404651	-12.4105	2.10633	SLMO1	slowmo homolog 1 (Drosophila) [Source:HGNC Symbol;Acc:24639]
PSMB8	1	155.177	160.046	159.685	137.338	142.597	247.598	150.886	175.269	188.235	164.063	219.165	188.6	180.246	178.992	185.712	188.022	128.668	194.815	2.93005	0.001	38.6477	174.728	13.8596	-12.6071	3.32925	PSMB8	proteasome (prosome, macropain) subunit, beta type, 8 [Source:HGNC Symbol;Acc:9545]
SH3RF3	1	9.15886	10.4843	9.21767	19.5596	26.6793	22.7348	8.8929	9.66219	10.3348	21.3546	25.8524	20.6786	10.8596	12.1272	13.0679	3.05386	10.0886	5.72886	0.560048	1.33862	1.38814	13.8631	1.0956	-12.6534	2.19996	SH3RF3	SH3 domain containing ring finger 3 [Source:HGNC Symbol;Acc:24699]
CEBPB	1	24.011	13.3139	18.3691	55.0943	11.0129	23.3043	17.9346	25.5765	11.711	45.2939	30.8891	55.8448	22.8686	20.8096	24.5158	27.34	27.6905	43.6148	1.51219	0.001	4.98862	27.733	2.16727	-12.7963	2.20761	CEBPB	CCAAT/enhancer binding protein (C/EBP), beta [Source:HGNC Symbol;Acc:1834]
LGALS3BP	1	123.165	159.759	165.713	80.6567	108.761	168.543	87.1634	91.1391	111.168	82.7524	94.3743	63.7915	114.457	123.719	105.16	257.722	204.916	146.382	2.41862	2.79481	24.396	127.186	9.86981	-12.8863	2.61483	LGALS3BP	lectin, galactoside-binding, soluble, 3 binding protein [Source:HGNC Symbol;Acc:6564]
SP140L	1	73.0615	68.3858	50.5396	84.1981	94.6848	80.8372	52.4241	34.9422	48.69	186.4	156.897	60.0953	77.6303	100.28	88.9229	42.4024	47.57	114.173	2.55576	0.001	16.237	81.2297	6.26457	-12.9665	2.15202	SP140L	SP140 nuclear body protein-like [Source:HGNC Symbol;Acc:25105]
ECHDC2	1	27.6143	6.88814	10.6167	24.1758	24.7984	33.6908	8.801	15.2053	13.4915	22.7941	25.777	22.4605	7.18648	16.9358	14.7567	10.7086	8.32457	16.0184	1.72743	0.001	2.18624	17.2358	1.30489	-13.2086	3.15068	ECHDC2	enoyl CoA hydratase domain containing 2 [Source:HGNC Symbol;Acc:23408]
SIK1	1	11.9843	5.99719	5.56481	10.4403	7.96171	6.97005	9.42338	7.54457	7.34219	14.7855	15.4865	22.9715	4.93005	5.92957	5.42576	7.14814	5.16052	10.9453	0.800524	0.001	1.25814	9.22285	0.686556	-13.4335	3.91851	SIK1	salt-inducible kinase 1 [Source:HGNC Symbol;Acc:11142]
TIMP2	1	216.867	342.227	480.491	773.944	649.771	414.668	488.754	554.451	357.849	1579.35	1462.45	2332.44	237.311	195.953	198.815	482.071	496.291	238.868	65.4962	35.9967	41.1158	639.032	47.5362	-13.443	2.99182	TIMP2	TIMP metallopeptidase inhibitor 2 [Source:HGNC Symbol;Acc:11821]
RAB11FIP1	1	21.8984	23.3077	25.7734	80.4696	70.8139	38.4853	29.636	18.8634	25.7439	113.406	91.8048	66.4605	21.9653	20.8984	21.1467	49.15	78.5215	60.1553	5.2029	3.59767	1.83671	47.6944	3.54576	-13.4511	3.62555	RAB11FIP1	RAB11 family interacting protein 1 (class I) [Source:HGNC Symbol;Acc:30265]
DUSP18	0.999999	2.35862	4.56767	3.48933	3.3891	3.04529	3.201	3.51338	6.46433	2.24695	5.59624	3.80862	2.101	2.89481	5.01529	5.51529	2.57505	4.02529	4.87529	0.611952	0.001	0.234571	3.8157	0.282508	-13.5065	3.43327	DUSP18	dual specificity phosphatase 18 [Source:HGNC Symbol;Acc:18484]
NIPAL3	1	32.1434	43.6224	34.7534	34.8339	33.9153	33.9562	43.6439	34.7467	49.9681	83.4427	99.7448	73.6248	31.6362	40.4079	39.3867	29.3896	28.6262	39.9708	1.451	3.66529	4.81052	44.8785	3.30894	-13.5628	5.95075	NIPAL3	NIPA-like domain containing 3 [Source:HGNC Symbol;Acc:25233]
NAV3	1	4.82671	9.94481	9.86052	10.0786	14.8196	7.43505	16.202	11.3143	11.6389	16.7572	18.1003	10.6317	16.6836	14.5967	14.9796	5.39386	7.21219	7.02767	0.418619	1.41338	0.68219	11.528	0.838063	-13.7555	3.41501	NAV3	neuron navigator 3 [Source:HGNC Symbol;Acc:15998]
HSPB8	0.999907	16.562	23.3515	25.061	18.201	17.8558	25.8024	31.5862	39.3572	32.9172	72.22	105.547	75.7596	24.9317	20.0372	25.0539	14.5081	13.432	11.1986	2.87219	0.001	4.25195	32.9657	2.37505	-13.88	2.63376	HSPB8	heat shock 22kDa protein 8 [Source:HGNC Symbol;Acc:30171]
GLIS3	1	9.79219	11.0181	13.0691	24.081	14.8331	8.81719	18.2529	17.4465	10.3124	17.3079	11.1277	7.84338	16.3686	14.2253	16.237	6.71671	22.1181	11.2974	0.800524	1.26862	0.922905	13.9369	0.997349	-13.974	5.29451	GLIS3	GLIS family zinc finger 3 [Source:HGNC Symbol;Acc:28510]
BNC2	1	13.5867	10.4105	9.98767	29.8415	25.4146	14.0696	10.4105	6.54648	7.93005	22.4731	19.3686	17.9467	6.07148	5.68576	7.08862	24.8039	34.6881	31.0896	0.511	1.1491	1.86767	16.523	1.17592	-14.0511	3.04431	BNC2	basonuclin 2 [Source:HGNC Symbol;Acc:30988]
SH2D4A	1	49.8077	43.8767	38.3941	11.5262	14.1343	9.41052	70.5177	63.6555	75.7462	12.42	14.3577	11.2929	51.0872	49.131	52.9667	16.8579	13.7641	31.3936	2.961	2.0329	2.3679	35.0189	2.45394	-14.2705	3.17816	SH2D4A	SH2 domain containing 4A [Source:HGNC Symbol;Acc:26102]
C1QTNF1	0.999999	3.90338	2.79719	3.86338	11.9058	9.4979	12.2708	9.05933	13.281	13.0734	2.89957	3.64195	2.97314	8.6129	7.94981	8.12481	6.70624	5.69886	6.55862	0.453143	0.001	1.0629	7.37878	0.505683	-14.5917	2.63165	C1QTNF1	C1q and tumor necrosis factor related protein 1 [Source:HGNC Symbol;Acc:14324]
IL20RB	0.998139	5.69481	7.19671	3.85148	11.401	5.49552	12.7903	3.99719	3.61529	5.81195	3.80148	4.83624	3.22648	2.801	3.51243	2.34624	2.61171	2.12933	8.69624	0.071	0.001	0.974333	5.21197	0.348778	-14.9435	2.18543	IL20RB	interleukin 20 receptor beta [Source:HGNC Symbol;Acc:6004]
USP53	1	51.711	82.1191	83.7224	106.95	114.874	60.4553	110.863	66.9272	84.5886	125.816	139.052	75.4829	102.541	95.866	94.8405	27.8848	47.2215	48.3462	5.35624	2.85005	8.30148	84.4035	5.50259	-15.3389	3.35902	USP53	ubiquitin specific peptidase 53 [Source:HGNC Symbol;Acc:29255]
CD55	1	5.78981	10.4941	9.5879	43.5736	38.5589	40.712	22.7553	23.6791	20.082	53.9877	66.9615	61.56	36.3053	33.3427	29.631	9.98767	11.4972	14.5462	1.55862	2.19957	2.02862	29.614	1.92894	-15.3525	2.63224	CD55	CD55 molecule, decay accelerating factor for complement (Cromer blood group) [Source:HGNC Symbol;Acc:2665]
PLCD3	0.994835	15.4322	8.39243	9.18243	12.3679	18.4386	24.8215	18.0912	20.5443	22.7553	86.8948	67.0962	117.344	7.79243	7.98957	8.19862	9.62005	8.8391	13.0272	2.62005	1.78338	0.770048	26.4905	1.72449	-15.3613	2.97416	PLCD3	phospholipase C, delta 3 [Source:HGNC Symbol;Acc:9061]
COPZ2	1	75.2743	81.271	78.9062	183.98	95.0348	131.741	105.096	121.783	107.344	147.393	137.112	313.328	45.8448	53.701	48.8062	220.24	144.186	82.3324	5.55124	0.001	17.897	120.743	7.8164	-15.4474	2.5616	COPZ2	coatomer protein complex, subunit zeta 2 [Source:HGNC Symbol;Acc:19356]
DOCK9	1	16.1467	14.5324	13.5146	13.1805	13.142	7.99433	40.51	24.3591	30.6581	15.7358	13.1153	10.1436	11.2974	10.7086	9.53648	5.816	6.56171	6.34433	0.778381	1.23386	0.817667	14.6276	0.943302	-15.5068	4.71367	DOCK9	dedicator of cytokinesis 9 [Source:HGNC Symbol;Acc:14132]
ERRFI1	1	271.479	347.141	330.262	694.561	511.259	424.728	521.678	488.754	483.247	215.223	185.115	147.887	280.498	226.882	261.133	335.336	396.581	313.857	22.6362	18.2491	28.0948	357.535	22.9934	-15.5495	5.26384	ERRFI1	ERBB receptor feedback inhibitor 1 [Source:HGNC Symbol;Acc:18185]
LOC100288911	0.999854	25.8596	8.271	13.8539	23.8343	7.9491	22.7834	11.6405	18.6815	11.4365	35.985	28.3586	65.4822	13.1972	11.937	13.2222	9.38981	5.04005	6.22481	2.1229	0.001	1.4391	18.5081	1.18767	-15.5836	2.37413
ELL2	1	60.2524	78.54	64.5234	145.907	140.679	118.277	63.0015	62.022	52.0291	181.61	139.967	86.2715	95.0348	95.2639	95.0877	43.3872	52.1962	54.3158	4.01052	2.01767	11.2339	90.4647	5.75402	-15.722	3.86218	ELL2	elongation factor, RNA polymerase II, 2 [Source:HGNC Symbol;Acc:17064]
IGFBP5	0.999998	640.801	921.106	1003.91	1717.7	2069.61	908.104	782.119	307.437	538.612	5030.26	4459.23	2714.48	619.029	571.411	638.073	3273.31	4459.23	4031.74	122.897	107.005	134.36	1927.01	121.42	-15.8706	2.28816	IGFBP5	insulin-like growth factor binding protein 5 [Source:HGNC Symbol;Acc:5474]
CDC42EP3	1	48.5353	70.0172	95.7486	258.634	276.062	222.645	126.179	137.177	109.653	322.52	367.271	350.411	60.466	47.94	48.3829	51.6343	69.5543	39.2958	10.1305	10.6627	7.54457	150.118	9.44592	-15.8924	3.68536	CDC42EP3	CDC42 effector protein (Rho GTPase binding) 3 [Source:HGNC Symbol;Acc:16943]
MIR100HG	1	51.1329	52.5772	56.951	136.271	159.906	76.9791	54.6741	43.681	43.34	119.837	106.546	58.4758	64.9129	66.7624	64.8948	46.2324	83.5039	68.1772	3.34648	9.98767	0.666714	75.2697	4.66695	-16.1282	4.33936
RWDD2B	1	26.7846	11.9891	10.977	18.895	9.78767	10.0867	11.3962	8.69148	10.7934	9.6779	6.90052	6.38481	13.2605	18.1722	11.75	12.9572	14.1624	21.1767	0.503381	0.001	1.8491	12.9913	0.784492	-16.5601	3.45294	RWDD2B	RWD domain containing 2B [Source:HGNC Symbol;Acc:1302]
ME1	1	32.9791	42.3648	37.5603	39.2586	26.436	29.0327	54.8153	57.9096	51.041	74.07	79.4086	68.0467	45.9853	48.1724	43.08	25.6881	27.6748	24.9496	2.37457	3.83243	1.89076	44.9152	2.69925	-16.6398	6.51012	ME1	malic enzyme 1, NADP(+)-dependent, cytosolic [Source:HGNC Symbol;Acc:6983]
HLA-B	1	339.654	228.893	214.669	309.703	390.697	672.815	360.734	431.36	482.071	883.972	1110.49	2024.55	252.658	297.631	297.631	523.214	286.374	354.973	10.4815	9.93767	71.0377	525.672	30.4856	-17.2433	3.02191	HLA-B	major histocompatibility complex, class I, A [Source:HGNC Symbol;Acc:4931]
SLC41A2	1	5.19719	7.66624	6.98624	10.5348	6.4879	3.30481	8.14529	6.64576	6.48124	16.9762	17.9593	14.3843	6.04814	5.80624	6.32148	10.0336	11.5553	9.30671	1.06386	0.001	0.441952	8.88005	0.50227	-17.6798	3.10644	SLC41A2	solute carrier family 41 (magnesium transporter), member 2 [Source:HGNC Symbol;Acc:31045]
CBR3	1	46.6762	15.242	12.5777	15.0777	11.4422	18.0048	15.9891	22.7677	18.096	27.3305	14.7367	32.132	13.91	15.0248	13.077	5.50148	7.61529	9.44314	0.991952	0.001	1.94195	17.4802	0.978302	-17.8679	2.83296	CBR3	carbonyl reductase 3 [Source:HGNC Symbol;Acc:1549]
MYO1E	1	62.9872	54.4205	48.5996	59.4189	75.4829	51.46	91.1043	56.51	98.0129	117.091	103.665	58.9567	52.3667	54.7081	50.921	34.5605	33.5717	70.5439	6.18195	1.3929	3.34862	65.2434	3.64116	-17.9183	5.4306	MYO1E	myosin IE [Source:HGNC Symbol;Acc:7599]
MAP3K5	1	18.0527	19.7458	20.6617	56.8429	61.8796	46.7008	14.3865	11.2958	17.222	33.3427	47.2658	18.072	30.6124	26.9548	29.4358	6.88719	7.19148	12.2686	2.04314	0.001	2.40838	26.601	1.48417	-17.9231	2.85968	MAP3K5	mitogen-activated protein kinase kinase kinase 5 [Source:HGNC Symbol;Acc:6857]
SNTB1	1	3.30624	5.39671	5.84648	13.667	17.762	16.1443	16.8448	20.9453	13.2758	5.79052	9.76386	7.02767	4.58386	3.61624	2.95743	18.457	21.3231	23.18	0.999333	0.001	0.883857	11.6605	0.628063	-18.5657	2.9594	SNTB1	syntrophin, beta 1 (dystrophin-associated protein A1, 59kDa, basic component 1) [Source:HGNC Symbol;Acc:11168]
ANXA2	1	3087.34	2586.44	2442.65	1316.34	1316.34	1730.53	2306.31	2555.1	2774.1	2950.02	3491.03	3432.06	4459.23	4161.27	3491.03	1042.36	798.943	1462.45	67.9208	33.0915	303.707	2522.42	134.906	-18.6976	2.63064	ANXA2	annexin A2 [Source:HGNC Symbol;Acc:537]
HEG1	1	268.281	409.811	435.701	458.641	388.816	224.788	283.28	248.299	212.135	281.383	294.301	368.167	241.238	205.363	226.208	227.988	258.634	169.15	16.631	14.6348	15.0729	289.01	15.4462	-18.7107	10.1707	HEG1	heart development protein with EGF-like domains 1 [Source:HGNC Symbol;Acc:29227]
PLEKHA2	1	15.992	18.2703	25.6817	58.1129	42.1655	32.7386	16.3105	20.2834	8.98243	53.1877	51.53	63.2862	18.4824	17.942	17.6536	48.3124	54.6955	26.0143	1.59671	0.001	3.58695	32.7579	1.72822	-18.9547	2.5042	PLEKHA2	pleckstrin homology domain containing, family A (phosphoinositide binding specific) member 2 [Source:HGNC Symbol;Acc:14336]
MME	1	471.235	763.907	709.136	874.412	944.381	499.801	666.875	319.102	591.162	921.106	980.793	717.576	327.687	293.023	291.679	433.53	605.301	464.262	34.1024	25.526	34.8581	604.165	31.4955	-19.1826	8.36759	MME	membrane metallo-endopeptidase [Source:HGNC Symbol;Acc:7154]
LMO7	1	167.771	119.684	112.475	255.187	247.308	137.112	181.077	118.531	157.575	222.645	207.438	126.065	75.8629	87.8424	85.6062	23.3324	27.65	67.23	4.4991	8.87195	7.54457	134.466	6.97187	-19.287	2.62991	LMO7	LIM domain 7 [Source:HGNC Symbol;Acc:6646]
SELM	0.99956	61.3934	80.8662	85.5029	75.8629	162.737	336.924	89.9843	139.524	129.569	434.764	444.199	1310.01	87.541	95.9758	113.555	137.112	62.4205	32.4753	7.22671	11.7705	13.9239	215.579	10.9737	-19.645	2.33235	SELM	Selenoprotein M [Source:UniProtKB/Swiss-Prot;Acc:Q8WWX9]
FHL2	1	142.597	212.135	231.362	675.567	689.421	1015.83	190.354	254.86	201.313	418.922	428.146	342.227	207.867	202.133	209.053	353.521	370.922	205.363	3.80767	0.001	49.6167	352.866	17.8085	-19.8145	2.87397	FHL2	four and a half LIM domains 2 [Source:HGNC Symbol;Acc:3703]
OSBPL3	1	28.381	46.6362	47.841	18.3229	17.7039	10.152	37.7946	28.2024	33.5717	18.261	20.5881	14.5829	34.0439	33.14	33.23	15.6805	12.5155	14.9824	1.85267	1.27743	0.761952	25.8683	1.29735	-19.9394	5.47964	OSBPL3	oxysterol binding protein-like 3 [Source:HGNC Symbol;Acc:16370]
EPSTI1	1	22.442	9.05719	12.4891	14.9262	11.8339	14.192	15.0567	20.3305	15.9391	29.4862	16.5943	22.0927	10.3524	8.456	10.6443	9.97767	13.5286	12.742	0.647667	0.001	1.56862	15.0078	0.739095	-20.3057	5.39073	EPSTI1	epithelial stromal interaction 1 (breast) [Source:HGNC Symbol;Acc:16465]
THBS1	1	501.014	805.852	808.525	1250.91	1156.24	879.362	929.595	726.428	812.772	316.578	271.479	132.376	554.451	540.268	533.031	706.931	816.611	683.92	49.9981	16.5943	32.9546	690.353	33.1823	-20.8048	2.64762	THBS1	thrombospondin 1 [Source:HGNC Symbol;Acc:11785]
MYL9	1	237.664	258.405	321.089	384.137	569.59	864.475	430.031	520.438	501.014	1394.08	1730.53	3194.86	302.183	288.479	302.183	627.294	555.316	332.333	31.3753	45.1048	24.0034	711.895	33.4945	-21.2541	5.26915	MYL9	myosin, light chain 9, regulatory [Source:HGNC Symbol;Acc:15754]
CD44	1	729.595	944.381	1080.64	588.582	517.649	320.6	1462.45	996.602	1073.95	297.631	224.788	177.401	1347.7	1183.01	1228.34	318.72	440.92	368.167	14.6284	9.64481	79.7905	738.951	34.6879	-21.3028	2.22333	CD44	CD44 molecule (Indian blood group) [Source:HGNC Symbol;Acc:1681]
NABP1	1	31.8155	39.421	42.0329	58.8891	41.087	36.8839	54.58	48.8886	46.9829	168.394	169.927	136.386	103.173	94.6848	102.089	15.5462	24.9958	25.6981	2.5929	1.78814	5.19695	68.9708	3.19267	-21.6029	2.99141	NABP1	nucleic acid binding protein 1 [Source:HGNC Symbol;Acc:26232]
F3	1	406.49	376.651	369.85	370.922	254.541	213.139	296.043	330.262	259.44	59.9981	47.6067	48.8191	842.784	770.619	750.538	92.242	128.61	140.203	11.506	10.426	20.4774	319.931	14.1365	-22.6316	2.32484	F3	coagulation factor III (thromboplastin, tissue factor) [Source:HGNC Symbol;Acc:3541]
FILIP1L	1	265.712	322.958	294.301	319.65	387.128	203.787	281.698	158.243	271.479	1190.8	1008.53	374.757	251.01	260.161	244.857	48.6758	54.3948	137.459	14.3324	9.30076	20.8208	337.533	14.818	-22.7786	2.33785	FILIP1L	filamin A interacting protein 1-like [Source:HGNC Symbol;Acc:24589]
SLC7A5	1	28.996	29.3572	28.1834	38.0048	50.1224	49.8143	28.3881	31.8739	30.5743	58.9077	64.0005	77.8048	66.4053	65.7658	66.3015	54.5972	52.5117	44.7815	2.72433	1.476	2.03338	48.1328	2.0779	-23.1641	10.3451	SLC7A5	solute carrier family 7 (amino acid transporter light chain, L system), member 5 [Source:HGNC Symbol;Acc:11063]
ERAP2	1	37.3667	48.6474	54.8153	68.9577	57.8262	56.3241	82.9781	74.2705	83.605	48.5529	50.5034	57.5677	54.8255	46.4848	38.7148	39.6943	52.3667	24.1948	0.171	0.001	6.84957	54.3164	2.34052	-23.207	3.53231	ERAP2	endoplasmic reticulum aminopeptidase 2 [Source:HGNC Symbol;Acc:29499]
HLA-G	0.999998	10.5124	2.34529	4.32195	4.07743	3.27552	8.76005	6.001	4.99552	7.94695	7.57576	9.901	6.846	3.6291	5.52481	5.36576	4.91648	6.71981	3.7629	0.141	0.001	0.60981	5.91543	0.250603	-23.6048	3.84593	HLA-G	major histocompatibility complex, class I, G [Source:HGNC Symbol;Acc:4964]
CRIM1	1	128.528	189.934	196.966	373.33	359.302	230.017	222.37	168.543	176.43	1135.99	1080.64	795.574	317.03	270.107	295.556	133.873	139.967	115.952	23.0872	11.2324	10.2355	351.672	14.8517	-23.6789	5.02235	CRIM1	cysteine rich transmembrane BMP regulator 1 (chordin-like) [Source:HGNC Symbol;Acc:2359]
ADARB1	0.997595	6.30552	10.1648	9.13671	73.512	84.8539	72.7867	10.1922	8.70814	10.5086	178.254	193.573	193.8	29.3479	30.7543	30.3934	12.5984	12.6477	7.83505	2.656	2.00148	2.16338	54.1874	2.27362	-23.8331	2.37407	ADARB1	adenosine deaminase, RNA-specific, B1 [Source:HGNC Symbol;Acc:226]
MAFK	1	18.4772	16.7958	14.5305	17.3558	19.2748	34.5015	15.5074	24.7929	15.897	30.8891	26.3305	32.555	20.5408	17.2158	19.8662	11.2781	15.5803	16.5472	0.831	0.001	1.73862	20.4409	0.856873	-23.8552	6.48684	MAFK	v-maf avian musculoaponeurotic fibrosarcoma oncogene homolog K [Source:HGNC Symbol;Acc:6782]
CD109	0.999999	15.5955	28.3922	36.7327	39.7674	41.3762	21.6258	155.431	89.0367	120.934	44.1996	54.881	45.0258	22.9196	20.4839	20.392	36.8686	47.9153	29.4258	1.94576	1.18576	2.92052	48.3891	2.01735	-23.9865	5.33997	CD109	CD109 molecule [Source:HGNC Symbol;Acc:21685]
EFEMP1	1	166.881	263.036	273.786	154.894	180.054	166.521	340.778	322.958	398.382	49.5374	49.7867	39.9929	144.551	130.545	127.91	96.5743	112.33	75.796	4.03219	12.8972	3.92243	171.906	6.9506	-24.7326	3.1009	EFEMP1	EGF containing fibulin-like extracellular matrix protein 1 [Source:HGNC Symbol;Acc:3218]
OSMR	1	46.7567	207.258	202.947	84.1415	118.961	54.3367	182.408	80.23	147.309	80.9734	112.25	69.3205	195.763	172.798	164.288	63.9939	92.6805	44.4408	3.90529	2.27148	7.84338	117.825	4.67338	-25.212	5.66602	OSMR	oncostatin M receptor [Source:HGNC Symbol;Acc:8507]
GLIPR1	1	17.4662	34.0491	44.1443	31.7381	27.416	31.3936	22.6796	23.0093	22.4929	21.7296	38.95	20.961	93.5	59.4548	75.8629	49.6743	69.0115	28.2748	2.09338	0.001	2.61005	39.5449	1.56814	-25.2177	6.69192	GLIPR1	GLI pathogenesis-related 1 [Source:HGNC Symbol;Acc:17001]
APOL1	0.999995	20.4877	9.11076	8.30148	60.4034	55.7791	54.491	9.0879	8.84862	11.9424	87.1634	61.0981	82.8686	6.27243	12.6996	11.4498	33.0915	23.6448	40.5727	1.04671	2.40838	0.446714	33.1841	1.3006	-25.5144	2.60442	APOL1	apolipoprotein L, 1 [Source:HGNC Symbol;Acc:618]
MYOF	1	156.738	251.933	224.034	118.403	156.37	88.3824	229.68	131.513	219.165	266.102	266.102	135.282	215.615	206.921	201.13	130.86	132.376	176.43	7.37148	2.74552	11.4327	183.724	7.18322	-25.5768	7.73069	MYOF	myoferlin [Source:HGNC Symbol;Acc:3656]
LOC645166	1	55.9024	98.8539	93.7948	41.0748	35.8105	46.1429	38.6924	59.5986	52.6091	17.9086	27.5167	40.161	86.8586	80.601	86.7291	67.1634	62.7343	48.0243	1.37314	0.001	5.36648	57.7876	2.24687	-25.7191	3.33713
PLAC8	1	45.3889	41.9572	45.4877	8.51767	22.0334	12.7667	43.5067	49.051	36.3581	48.3462	68.5215	71.7729	19.811	17.4729	27.771	8.98076	7.1229	15.202	2.02148	0.001	1.75933	32.7816	1.2606	-26.0047	3.52362	PLAC8	placenta-specific 8 [Source:HGNC Symbol;Acc:19254]
ITGA11	1	59.8143	74.2177	85.7667	153.292	285.997	230.318	292.504	139.629	348.049	440.92	552.065	333.345	37.4784	38.5534	36.6329	119.39	89.2529	100.207	2.69338	2.45433	16.562	189.857	7.23656	-26.2359	2.21187	ITGA11	integrin, alpha 11 [Source:HGNC Symbol;Acc:6136]
SSPN	1	4.77624	6.81148	3.96052	8.65862	6.60957	9.38338	7.18862	9.48933	4.74648	10.7889	9.34648	13.9039	3.84148	3.46171	3.76433	15.6591	19.92	15.2267	0.265286	0.001	0.727429	8.75204	0.331238	-26.4222	4.75884	SSPN	sarcospan [Source:HGNC Symbol;Acc:11322]
BDNF	1	76.2677	60.1329	50.05	57.2239	60.3591	63.3362	49.0605	58.4758	56.6715	29.7936	35.6772	36.0105	66.8658	65.4962	58.4758	65.3329	56.7477	80.9448	1.13433	0.001	5.33767	57.0512	2.15767	-26.4412	5.58177	BDNF	brain-derived neurotrophic factor [Source:HGNC Symbol;Acc:1033]
SLC16A3	1	245.146	353.521	304.759	285.617	327.133	485.666	284.703	272.47	288.911	450.752	466.931	247.308	345.362	415.774	402.942	74.2315	80.2886	67.6143	5.0879	3.24814	25.6615	299.952	11.3325	-26.4682	2.63486	SLC16A3	solute carrier family 16 (monocarboxylate transporter), member 3 [Source:HGNC Symbol;Acc:10924]
ANXA1	1	954.286	832.979	715.106	1183.01	1042.36	1293.79	847.715	812.772	986.185	2684.61	3087.34	2049.19	808.525	838.429	782.119	954.286	852.276	1383.43	39.0248	5.10338	93.5467	1228.25	45.8916	-26.764	7.64437	ANXA1	annexin A1 [Source:HGNC Symbol;Acc:533]
VAT1L	1	52.1962	120.036	115.818	45.9267	51.8958	39.2853	145.159	104.412	136.271	57.0886	76.3034	40.2581	45.3143	46.0186	49.3089	65.0365	62.9048	62.4796	2.63052	3.49481	2.06005	73.0952	2.72846	-26.7899	11.241	VAT1L	vesicle amine transport 1-like [Source:HGNC Symbol;Acc:29315]
LOC100130776	0.999812	10.6981	3.26052	2.876	9.0991	6.8279	15.2305	3.68624	6.951	8.48005	18.792	13.0248	18.8291	4.73386	14.4215	5.57719	2.14933	4.13957	2.35767	0.0452857	0.001	0.883857	8.39636	0.310048	-27.0809	2.43177
TRIM22	1	161.424	106.718	100.6	93.2505	112.33	78.3939	90.9648	65.1124	87.8424	128.668	130.419	144.926	77.542	89.6072	89.5691	119.749	86.4677	134.036	0.491476	1.98814	8.64362	105.423	3.70775	-28.4333	7.53301	TRIM22	tripartite motif containing 22 [Source:HGNC Symbol;Acc:16379]
DKK3	0.999959	210.987	412.408	402.942	165.805	191.48	197.431	1055.42	954.286	1024.02	126.587	132.509	122.185	297.631	254.191	248.299	89.7493	93.6053	85.202	12.4943	8.79981	13.026	336.929	11.44	-29.4518	6.54091	DKK3	dickkopf WNT signaling pathway inhibitor 3 [Source:HGNC Symbol;Acc:2893]
SLC7A11	1	24.7862	33.7339	33.5405	96.5039	88.6824	41.3191	81.6743	58.7455	59.7462	81.2272	76.9096	63.8922	82.8686	76.962	72.6834	35.2791	59.8958	38.3739	1.32933	1.19029	3.72624	61.4902	2.08195	-29.5349	6.65181	SLC7A11	solute carrier family 7 (anionic amino acid transporter light chain, xc- system), member 11 [Source:HGNC Symbol;Acc:11059]
KLF9	0.999847	16.0667	21.2543	20.4603	222.37	204.651	154.418	26.3091	22.3539	23.3308	102.426	97.1591	78.771	21.1015	19.4867	19.2331	62.2848	82.9434	61.9434	1.35576	2.34124	3.36505	69.809	2.35402	-29.6553	4.77459	KLF9	Kruppel-like factor 9 [Source:HGNC Symbol;Acc:1123]
FBXO6	0.999997	2.66624	2.64719	5.86814	2.42219	3.861	6.27576	6.2541	6.931	7.70338	5.85814	6.52695	9.76481	4.75481	3.41957	4.51267	9.08243	2.38957	6.12433	0.526238	0.001	0.001	5.39235	0.176079	-30.6245	4.54086	FBXO6	F-box protein 6 [Source:HGNC Symbol;Acc:13585]
EPS8L2	1	24.2022	13.722	11.2055	4.44719	4.27243	5.85814	13.7605	10.3331	14.9415	17.71	9.91505	15.2946	6.55719	9.44005	6.35076	4.1379	5.07338	8.89029	0.737667	0.001	0.253381	10.3395	0.330683	-31.2673	5.60945	EPS8L2	EPS8-like 2 [Source:HGNC Symbol;Acc:21296]
CASP4	1	45.5786	52.0415	62.71	44.6715	42.6534	60.3796	86.0615	92.242	99.1943	17.1589	13.0248	22.5577	95.22	82.5848	99.2222	26.1858	25.5224	19.4239	0.751952	0.001	4.39838	54.8018	1.71711	-31.9151	2.96127	CASP4	caspase 4, apoptosis-related cysteine peptidase [Source:HGNC Symbol;Acc:1505]
HSPB6	0.999989	38.6634	42.5505	79.7905	48.8191	102.943	109.778	131.931	99.7986	93.8208	694.561	404.522	405.833	65.5267	56.0362	70.1248	163.523	313.857	277.777	1.70148	0.001	14.622	177.77	5.44148	-32.6694	2.6442	HSPB6	heat shock protein, alpha-crystallin-related, B6 [Source:HGNC Symbol;Acc:26511]
GBP2	1	134.128	89.0077	91.8048	137.556	142.94	150.022	129.569	106.341	135.203	193.317	251.286	128.78	65.9343	70.3372	74.685	66.6739	67.8931	175.401	1.67814	0.001	9.576	122.827	3.75171	-32.7388	6.88537	GBP2	guanylate binding protein 2, interferon-inducible [Source:HGNC Symbol;Acc:4183]
ADAMTSL4	0.999901	4.42576	3.5741	3.72862	4.71814	4.59743	8.80314	19.832	16.7777	21.0362	6.35862	3.60529	5.14624	5.65148	4.36243	7.00005	7.12148	3.81433	6.30552	0.368143	0.001	0.300524	7.60325	0.223222	-34.0613	9.70845	ADAMTSL4	ADAMTS-like 4 [Source:HGNC Symbol;Acc:19706]
SERPINB8	1	66.3762	58.5327	43.7791	35.542	42.7529	39.3003	57.6505	51.4308	73.6529	39.0853	54.6829	29.4948	106.663	136.12	113.438	7.38052	8.99576	33.0205	2.1229	0.001	2.68338	55.4388	1.60243	-34.5967	2.75046	SERPINB8	serpin peptidase inhibitor, clade B (ovalbumin), member 8 [Source:HGNC Symbol;Acc:8952]
LGALS1	1	2332.44	1902.3	2122.75	362.637	473.062	939.595	1959.49	2204.8	1902.3	820.927	874.412	2892.73	1592.41	1774.82	1879.62	1087.73	579.753	610.335	36.9867	33.1824	55.4743	1461.78	41.8812	-34.9032	6.53703	LGALS1	lectin, galactoside-binding, soluble, 1 [Source:HGNC Symbol;Acc:6561]
MFSD6	0.999922	5.99719	10.2372	10.5262	84.7305	67.0381	52.5253	6.23671	5.35481	4.12481	76.4096	62.9293	42.6686	8.09862	8.81124	9.07386	22.0253	29.8415	33.6643	0.339333	1.42886	0.703857	30.0163	0.824016	-36.4268	2.88679	MFSD6	major facilitator superfamily domain containing 6 [Source:HGNC Symbol;Acc:24711]
TAGLN	1	460.777	291.679	240.374	538.612	672.815	986.185	253.402	354.973	349.776	4031.74	4667.37	5620.18	329.091	335.336	341.523	1147.06	795.574	785.214	32.0058	34.6148	34.6667	1233.43	33.7624	-36.5325	6.93385	TAGLN	transgelin [Source:HGNC Symbol;Acc:11553]
SMIM10	1	25.9829	27.8534	24.0234	88.612	89.9843	90.9146	91.2762	85.7667	80.9734	76.2162	64.9939	39.1572	27.74	27.6748	23.2591	21.335	23.9296	26.2512	1.84481	0.001	2.41862	51.9969	1.42148	-36.5795	8.82117	SMIM10	small integral membrane protein 10 [Source:HGNC Symbol;Acc:41913]
SLC12A8	1	11.8358	29.8939	36.6739	89.4234	85.202	87.541	24.8508	28.1281	24.8191	116.041	132.233	84.9029	16.3805	14.8553	16.4615	16.5034	25.0539	11.4024	0.033381	3.14052	0.616238	47.3445	1.26338	-37.4745	3.63074	SLC12A8	solute carrier family 12, member 8 [Source:HGNC Symbol;Acc:15595]
ZNF804A	0.999999	4.19505	4.61076	3.7191	18.2529	11.7043	11.3143	3.99719	4.06052	3.99148	17.1767	20.1905	10.5086	7.17314	7.11052	5.01767	6.02338	8.27195	9.75481	0.0181429	0.001	0.64719	8.72628	0.222111	-39.2879	5.74652	ZNF804A	zinc finger protein 804A [Source:HGNC Symbol;Acc:21711]
ABLIM3	0.999999	16.3743	23.9605	32.1124	17.4748	19.6493	19.3817	58.5634	43.5929	59.6781	25.7039	29.7936	34.8291	105.492	87.0148	95.9758	20.126	16.8205	13.0605	0.628143	0.001	2.35433	39.978	0.994492	-40.1994	5.54744	ABLIM3	actin binding LIM protein family, member 3 [Source:HGNC Symbol;Acc:29132]
SYNC	0.99967	52.432	37.3229	35.2629	71.8686	51.4239	45.9548	44.525	41.7996	28.9743	303.19	320.168	226.208	33.951	35.6662	44.0191	59.4893	67.8508	99.7448	2.60005	0.001	4.0191	88.8806	2.20671	-40.2774	7.20917	SYNC	syncoilin, intermediate filament protein [Source:HGNC Symbol;Acc:28897]
KCNMA1	1	22.3605	25.1653	29.9624	110.623	102.789	68.9577	80.1458	72.1739	77.177	76.6586	65.022	35.07	25.0127	26.8629	26.4424	18.8408	28.681	34.6603	0.658619	0.001	3.03338	51.4781	1.231	-41.8181	6.21114	KCNMA1	potassium large conductance calcium-activated channel, subfamily M, alpha member 1 [Source:HGNC Symbol;Acc:6284]
CAV2	1	25.7481	29.222	49.7386	52.4162	63.252	69.7662	51.041	60.8548	53.336	102.174	131.574	180.054	47.0281	32.0862	38.8834	31.7215	37.97	12.6567	3.36029	0.001	0.817667	59.4179	1.39298	-42.6551	3.76656	CAV2	caveolin 2 [Source:HGNC Symbol;Acc:1528]
GLRB	1	5.8591	7.34386	7.73719	15.0548	10.267	12.052	8.39862	5.761	7.93005	13.0503	11.7558	10.5239	7.1529	6.60148	5.16481	2.721	7.02767	5.8091	0.218619	0.001	0.359095	8.34502	0.192905	-43.2598	7.57738	GLRB	glycine receptor, beta [Source:HGNC Symbol;Acc:4329]
C15orf52	1	22.9874	16.1929	11.401	33.3515	36.9867	38.5148	13.0205	6.88529	12.6058	55.671	67.4377	57.4948	29.0958	39.1339	37.2291	13.8058	10.6108	26.5334	0.581476	0.001	1.36243	29.3866	0.648302	-45.3285	5.05369
MVP	1	269.313	220.24	206.416	97.0962	119.283	218.208	201.313	210.139	239.093	184.74	208.674	233.341	227.056	273.786	265.336	101.288	69.2815	86.63	5.16148	0.001	7.24338	190.624	4.13529	-46.097	9.5648	MVP	major vault protein [Source:HGNC Symbol;Acc:7531]
SPTLC3	0.999887	8.37671	4.28862	4.8091	16.412	24.6648	20.6693	3.15719	3.1191	4.54005	5.84576	8.30148	5.34814	5.99386	5.08981	5.66862	43.0272	32.8962	36.4548	0.697429	0.001	0.112905	13.259	0.270444	-49.0269	4.47228	SPTLC3	serine palmitoyltransferase, long chain base subunit 3 [Source:HGNC Symbol;Acc:16253]
CLIP4	1	15.4155	24.5129	21.5748	122.352	123.626	90.6181	25.7643	27.252	23.2705	175.401	196.808	164.877	29.991	23.2405	25.6691	46.9029	59.7462	40.4439	0.642429	1.53052	1.76933	68.7481	1.3141	-52.3159	8.71262	CLIP4	CAP-GLY domain containing linker protein family, member 4 [Source:HGNC Symbol;Acc:26108]
TM4SF1	1	133.081	222.645	258.405	14.5146	17.6562	23.785	675.567	782.119	629.901	25.4839	21.6712	40.0586	226.208	173.091	171.809	19.677	28.9805	26.7753	1.09886	4.06648	5.62076	193.968	3.59537	-53.9495	2.58231	TM4SF1	transmembrane 4 L six family member 1 [Source:HGNC Symbol;Acc:11853]
MYLK	0.99998	114.701	132.605	131.513	628.597	694.561	388.816	145.409	122.185	120.144	2332.44	2409.17	1795.96	150.631	144.551	153.052	334.269	354.973	448.081	6.79433	5.33243	14.0696	588.981	8.73211	-67.45	8.15242	MYLK	myosin light chain kinase [Source:HGNC Symbol;Acc:7590]
CAV1	1	300.417	358.551	478.986	299.772	300.812	231.074	579.753	514.208	480.491	715.106	543.922	627.294	363.61	287.513	301.685	272.47	477.424	210.987	7.68862	5.88957	4.34576	408.004	5.97465	-68.2892	27.4414	CAV1	caveolin 1, caveolae protein, 22kDa [Source:HGNC Symbol;Acc:1527]
PDLIM3	1	19.0765	18.521	17.511	10.1072	13.4186	18.5024	30.1062	29.0639	39.5929	19.907	25.9577	15.9679	23.7567	22.5436	19.7558	2.70124	2.97433	5.19719	0.146238	0.001	0.661714	18.5923	0.269651	-68.9495	4.08218	PDLIM3	PDZ and LIM domain 3 [Source:HGNC Symbol;Acc:20767]
SLC6A15	1	65.9874	89.6072	90.9386	60.2253	64.5786	35.7436	71.9072	41.6624	55.2486	53.162	57.6643	30.1672	45.8924	42.4815	48.212	15.042	25.8248	23.0496	0.23481	1.51243	0.411238	50.9664	0.719492	-70.8366	9.94556	SLC6A15	solute carrier family 6 (neutral amino acid transporter), member 15 [Source:HGNC Symbol;Acc:13621]
LTBP2	0.999833	20.0277	24.8834	23.5596	188.481	270.99	234.601	30.2829	24.3281	39.0853	85.9196	96.0584	70.7777	20.09	22.7162	21.2203	15.9081	14.9848	19.1191	0.177667	1.20243	1.33576	67.9462	0.905286	-75.055	11.2182	LTBP2	latent transforming growth factor beta binding protein 2 [Source:HGNC Symbol;Acc:6715]
ITGA3	1	117.162	139.576	138.364	62.1543	100.421	114.874	174.202	106.95	207.438	332.823	396.581	529.369	214.413	225.597	215.829	30.842	21.687	21.2781	1.16719	2.5179	3.18719	174.976	2.29076	-76.3832	6.67614	ITGA3	integrin, alpha 3 (antigen CD49C, alpha 3 subunit of VLA-3 receptor) [Source:HGNC Symbol;Acc:6139]
TAP1	1	32.1629	32.9281	36.7579	13.5548	21.461	27.9684	26.847	28.9986	36.3386	44.9586	46.6105	39.1572	38.4803	44.2665	49.4505	23.6608	16.3962	20.7243	0.068619	0.001	1.18695	32.2623	0.418857	-77.0247	11.4198	TAP1	transporter 1, ATP-binding cassette, sub-family B (MDR/TAP) [Source:HGNC Symbol;Acc:43]
MBP	0.999991	4.02671	10.0386	8.59267	13.8891	12.3258	6.05148	8.27338	7.1491	6.84862	63.9653	66.6662	33.8879	15.5591	16.4672	15.4248	32.1905	47.7377	47.14	0.581476	0.001	0.294333	23.1241	0.29227	-79.1191	6.92499	MBP	myelin basic protein [Source:HGNC Symbol;Acc:6925]
FBLN5	1	17.511	16.1634	17.332	87.2881	114.504	103.751	66.6229	65.8105	53.9877	181.223	186.938	211.861	11.4046	11.8174	9.94671	91.4753	105.378	76.9791	0.246476	0.001	2.75195	79.4441	0.99981	-79.4592	3.61442	FBLN5	fibulin 5 [Source:HGNC Symbol;Acc:3602]
PTRF	1	401.325	342.691	270.582	347.141	478.986	478.986	351.857	182.408	330.975	908.104	889.728	548.044	335.336	400.23	406.49	256.093	214.02	480.491	10.4396	1.78814	3.69957	423.527	5.3091	-79.7739	17.4727	PTRF	polymerase I and transcript release factor [Source:HGNC Symbol;Acc:9688]
CASP1	1	72.0358	51.7205	56.41	59.2548	50.3815	69.8215	43.5339	56.9058	44.5996	39.6372	25.4362	46.8305	59.4772	51.5972	57.3393	82.7524	86.6815	71.9072	0.388143	0.001	1.68814	57.0179	0.692429	-82.3448	15.0676	CASP1	caspase 1, apoptosis-related cysteine peptidase [Source:HGNC Symbol;Acc:1499]
GAS6	1	266.556	348.049	319.102	121.712	127.096	232.483	439.799	543.922	702.111	208.819	188.54	166.652	192.204	227.988	192.509	70.8774	57.4372	60.1143	1.47148	0.001	7.22933	248.11	2.9006	-85.5372	7.94502	GAS6	growth arrest-specific 6 [Source:HGNC Symbol;Acc:4168]
ALDH3B1	1	12.4772	8.60219	11.7222	29.2477	37.2053	40.9053	11.9405	18.2448	17.9489	30.5386	26.9905	30.2058	19.401	18.6153	17.2729	23.9896	22.7905	16.4834	0.375762	0.001	0.382905	21.9212	0.253222	-86.569	22.4656	ALDH3B1	aldehyde dehydrogenase 3 family, member B1 [Source:HGNC Symbol;Acc:410]
TBC1D2	1	17.1658	12.0039	7.02529	24.9586	46.85	56.3686	11.5153	14.3462	16.0896	62.8815	51.7808	61.8186	23.652	21.6141	21.6662	2.2829	3.9491	4.72981	0.540048	0.001	0.319095	25.5943	0.286714	-89.2678	4.22723	TBC1D2	TBC1 domain family, member 2 [Source:HGNC Symbol;Acc:18026]
GDF15	1	34.3053	34.3539	59.5253	38.4553	50.6705	83.3053	56.0172	105.179	60.5205	33.7524	49.1381	94.2748	32.575	25.6981	29.1224	12.3143	18.0703	2.09052	0.878143	0.001	0.64719	45.5205	0.508778	-89.4702	2.38062	GDF15	growth differentiation factor 15 [Source:HGNC Symbol;Acc:30142]
CDKN2A	1	7.0579	9.97386	17.902	13.212	12.6436	10.6848	3.80767	26.1858	15.291	16.1929	7.37505	16.4815	18.3158	13.4258	9.09005	11.4958	4.27957	2.24148	0.362429	0.001	0.001	11.9809	0.121476	-98.6276	6.1846	CDKN2A	cyclin-dependent kinase inhibitor 2A [Source:HGNC Symbol;Acc:1787]
GBP1	1	49.9315	32.8331	31.8096	69.6612	59.97	62.87	26.8155	22.4731	23.8781	115.037	104.155	65.4358	74.1405	74.2579	78.0124	99.7986	79.346	140.862	0.0238571	0.001	1.981	67.2937	0.668619	-100.646	11.3443	GBP1	guanylate binding protein 1, interferon-inducible [Source:HGNC Symbol;Acc:4182]
CLEC2B	1	25.8453	31.4493	32.28	33.8834	71.9677	106.924	55.0817	71.5434	82.1191	37.8546	52.8367	75.7329	27.4541	27.9608	32.7858	31.7855	16.17	12.8077	0.071	0.001	1.266	45.9157	0.446	-102.95	10.1166	CLEC2B	C-type lectin domain family 2, member B [Source:HGNC Symbol;Acc:2053]
STXBP6	0.999981	31.9534	14.4215	14.3939	64.22	54.6181	53.3993	11.1179	10.5224	9.1891	13.7767	23.4691	45.9474	8.67171	10.9246	8.81386	14.1858	10.5636	20.922	0.280524	0.001	0.335286	23.395	0.205603	-113.787	25.8637	STXBP6	syntaxin binding protein 6 (amisyn) [Source:HGNC Symbol;Acc:19666]
NT5E	1	189.146	348.648	338.271	99.1943	98.8077	76.3034	467.903	425.743	473.062	41.9991	43.7634	38.8781	383.369	345.362	327.687	70.082	65.5577	47.5353	0.339333	0.001	4.79624	215.629	1.71219	-125.937	8.10597	NT5E	5'-nucleotidase, ecto (CD73) [Source:HGNC Symbol;Acc:8021]
PODN	0.99999	13.8891	25.5517	27.3441	121.631	147.036	181.077	25.8648	30.357	25.4939	88.241	96.1277	83.462	9.81648	9.75481	9.97767	42.2327	24.1758	16.4258	0.0257619	0.001	1.25814	54.3588	0.428302	-126.917	7.75334	PODN	podocan [Source:HGNC Symbol;Acc:23174]
FSTL3	0.999996	13.9239	8.45386	10.977	29.6453	25.1824	54.0248	10.5834	5.341	9.67052	139.365	224.299	297.218	24.3062	25.0346	22.5389	8.10814	6.09338	7.58386	0.171	0.001	1.026	51.2416	0.399333	-128.318	5.20565	FSTL3	follistatin-like 3 (secreted glycoprotein) [Source:HGNC Symbol;Acc:3973]
C21orf7	0.999042	16.6139	9.35195	6.00648	8.84481	5.041	2.88767	47.6067	58.5015	44.1362	13.9115	13.7474	24.122	8.22124	5.52481	8.63076	2.40029	7.00552	4.39148	0.001	0.001	0.32481	15.9414	0.108937	-146.337	7.38983
CLU	0.999997	107.372	72.8448	74.0096	9.53981	13.462	17.5096	259.44	248.586	319.65	135.282	152.738	206.689	30.4086	25.8739	32.6686	31.2086	24.2665	37.6293	0.858619	0.001	0.999095	99.9543	0.619571	-161.328	9.54845	CLU	clusterin [Source:HGNC Symbol;Acc:2095]
COL12A1	1	622.757	1168.98	1042.36	400.23	494.04	297.631	507.944	301.685	494.04	144.819	166.342	98.9024	446.781	439.799	404.884	619.029	702.111	723.518	2.46433	1.3229	5.55052	504.214	3.11259	-161.992	17.8186	COL12A1	collagen, type XII, alpha 1 [Source:HGNC Symbol;Acc:2188]
ALDH1L2	1	13.4386	20.09	17.9972	86.5791	94.87	36.2934	19.7705	11.6643	16.3105	61.8186	67.401	34.8986	26.942	27.8534	26.705	71.0077	89.7291	93.0772	0.166238	0.001	0.604571	45.3581	0.25727	-176.306	19.2936	ALDH1L2	aldehyde dehydrogenase 1 family, member L2 [Source:HGNC Symbol;Acc:26777]
STC2	1	21.0774	22.9986	23.5315	130.263	154.49	157.056	123.626	86.7291	119.39	291.234	374.757	254.86	58.4405	65.6836	72.0862	29.232	29.7158	46.5129	0.110524	0.001	1.80338	114.538	0.638302	-179.442	11.6877	STC2	stanniocalcin 2 [Source:HGNC Symbol;Acc:11374]
CFH	1	265.037	350.411	260.584	194.26	249.202	208.453	221.11	159.322	266.556	214.413	243.914	150.277	166.342	182.068	152.021	169.241	187.557	283.705	0.0900476	1.57386	1.62671	218.026	1.09687	-198.771	92.3805	CFH	complement factor H [Source:HGNC Symbol;Acc:4883]
CPA4	1	58.251	46.9472	48.3953	38.3672	39.0486	32.5096	79.7684	77.4717	71.4667	170.469	161.138	259.002	27.791	24.0367	21.3215	11.7005	10.6967	7.26148	0.225048	0.001	0.536476	65.869	0.254175	-259.149	13.5355	CPA4	carboxypeptidase A4 [Source:HGNC Symbol;Acc:15740]
FAM129A	1	18.9779	19.9234	21.9815	141.601	162.615	65.1481	45.9686	27.9486	34.0386	538.612	470.146	288.911	32.4148	33.7596	32.0465	28.3586	34.6539	34.7648	0.511	0.001	0.711476	112.882	0.407825	-276.789	26.674	FAM129A	family with sequence similarity 129, member A [Source:HGNC Symbol;Acc:16784]
GPRC5A	1	57.9415	66.0167	81.3058	35.2586	41.6177	41.3339	40.9393	39.4722	37.8991	95.7486	83.201	67.5953	97.7272	75.6789	75.102	17.7643	20.722	23.6577	0.371476	0.001	0.181952	55.499	0.18481	-300.304	47.8209	GPRC5A	G protein-coupled receptor, family C, group 5, member A [Source:HGNC Symbol;Acc:9836]
COL8A1	1	80.0372	86.5191	66.8158	84.3305	97.38	63.6129	13.83	10.0129	14.9643	27.8934	18.0886	8.65862	148.452	184.541	149.876	18.3777	20.4774	31.8062	0.0238571	0.001	0.562429	62.5374	0.195762	-319.457	15.3951	COL8A1	collagen, type VIII, alpha 1 [Source:HGNC Symbol;Acc:2215]
GREM1	1	19.2362	14.9991	16.8824	190.776	146.481	108.12	142.697	112.661	108.555	1494.79	1316.34	1293.79	55.2767	50.6953	48.0162	6.29671	7.54219	5.49433	0.523381	1.63719	0.456238	285.481	0.87227	-327.285	3.35595	GREM1	gremlin 1, DAN family BMP antagonist [Source:HGNC Symbol;Acc:2001]
TRNP1	1	29.1534	34.5605	59.1377	19.852	14.3462	13.3796	72.3455	106.852	72.191	17.7448	7.11481	29.4658	57.8015	41.8072	44.951	23.0529	26.8915	6.09433	0.161476	0.001	0.177667	37.5968	0.113381	-331.597	34.3021	TRNP1	TMF1-regulated nuclear protein 1 [Source:HGNC Symbol;Acc:34348]
NCAM2	1	80.7143	90.59	83.3462	27.2153	33.7181	17.9715	27.252	13.9315	23.557	4.15195	3.72076	2.95386	53.701	55.8448	50.6429	42.8079	51.551	64.0705	0.0576667	0.001	0.289095	40.43	0.115921	-348.773	10.2176	NCAM2	neural cell adhesion molecule 2 [Source:HGNC Symbol;Acc:7657]
SERPINE1	1	672.815	1015.83	1037.5	1087.73	1762.9	1240.64	2517.96	1508.23	2306.31	842.784	954.286	594.319	12126.2	9580.49	9580.49	120.003	143.962	117.868	2.87219	1.94171	14.0558	2622.8	6.28989	-416.986	8.38575	SERPINE1	serpin peptidase inhibitor, clade E (nexin, plasminogen activator inhibitor type 1), member 1 [Source:HGNC Symbol;Acc:8583]
MT1E	1	111.867	84.5648	98.1458	431.36	364.09	529.369	683.92	1105.16	689.421	35.1229	72.8953	402.083	689.421	564.682	678.417	52.6396	58.371	20.472	0.001	0.001	2.28743	370.667	0.763143	-485.711	8.94977	MT1E	metallothionein 1E [Source:HGNC Symbol;Acc:7397]
SGMS2	1	13.5039	13.5993	17.7448	37.0258	49.6743	18.4427	26.4579	15.4196	15.0312	71.1824	73.16	66.8658	21.8865	16.6036	18.5389	10.0479	17.0358	13.1479	0.0876667	0.001	0.0714762	28.6316	0.053381	-536.363	114.615	SGMS2	sphingomyelin synthase 2 [Source:HGNC Symbol;Acc:28395]
VGLL3	1	4.91529	7.03957	6.38886	56.131	50.8791	29.4443	4.33719	5.08314	4.61076	78.1343	75.241	54.1043	15.6372	13.9615	12.0689	18.2143	32.032	18.43	0.0605238	0.001	0.0795714	27.0363	0.0470317	-574.851	54.5069	VGLL3	vestigial like 3 (Drosophila) [Source:HGNC Symbol;Acc:24327]
NNMT	1	726.428	483.247	386.212	312.154	416.711	798.943	549.711	629.901	678.417	540.268	657.241	1706.94	526.723	584.549	600.399	428.146	220.001	291.982	0.56219	0.001	1.76933	585.443	0.777508	-752.974	124.341	NNMT	nicotinamide N-methyltransferase [Source:HGNC Symbol;Acc:7861]
KIAA1199	1	17.0667	18.7829	18.1491	29.927	31.897	27.121	18.415	14.0696	16.451	88.9229	98.5067	65.5422	21.5477	20.8984	21.4091	16.7886	17.5277	18.0612	0.0495714	0.001	0.0652857	31.1713	0.038619	-807.149	215.508	KIAA1199	KIAA1199 [Source:HGNC Symbol;Acc:29213]
MLPH	1	51.2191	26.9739	20.7741	60.6353	56.5889	79.3296	27.6862	34.7648	38.5472	79.8829	72.2839	107.449	46.8167	53.6429	56.6089	20.2684	14.9053	40.692	0.038619	0.001	0.140048	49.3927	0.0598889	-824.739	106.43	MLPH	melanophilin [Source:HGNC Symbol;Acc:29643]
DPP4	1	65.3758	92.242	88.772	1008.53	901.982	652.354	68.3391	71.3953	70.5439	1402.62	1508.23	824.128	185.879	180.6	176.43	474.571	761.572	619.029	0.599095	0.001	1.15957	508.478	0.586556	-866.888	56.3792	DPP4	dipeptidyl-peptidase 4 [Source:HGNC Symbol;Acc:3009]
CARD16	1	161.557	83.032	54.9834	121.115	76.3824	149.582	52.0291	117.547	97.3243	30.4653	53.4672	21.83	27.6905	38.9062	27.5684	36.0105	55.8639	63.472	0.149095	0.001	0.001	70.4903	0.0503651	-1399.59	146.417	CARD16	caspase recruitment domain family, member 16 [Source:HGNC Symbol;Acc:33701]
OLR1	1	18.121	19.9034	25.1239	73.4862	80.3534	75.9043	10.5648	13.6281	11.5681	223.484	195.953	159.322	72.1258	57.2586	55.3134	136.947	163.891	122.777	0.028619	0.001	0.001	84.2069	0.0102063	-8250.45	369.153	OLR1	oxidized low density lipoprotein (lectin-like) receptor 1 [Source:HGNC Symbol;Acc:8133]
PSMB9	1	22.2696	11.1543	9.87862	12.1584	7.751	30.3374	8.71933	24.2967	11.9629	9.28552	18.1191	29.2424	18.5181	22.606	23.2405	10.4293	10.0277	11.7377	0.001	0.001	0.001	16.2075	0.001	-16207.5	7751	PSMB9	proteasome (prosome, macropain) subunit, beta type, 9 [Source:HGNC Symbol;Acc:9546]
