# Supplementary material for: Specification and Diversification of Pericytes and Smooth Muscle Cells from Mesenchymoangioblasts
Source: Cell Rep. Author manuscript; Available in PMC 2019 Mar 21. (PMC6428685; doi:10.1016/j.celrep.2017.05.019)
Supplement: Data S2 [file NIHMS1003476-supplement-Data_S2.xlsx]

## Sheet: imPC vs. MB
GENE NAME	MB (avg TPM)	imPCS (avg TPM)	fold change	GENE NAME	DESCRIPTION
LINC00152	0.001	105.306	105306
SFTA1P	0.001	60.1888	60188.8
CFI	0.001	50.5852	50585.2	CFI	complement factor I [Source:HGNC Symbol;Acc:5394]
TNFSF11	0.001	42.8904	42890.4	TNFSF11	tumor necrosis factor (ligand) superfamily, member 11 [Source:HGNC Symbol;Acc:11926]
LOC654342	0.001	23.8821	23882.1
CD274	0.001	23.036	23036	CD274	CD274 molecule [Source:HGNC Symbol;Acc:17635]
IL6	0.001	17.0421	17042.1	IL6	interleukin 6 (interferon, beta 2) [Source:HGNC Symbol;Acc:6018]
PSMB9	0.001	16.5899	16589.9	PSMB9	proteasome (prosome, macropain) subunit, beta type, 9 [Source:HGNC Symbol;Acc:9546]
PDCD1LG2	0.001	13.6282	13628.2	PDCD1LG2	programmed cell death 1 ligand 2 [Source:HGNC Symbol;Acc:18731]
SERPINB7	0.001	11.9274	11927.4	SERPINB7	serpin peptidase inhibitor, clade B (ovalbumin), member 7 [Source:HGNC Symbol;Acc:13902]
OLR1	0.0176667	23.6416	1338.2	OLR1	oxidized low density lipoprotein (lectin-like) receptor 1 [Source:HGNC Symbol;Acc:8133]
CARD16	0.107111	103.274	964.174	CARD16	caspase recruitment domain family, member 16 [Source:HGNC Symbol;Acc:33701]
CXCL6	0.0843333	55.2904	655.618	CXCL6	chemokine (C-X-C motif) ligand 6 [Source:HGNC Symbol;Acc:10643]
C3AR1	0.021	12.0946	575.934	C3AR1	complement component 3a receptor 1 [Source:HGNC Symbol;Acc:1319]
NNMT	1.12517	528.6	469.797	NNMT	nicotinamide N-methyltransferase [Source:HGNC Symbol;Acc:7861]
NCAM2	0.204333	87.6882	429.143	NCAM2	neural cell adhesion molecule 2 [Source:HGNC Symbol;Acc:7657]
MLPH	0.126556	35.8746	283.469	MLPH	melanophilin [Source:HGNC Symbol;Acc:29643]
COL8A1	0.293222	80.6088	274.907	COL8A1	collagen, type VIII, alpha 1 [Source:HGNC Symbol;Acc:2215]
CD69	0.136556	33.6338	246.301	CD69	CD69 molecule [Source:HGNC Symbol;Acc:1694]
KIAA1199	0.0854444	20.4663	239.527	KIAA1199	KIAA1199 [Source:HGNC Symbol;Acc:29213]
PHLDA2	0.131556	31.2207	237.32	PHLDA2	pleckstrin homology-like domain, family A, member 2 [Source:HGNC Symbol;Acc:12385]
COL12A1	4.10517	937.047	228.26	COL12A1	collagen, type XII, alpha 1 [Source:HGNC Symbol;Acc:2188]
GPRC5A	0.317667	71.3846	224.715	GPRC5A	G protein-coupled receptor, family C, group 5, member A [Source:HGNC Symbol;Acc:9836]
TRPA1	1.6735	375.102	224.142	TRPA1	transient receptor potential cation channel, subfamily A, member 1 [Source:HGNC Symbol;Acc:497]
FSTL5	0.379333	76.5138	201.706	FSTL5	follistatin-like 5 [Source:HGNC Symbol;Acc:21386]
TRNP1	0.232111	44.0738	189.882	TRNP1	TMF1-regulated nuclear protein 1 [Source:HGNC Symbol;Acc:34348]
CFH	1.60433	290.502	181.073	CFH	complement factor H [Source:HGNC Symbol;Acc:4883]
HMSD	0.125444	19.651	156.651	HMSD	histocompatibility (minor) serpin domain containing [Source:HGNC Symbol;Acc:23037]
AREG	0.137944	21.2213	153.839	AREG	amphiregulin [Source:HGNC Symbol;Acc:651]
MT1L	0.311	46.2577	148.738
PDGFRL	0.287667	41.6888	144.92	PDGFRL	platelet-derived growth factor receptor-like [Source:HGNC Symbol;Acc:8805]
SGMS2	0.122111	17.2127	140.959	SGMS2	sphingomyelin synthase 2 [Source:HGNC Symbol;Acc:28395]
CPA4	0.407111	54.5221	133.924	CPA4	carboxypeptidase A4 [Source:HGNC Symbol;Acc:15740]
NT5E	2.22156	292.548	131.686	NT5E	5'-nucleotidase, ecto (CD73) [Source:HGNC Symbol;Acc:8021]
SCG2	0.874333	112.979	129.217	SCG2	secretogranin II [Source:HGNC Symbol;Acc:10575]
IL8	0.436	52.5296	120.481	IL8	interleukin 8 [Source:HGNC Symbol;Acc:6025]
SERPINE1	7.64656	898.209	117.466	SERPINE1	serpin peptidase inhibitor, clade E (nexin, plasminogen activator inhibitor type 1), member 1 [Source:HGNC Symbol;Acc:8583]
RASGRF2	0.153778	17.8043	115.78	RASGRF2	Ras protein-specific guanine nucleotide-releasing factor 2 [Source:HGNC Symbol;Acc:9876]
CLU	0.833778	87.6871	105.168	CLU	clusterin [Source:HGNC Symbol;Acc:2095]
DPP4	0.831	85.1127	102.422	DPP4	dipeptidyl-peptidase 4 [Source:HGNC Symbol;Acc:3009]
ANKRD1	3.30211	327.195	99.0866	ANKRD1	ankyrin repeat domain 1 (cardiac muscle) [Source:HGNC Symbol;Acc:15819]
CXCL1	0.948778	91.9743	96.9398	CXCL1	chemokine (C-X-C motif) ligand 1 (melanoma growth stimulating activity, alpha) [Source:HGNC Symbol;Acc:4602]
MT1E	1.07183	101.112	94.3359	MT1E	metallothionein 1E [Source:HGNC Symbol;Acc:7397]
FOSL1	0.346556	29.8379	86.0986	FOSL1	FOS-like antigen 1 [Source:HGNC Symbol;Acc:13718]
GAS6	3.65767	310.447	84.8757	GAS6	growth arrest-specific 6 [Source:HGNC Symbol;Acc:4168]
SLC6A15	1.081	85.1229	78.7446	SLC6A15	solute carrier family 6 (neutral amino acid transporter), member 15 [Source:HGNC Symbol;Acc:13621]
RGS1	1.21267	93.8638	77.4028	RGS1	regulator of G-protein signaling 1 [Source:HGNC Symbol;Acc:9991]
C21orf7	0.176	12.5629	71.3804
CDKN2A	0.191	13.6154	71.285	CDKN2A	cyclin-dependent kinase inhibitor 2A [Source:HGNC Symbol;Acc:1787]
AIM1	0.168778	11.9774	70.9654	AIM1	absent in melanoma 1 [Source:HGNC Symbol;Acc:356]
STXBP6	0.339333	22.786	67.1493	STXBP6	syntaxin binding protein 6 (amisyn) [Source:HGNC Symbol;Acc:19666]
PTX3	1.861	120.732	64.8749	PTX3	pentraxin 3, long [Source:HGNC Symbol;Acc:9692]
GDF15	0.709889	45.9507	64.7295	GDF15	growth differentiation factor 15 [Source:HGNC Symbol;Acc:30142]
CASP1	1.01156	63.1699	62.4483	CASP1	caspase 1, apoptosis-related cysteine peptidase [Source:HGNC Symbol;Acc:1499]
PAPPA	2.151	133.866	62.2343	PAPPA	pregnancy-associated plasma protein A, pappalysin 1 [Source:HGNC Symbol;Acc:8602]
TAP1	0.609889	37.1624	60.933	TAP1	transporter 1, ATP-binding cassette, sub-family B (MDR/TAP) [Source:HGNC Symbol;Acc:43]
GALNT3	0.217111	12.1649	56.0307	GALNT3	UDP-N-acetyl-alpha-D-galactosamine:polypeptide N-acetylgalactosaminyltransferase 3 (GalNAc-T3) [Source:HGNC Symbol;Acc:4125]
FGF7	1.46628	81.4374	55.5402	FGF7	fibroblast growth factor 7 [Source:HGNC Symbol;Acc:3685]
COMT	0.863222	46.286	53.62	COMT	catechol-O-methyltransferase [Source:HGNC Symbol;Acc:2228]
LAMB3	0.264889	14.1635	53.4696	LAMB3	laminin, beta 3 [Source:HGNC Symbol;Acc:6490]
PTRF	6.58711	336.58	51.0968	PTRF	polymerase I and transcript release factor [Source:HGNC Symbol;Acc:9688]
CAV1	7.44128	377.936	50.7891	CAV1	caveolin 1, caveolae protein, 22kDa [Source:HGNC Symbol;Acc:1527]
CLEC2B	0.660722	32.8504	49.719	CLEC2B	C-type lectin domain family 2, member B [Source:HGNC Symbol;Acc:2053]
KYNU	0.465444	23.1018	49.6339	KYNU	kynureninase [Source:HGNC Symbol;Acc:6469]
PDLIM3	0.422944	20.8538	49.3062	PDLIM3	PDZ and LIM domain 3 [Source:HGNC Symbol;Acc:20767]
ALDH1L2	0.410444	19.5621	47.6608	ALDH1L2	aldehyde dehydrogenase 1 family, member L2 [Source:HGNC Symbol;Acc:26777]
MMP1	2.0185	95.2916	47.2091	MMP1	matrix metallopeptidase 1 (interstitial collagenase) [Source:HGNC Symbol;Acc:7155]
NCEH1	0.473778	22.1532	46.7587	NCEH1	neutral cholesterol ester hydrolase 1 [Source:HGNC Symbol;Acc:29260]
LGALS1	45.1316	2100.85	46.5496	LGALS1	lectin, galactoside-binding, soluble, 1 [Source:HGNC Symbol;Acc:6561]
TNFSF4	3.21794	146.255	45.4498	TNFSF4	tumor necrosis factor (ligand) superfamily, member 4 [Source:HGNC Symbol;Acc:11934]
MVP	5.13656	232.994	45.36	MVP	major vault protein [Source:HGNC Symbol;Acc:7531]
TM4SF1	4.59406	205.712	44.7779	TM4SF1	transmembrane 4 L six family member 1 [Source:HGNC Symbol;Acc:11853]
SLC14A1	0.374333	16.3754	43.7456	SLC14A1	solute carrier family 14 (urea transporter), member 1 (Kidd blood group) [Source:HGNC Symbol;Acc:10918]
GBP1	0.952667	41.3974	43.4542	GBP1	guanylate binding protein 1, interferon-inducible [Source:HGNC Symbol;Acc:4182]
ITGA3	3.12406	134.887	43.1769	ITGA3	integrin, alpha 3 (antigen CD49C, alpha 3 subunit of VLA-3 receptor) [Source:HGNC Symbol;Acc:6139]
SLC4A4	0.683778	29.1968	42.6993	SLC4A4	solute carrier family 4 (sodium bicarbonate cotransporter), member 4 [Source:HGNC Symbol;Acc:11030]
WISP1	1.20572	48.9227	40.5754	WISP1	WNT1 inducible signaling pathway protein 1 [Source:HGNC Symbol;Acc:12769]
PODN	0.616556	24.8818	40.3562	PODN	podocan [Source:HGNC Symbol;Acc:23174]
FAM129A	0.592944	22.8613	38.5555	FAM129A	family with sequence similarity 129, member A [Source:HGNC Symbol;Acc:16784]
EPS8L2	0.493778	18.6893	37.8497	EPS8L2	EPS8-like 2 [Source:HGNC Symbol;Acc:21296]
TMEM158	1.57267	59.5171	37.8447	TMEM158	transmembrane protein 158 (gene/pseudogene) [Source:HGNC Symbol;Acc:30293]
EDN1	1.97406	70.7682	35.8492	EDN1	endothelin 1 [Source:HGNC Symbol;Acc:3176]
INHBA	0.463778	16.3327	35.2166	INHBA	inhibin, beta A [Source:HGNC Symbol;Acc:6066]
THBS2	0.953778	33.4496	35.0707	THBS2	thrombospondin 2 [Source:HGNC Symbol;Acc:11786]
RGS17	0.663778	22.2138	33.4657	RGS17	regulator of G-protein signaling 17 [Source:HGNC Symbol;Acc:14088]
TRPV2	1.33044	44.2421	33.2536	TRPV2	transient receptor potential cation channel, subfamily V, member 2 [Source:HGNC Symbol;Acc:18082]
S100A16	6.07989	197.847	32.5412	S100A16	S100 calcium binding protein A16 [Source:HGNC Symbol;Acc:20441]
ALDH3B1	0.397667	12.9027	32.4459	ALDH3B1	aldehyde dehydrogenase 3 family, member B1 [Source:HGNC Symbol;Acc:410]
TBC1D2	0.443778	14.0943	31.7599	TBC1D2	TBC1 domain family, member 2 [Source:HGNC Symbol;Acc:18026]
MT2A	37.7024	1194.41	31.68	MT2A	metallothionein 2A [Source:HGNC Symbol;Acc:7406]
PRKCDBP	0.422667	12.8666	30.4414	PRKCDBP	protein kinase C, delta binding protein [Source:HGNC Symbol;Acc:9400]
EMP1	1.55961	47.2685	30.3079	EMP1	epithelial membrane protein 1 [Source:HGNC Symbol;Acc:3333]
LOC645166	2.921	85.9304	29.4182
ANXA3	0.550444	16.0991	29.2474	ANXA3	annexin A3 [Source:HGNC Symbol;Acc:541]
EFEMP1	8.45906	234.635	27.7377	EFEMP1	EGF containing fibulin-like extracellular matrix protein 1 [Source:HGNC Symbol;Acc:3218]
TRIM22	4.66711	126.388	27.0806	TRIM22	tripartite motif containing 22 [Source:HGNC Symbol;Acc:16379]
SERPINB8	2.22489	59.4202	26.707	SERPINB8	serpin peptidase inhibitor, clade B (ovalbumin), member 8 [Source:HGNC Symbol;Acc:8952]
VAT1L	3.71322	98.9104	26.6374	VAT1L	vesicle amine transport 1-like [Source:HGNC Symbol;Acc:29315]
STC2	0.947667	25.1891	26.5801	STC2	stanniocalcin 2 [Source:HGNC Symbol;Acc:11374]
PLAC8	1.79933	47.7088	26.5147	PLAC8	placenta-specific 8 [Source:HGNC Symbol;Acc:19254]
OSMR	5.93656	155.694	26.2264	OSMR	oncostatin M receptor [Source:HGNC Symbol;Acc:8507]
NPAS2	0.651	17.0282	26.157	NPAS2	neuronal PAS domain protein 2 [Source:HGNC Symbol;Acc:7895]
DKK3	13.4543	341.002	25.3451	DKK3	dickkopf WNT signaling pathway inhibitor 3 [Source:HGNC Symbol;Acc:2893]
CASP4	2.23656	56.6604	25.3338	CASP4	caspase 4, apoptosis-related cysteine peptidase [Source:HGNC Symbol;Acc:1505]
HHEX	1.08878	26.9274	24.7318	HHEX	hematopoietically expressed homeobox [Source:HGNC Symbol;Acc:4901]
CD44	36.9849	914.392	24.7234	CD44	CD44 molecule (Indian blood group) [Source:HGNC Symbol;Acc:1681]
MYOF	8.73239	212.304	24.3122	MYOF	myoferlin [Source:HGNC Symbol;Acc:3656]
TFPI2	10.661	256.772	24.0852	TFPI2	tissue factor pathway inhibitor 2 [Source:HGNC Symbol;Acc:11761]
OSBPL3	1.84961	44.1796	23.8859	OSBPL3	oxysterol binding protein-like 3 [Source:HGNC Symbol;Acc:16370]
BDNF	2.76767	65.2988	23.5934	BDNF	brain-derived neurotrophic factor [Source:HGNC Symbol;Acc:1033]
F3	16.2988	383.393	23.5228	F3	coagulation factor III (thromboplastin, tissue factor) [Source:HGNC Symbol;Acc:3541]
TYMP	0.746278	17.526	23.4846	TYMP	thymidine phosphorylase [Source:HGNC Symbol;Acc:3148]
GBP2	4.61517	107.967	23.394	GBP2	guanylate binding protein 2, interferon-inducible [Source:HGNC Symbol;Acc:4183]
PLAU	50.4604	1162.22	23.0323	PLAU	plasminogen activator, urokinase [Source:HGNC Symbol;Acc:9052]
SLC16A3	13.0679	300.584	23.0016	SLC16A3	solute carrier family 16 (monocarboxylate transporter), member 3 [Source:HGNC Symbol;Acc:10924]
FSTL3	0.570167	13.0982	22.9726	FSTL3	follistatin-like 3 (secreted glycoprotein) [Source:HGNC Symbol;Acc:3973]
BCYRN1	13.7721	313.883	22.7912
CDCP1	1.58017	35.0032	22.1516	CDCP1	CUB domain containing protein 1 [Source:HGNC Symbol;Acc:24357]
CDKN1A	20.8366	460.822	22.116	CDKN1A	cyclin-dependent kinase inhibitor 1A (p21, Cip1) [Source:HGNC Symbol;Acc:1784]
MLKL	1.05322	22.5929	21.4513	MLKL	mixed lineage kinase domain-like [Source:HGNC Symbol;Acc:26617]
PAK3	0.646	13.821	21.3947	PAK3	p21 protein (Cdc42/Rac)-activated kinase 3 [Source:HGNC Symbol;Acc:8592]
S100A6	39.7343	836.379	21.0493	S100A6	S100 calcium binding protein A6 [Source:HGNC Symbol;Acc:10496]
F2RL1	1.06211	22.0927	20.8007	F2RL1	coagulation factor II (thrombin) receptor-like 1 [Source:HGNC Symbol;Acc:3538]
HEG1	17.7604	368.473	20.7468	HEG1	heart development protein with EGF-like domains 1 [Source:HGNC Symbol;Acc:29227]
TNFRSF10A	1.92267	39.7866	20.6934	TNFRSF10A	tumor necrosis factor receptor superfamily, member 10a [Source:HGNC Symbol;Acc:11904]
SFRP1	58.4893	1204.09	20.5865	SFRP1	secreted frizzled-related protein 1 [Source:HGNC Symbol;Acc:10776]
C15orf52	0.942667	19.2163	20.385
CAV2	1.8635	37.9471	20.3634	CAV2	caveolin 2 [Source:HGNC Symbol;Acc:1528]
PPAP2C	0.476556	9.66878	20.2889	PPAP2C	phosphatidic acid phosphatase type 2C [Source:HGNC Symbol;Acc:9230]
CBR3	1.36378	27.4252	20.1097	CBR3	carbonyl reductase 3 [Source:HGNC Symbol;Acc:1549]
SGIP1	0.821278	15.9704	19.4458	SGIP1	SH3-domain GRB2-like (endophilin) interacting protein 1 [Source:HGNC Symbol;Acc:25412]
THBS1	36.1727	702.963	19.4335	THBS1	thrombospondin 1 [Source:HGNC Symbol;Acc:11785]
ANXA2	136.914	2655.56	19.3957	ANXA2	annexin A2 [Source:HGNC Symbol;Acc:537]
LTBP2	1.32878	25.5038	19.1934	LTBP2	latent transforming growth factor beta binding protein 2 [Source:HGNC Symbol;Acc:6715]
ABLIM3	1.40406	26.8971	19.1567	ABLIM3	actin binding LIM protein family, member 3 [Source:HGNC Symbol;Acc:29132]
ARHGAP22	1.34461	25.2046	18.7449	ARHGAP22	Rho GTPase activating protein 22 [Source:HGNC Symbol;Acc:30320]
MME	34.6102	646.603	18.6824	MME	membrane metallo-endopeptidase [Source:HGNC Symbol;Acc:7154]
IGFBP6	6.52406	120.257	18.4329	IGFBP6	insulin-like growth factor binding protein 6 [Source:HGNC Symbol;Acc:5475]
PLP2	5.74183	104.54	18.2068	PLP2	proteolipid protein 2 (colonic epithelium-enriched) [Source:HGNC Symbol;Acc:9087]
ITGA6	20.2754	369.084	18.2035	ITGA6	integrin, alpha 6 [Source:HGNC Symbol;Acc:6142]
CNIH3	1.43656	25.8254	17.9773	CNIH3	cornichon family AMPA receptor auxiliary protein 3 [Source:HGNC Symbol;Acc:26802]
LOC541471	5.65544	100.979	17.8551
FILIP1L	17.0293	293.355	17.2265	FILIP1L	filamin A interacting protein 1-like [Source:HGNC Symbol;Acc:24589]
ERAP2	2.92822	50.2879	17.1735	ERAP2	endoplasmic reticulum aminopeptidase 2 [Source:HGNC Symbol;Acc:29499]
ANXA1	48.5085	830.105	17.1126	ANXA1	annexin A1 [Source:HGNC Symbol;Acc:533]
KCNMA1	1.676	28.6327	17.0839	KCNMA1	potassium large conductance calcium-activated channel, subfamily M, alpha member 1 [Source:HGNC Symbol;Acc:6284]
ST3GAL5	4.76128	80.3099	16.8673	ST3GAL5	ST3 beta-galactoside alpha-2,3-sialyltransferase 5 [Source:HGNC Symbol;Acc:10872]
SLC12A8	1.72156	28.9438	16.8126	SLC12A8	solute carrier family 12, member 8 [Source:HGNC Symbol;Acc:15595]
RWDD2B	1.13461	18.861	16.6233	RWDD2B	RWD domain containing 2B [Source:HGNC Symbol;Acc:1302]
ITGA2	3.80128	62.2627	16.3794	ITGA2	integrin, alpha 2 (CD49B, alpha 2 subunit of VLA-2 receptor) [Source:HGNC Symbol;Acc:6137]
GLIPR1	2.18433	34.9149	15.9842	GLIPR1	GLI pathogenesis-related 1 [Source:HGNC Symbol;Acc:17001]
LMO7	8.551	136.421	15.9538	LMO7	LIM domain 7 [Source:HGNC Symbol;Acc:6646]
EPSTI1	1.06544	16.8416	15.8071	EPSTI1	epithelial stromal interaction 1 (breast) [Source:HGNC Symbol;Acc:16465]
MAFK	1.21433	18.9874	15.6361	MAFK	v-maf avian musculoaponeurotic fibrosarcoma oncogene homolog K [Source:HGNC Symbol;Acc:6782]
SYNC	2.93294	44.9568	15.3282	SYNC	syncoilin, intermediate filament protein [Source:HGNC Symbol;Acc:28897]
GREM1	1.2785	19.4516	15.2144	GREM1	gremlin 1, DAN family BMP antagonist [Source:HGNC Symbol;Acc:2001]
BTN3A3	1.411	21.3154	15.1066	BTN3A3	butyrophilin, subfamily 3, member A3 [Source:HGNC Symbol;Acc:1140]
CHURC1-FNTB	0.597667	8.97961	15.0244	CHURC1-FNTB	farnesyltransferase, CAAX box, beta [Source:HGNC Symbol;Acc:3785]
TMED7-TICAM2	1.19739	17.7193	14.7983
CLDN1	2.07656	30.6232	14.7471	CLDN1	claudin 1 [Source:HGNC Symbol;Acc:2032]
KBTBD3	0.278222	4.086	14.6861	KBTBD3	kelch repeat and BTB (POZ) domain containing 3 [Source:HGNC Symbol;Acc:22934]
KDELR3	7.10017	104.122	14.6647	KDELR3	KDEL (Lys-Asp-Glu-Leu) endoplasmic reticulum protein retention receptor 3 [Source:HGNC Symbol;Acc:6306]
MX1	0.804333	11.7621	14.6234	MX1	myxovirus (influenza virus) resistance 1, interferon-inducible protein p78 (mouse) [Source:HGNC Symbol;Acc:7532]
TYRP1	1.21989	17.806	14.5964	TYRP1	tyrosinase-related protein 1 [Source:HGNC Symbol;Acc:12450]
CSMD3	0.387111	5.62128	14.5211	CSMD3	CUB and Sushi multiple domains 3 [Source:HGNC Symbol;Acc:19291]
STMN2	0.909333	13.1274	14.4363	STMN2	stathmin-like 2 [Source:HGNC Symbol;Acc:10577]
PLAUR	7.871	113.179	14.3793	PLAUR	plasminogen activator, urokinase receptor [Source:HGNC Symbol;Acc:9053]
SMIM10	2.00517	28.7749	14.3504	SMIM10	small integral membrane protein 10 [Source:HGNC Symbol;Acc:41913]
IL20RB	0.488778	6.98822	14.2973	IL20RB	interleukin 20 receptor beta [Source:HGNC Symbol;Acc:6004]
ADAMTSL4	0.358778	5.091	14.1898	ADAMTSL4	ADAMTS-like 4 [Source:HGNC Symbol;Acc:19706]
MCTP2	3.52906	49.9416	14.1515	MCTP2	multiple C2 domains, transmembrane 2 [Source:HGNC Symbol;Acc:25636]
SH2D4A	3.39822	47.4246	13.9557	SH2D4A	SH2 domain containing 4A [Source:HGNC Symbol;Acc:26102]
FBLN5	1.39878	19.4132	13.8787	FBLN5	fibulin 5 [Source:HGNC Symbol;Acc:3602]
TNFRSF11B	2.59544	35.6868	13.7498	TNFRSF11B	tumor necrosis factor receptor superfamily, member 11b [Source:HGNC Symbol;Acc:11909]
EVA1A	0.936556	12.8504	13.721	EVA1A	eva-1 homolog A (C. elegans) [Source:HGNC Symbol;Acc:25816]
SLFN12	2.97878	40.8599	13.717	SLFN12	schlafen family member 12 [Source:HGNC Symbol;Acc:25500]
STBD1	0.786	10.7513	13.6785	STBD1	FAM47E-STBD1 readthrough [Source:HGNC Symbol;Acc:44667]
HBEGF	1.24211	16.9291	13.6293	HBEGF	heparin-binding EGF-like growth factor [Source:HGNC Symbol;Acc:3059]
LGALS3BP	11.4441	153.03	13.372	LGALS3BP	lectin, galactoside-binding, soluble, 3 binding protein [Source:HGNC Symbol;Acc:6564]
SSPN	0.494333	6.54572	13.2415	SSPN	sarcospan [Source:HGNC Symbol;Acc:11322]
TXNRD2	0.761	10.0666	13.2281	TXNRD2	thioredoxin reductase 2 [Source:HGNC Symbol;Acc:18155]
HIST1H2AC	5.34517	70.3913	13.1691	HIST1H2AC	histone cluster 1, H2ac [Source:HGNC Symbol;Acc:4733]
RBM47	0.492667	6.47906	13.151	RBM47	RNA binding motif protein 47 [Source:HGNC Symbol;Acc:30358]
MICB	1.26461	16.5874	13.1166	MICB	MHC class I polypeptide-related sequence B [Source:HGNC Symbol;Acc:7091]
SLC9A7	1.21156	15.8368	13.0715	SLC9A7	solute carrier family 9, subfamily A (NHE7, cation proton antiporter 7), member 7 [Source:HGNC Symbol;Acc:17123]
OXTR	1.52628	19.836	12.9963	OXTR	oxytocin receptor [Source:HGNC Symbol;Acc:8529]
PLA2R1	0.344333	4.46933	12.9797	PLA2R1	phospholipase A2 receptor 1, 180kDa [Source:HGNC Symbol;Acc:9042]
DOCK9	1.32267	16.9902	12.8454	DOCK9	dedicator of cytokinesis 9 [Source:HGNC Symbol;Acc:14132]
MGARP	2.43989	31.0999	12.7464	MGARP	mitochondria-localized glutamic acid-rich protein [Source:HGNC Symbol;Acc:29969]
SQRDL	1.20767	15.3799	12.7352	SQRDL	sulfide quinone reductase-like (yeast) [Source:HGNC Symbol;Acc:20390]
ADAM9	70.4124	881.533	12.5196	ADAM9	ADAM metallopeptidase domain 9 [Source:HGNC Symbol;Acc:216]
MALL	0.431556	5.37906	12.4643	MALL	mal, T-cell differentiation protein-like [Source:HGNC Symbol;Acc:6818]
MYO1E	4.71322	58.5354	12.4194	MYO1E	myosin IE [Source:HGNC Symbol;Acc:7599]
SDPR	2.79128	34.5607	12.3817	SDPR	serum deprivation response [Source:HGNC Symbol;Acc:10690]
MYLK	10.4702	129.154	12.3354	MYLK	myosin light chain kinase [Source:HGNC Symbol;Acc:7590]
ERRFI1	25.6604	314.961	12.2742	ERRFI1	ERBB receptor feedback inhibitor 1 [Source:HGNC Symbol;Acc:18185]
ARMC4	0.458778	5.60683	12.2212	ARMC4	armadillo repeat containing 4 [Source:HGNC Symbol;Acc:25583]
CLIP4	1.89156	23.0546	12.1882	CLIP4	CAP-GLY domain containing linker protein family, member 4 [Source:HGNC Symbol;Acc:26108]
SLC7A11	2.82378	33.7582	11.955	SLC7A11	solute carrier family 7 (anionic amino acid transporter light chain, xc- system), member 11 [Source:HGNC Symbol;Acc:11059]
SLC41A2	0.693222	8.171	11.787	SLC41A2	solute carrier family 41 (magnesium transporter), member 2 [Source:HGNC Symbol;Acc:31045]
TMEM200A	11.2441	131.763	11.7184	TMEM200A	transmembrane protein 200A [Source:HGNC Symbol;Acc:21075]
NPAS3	0.834889	9.50517	11.3849	NPAS3	neuronal PAS domain protein 3 [Source:HGNC Symbol;Acc:19311]
SYNE3	0.629333	7.09822	11.279	SYNE3	spectrin repeat containing, nuclear envelope family member 3 [Source:HGNC Symbol;Acc:19861]
SCN9A	0.626	7.03211	11.2334	SCN9A	sodium channel, voltage-gated, type IX, alpha subunit [Source:HGNC Symbol;Acc:10597]
ME1	3.67489	40.9791	11.1511	ME1	malic enzyme 1, NADP(+)-dependent, cytosolic [Source:HGNC Symbol;Acc:6983]
MGAT5	19.3438	212.41	10.9808	MGAT5	mannosyl (alpha-1,6-)-glycoprotein beta-1,6-N-acetyl-glucosaminyltransferase [Source:HGNC Symbol;Acc:7049]
ADORA2B	1.37433	15.0896	10.9796	ADORA2B	adenosine A2b receptor [Source:HGNC Symbol;Acc:264]
USP53	6.89656	75.4296	10.9373	USP53	ubiquitin specific peptidase 53 [Source:HGNC Symbol;Acc:29255]
SLC7A5	2.91072	31.7657	10.9133	SLC7A5	solute carrier family 7 (amino acid transporter light chain, L system), member 5 [Source:HGNC Symbol;Acc:11063]
LOC100288911	1.69322	18.2391	10.7718
AR	1.08294	11.6532	10.7607	AR	androgen receptor [Source:HGNC Symbol;Acc:644]
CD109	2.79767	29.7652	10.6393	CD109	CD109 molecule [Source:HGNC Symbol;Acc:21685]
TGM2	33.8321	359.152	10.6157	TGM2	transglutaminase 2 [Source:HGNC Symbol;Acc:11778]
PSMB8	15.3293	162.276	10.586	PSMB8	proteasome (prosome, macropain) subunit, beta type, 8 [Source:HGNC Symbol;Acc:9545]
MAP3K5	2.08739	22.0018	10.5404	MAP3K5	mitogen-activated protein kinase kinase kinase 5 [Source:HGNC Symbol;Acc:6857]
TAGLN2	23.6571	248.8	10.5169	TAGLN2	transgelin 2 [Source:HGNC Symbol;Acc:11554]
PYCARD	1.50544	15.7377	10.4538	PYCARD	PYD and CARD domain containing [Source:HGNC Symbol;Acc:16608]
MICAL2	3.67433	38.3874	10.4474	MICAL2	microtubule associated monooxygenase, calponin and LIM domain containing 2 [Source:HGNC Symbol;Acc:24693]
PAQR5	0.311556	3.19267	10.2475	PAQR5	progestin and adipoQ receptor family member V [Source:HGNC Symbol;Acc:29645]
CRIM1	17.0499	174.658	10.244	CRIM1	cysteine rich transmembrane BMP regulator 1 (chordin-like) [Source:HGNC Symbol;Acc:2359]
FHL2	19.3427	197.684	10.2201	FHL2	four and a half LIM domains 2 [Source:HGNC Symbol;Acc:3703]
BCAS4	1.91933	19.5721	10.1973	BCAS4	breast carcinoma amplified sequence 4 [Source:HGNC Symbol;Acc:14367]
CCDC68	5.161	51.831	10.0428	CCDC68	coiled-coil domain containing 68 [Source:HGNC Symbol;Acc:24350]
DSC3	2.301	22.9863	9.98969	DSC3	desmocollin 3 [Source:HGNC Symbol;Acc:3037]
ELF4	2.38156	23.7438	9.96986	ELF4	E74-like factor 4 (ets domain transcription factor) [Source:HGNC Symbol;Acc:3319]
ELL2	7.10294	70.8041	9.96827	ELL2	elongation factor, RNA polymerase II, 2 [Source:HGNC Symbol;Acc:17064]
ARHGAP18	8.87544	88.241	9.94215	ARHGAP18	Rho GTPase activating protein 18 [Source:HGNC Symbol;Acc:21035]
HOXA11	1.11656	11.0871	9.92974	HOXA11	homeobox A11 [Source:HGNC Symbol;Acc:5101]
NACC2	5.80378	57.4188	9.89335	NACC2	NACC family member 2, BEN and BTB (POZ) domain containing [Source:HGNC Symbol;Acc:23846]
FMN2	0.341	3.37322	9.89215	FMN2	formin 2 [Source:HGNC Symbol;Acc:14074]
LOC729970	1.72211	17.0057	9.87493
MIR100HG	5.75294	56.7696	9.86792
LMNA	97.6313	961.959	9.85298	LMNA	lamin A/C [Source:HGNC Symbol;Acc:6636]
SIK1	0.971	9.49822	9.7819	SIK1	salt-inducible kinase 1 [Source:HGNC Symbol;Acc:11142]
KRT18	89.2866	873.079	9.77839	KRT18	keratin 18 [Source:HGNC Symbol;Acc:6430]
NABP1	4.23878	41.0629	9.68745	NABP1	nucleic acid binding protein 1 [Source:HGNC Symbol;Acc:26232]
SLMO1	0.576556	5.56794	9.65726	SLMO1	slowmo homolog 1 (Drosophila) [Source:HGNC Symbol;Acc:24639]
PLD1	3.18017	30.6263	9.6304	PLD1	phospholipase D1, phosphatidylcholine-specific [Source:HGNC Symbol;Acc:9067]
SHC4	0.852667	8.20739	9.62555	SHC4	SHC (Src homology 2 domain containing) family, member 4 [Source:HGNC Symbol;Acc:16743]
PLEKHA2	2.33933	22.5085	9.62176	PLEKHA2	pleckstrin homology domain containing, family A (phosphoinositide binding specific) member 2 [Source:HGNC Symbol;Acc:14336]
GLIS3	1.39017	13.2835	9.55533	GLIS3	GLIS family zinc finger 3 [Source:HGNC Symbol;Acc:28510]
SYNPO	3.12267	29.8321	9.55341	SYNPO	synaptopodin [Source:HGNC Symbol;Acc:30672]
ATP8B1	1.66489	15.8368	9.51225	ATP8B1	ATPase, aminophospholipid transporter, class I, type 8B, member 1 [Source:HGNC Symbol;Acc:3706]
S100A10	16.6204	157.43	9.4721	S100A10	S100 calcium binding protein A10 [Source:HGNC Symbol;Acc:10487]
NDUFC2-KCTD14	8.19433	77.5393	9.46256	NDUFC2-KCTD14	NDUFC2-KCTD14 readthrough [Source:HGNC Symbol;Acc:42956]
SAMHD1	3.02517	28.4804	9.4145	SAMHD1	SAM domain and HD domain 1 [Source:HGNC Symbol;Acc:15925]
FIBIN	7.74989	72.926	9.40994	FIBIN	fin bud initiation factor homolog (zebrafish) [Source:HGNC Symbol;Acc:33747]
PCDHB9	0.487111	4.56878	9.37933
PTGS2	1.291	11.9627	9.2662	PTGS2	prostaglandin-endoperoxide synthase 2 (prostaglandin G/H synthase and cyclooxygenase) [Source:HGNC Symbol;Acc:9605]
LOC100505876	2.68267	24.7866	9.23952
NIPAL3	4.34572	40.0949	9.22629	NIPAL3	NIPA-like domain containing 3 [Source:HGNC Symbol;Acc:25233]
CDKN2B	6.67878	61.4488	9.2006	CDKN2B	cyclin-dependent kinase inhibitor 2B (p15, inhibits CDK4) [Source:HGNC Symbol;Acc:1788]
FBXL13	0.723778	6.65072	9.1889	FBXL13	F-box and leucine-rich repeat protein 13 [Source:HGNC Symbol;Acc:21658]
MGLL	1.83489	16.8171	9.16519	MGLL	monoglyceride lipase [Source:HGNC Symbol;Acc:17038]
KRT19	37.7921	344.149	9.10638	KRT19	keratin 19 [Source:HGNC Symbol;Acc:6436]
SP140L	7.37906	67.0182	9.08222	SP140L	SP140 nuclear body protein-like [Source:HGNC Symbol;Acc:25105]
ANO4	5.21878	46.7954	8.96674	ANO4	anoctamin 4 [Source:HGNC Symbol;Acc:23837]
COPZ2	9.10711	81.3671	8.93446	COPZ2	coatomer protein complex, subunit zeta 2 [Source:HGNC Symbol;Acc:19356]
TAGLN	36.9838	329.856	8.91894	TAGLN	transgelin [Source:HGNC Symbol;Acc:11553]
STEAP3	2.256	20.0754	8.89869	STEAP3	STEAP family member 3, metalloreductase [Source:HGNC Symbol;Acc:24592]
PRNP	22.5354	200.472	8.89586	PRNP	prion protein [Source:HGNC Symbol;Acc:9449]
MFSD6	1.20211	10.681	8.8852	MFSD6	major facilitator superfamily domain containing 6 [Source:HGNC Symbol;Acc:24711]
SCN2A	0.727111	6.44433	8.86293	SCN2A	sodium channel, voltage-gated, type II, alpha subunit [Source:HGNC Symbol;Acc:10588]
MCAM	7.83933	69.3238	8.84307	MCAM	melanoma cell adhesion molecule [Source:HGNC Symbol;Acc:6934]
RRAS	7.69933	68.0749	8.84166	RRAS	related RAS viral (r-ras) oncogene homolog [Source:HGNC Symbol;Acc:10447]
HSPB6	6.43822	56.8888	8.8361	HSPB6	heat shock protein, alpha-crystallin-related, B6 [Source:HGNC Symbol;Acc:26511]
PDE1C	1.97711	17.4224	8.81204	PDE1C	phosphodiesterase 1C, calmodulin-dependent 70kDa [Source:HGNC Symbol;Acc:8776]
ITGA11	8.68933	76.2332	8.7732	ITGA11	integrin, alpha 11 [Source:HGNC Symbol;Acc:6136]
MYH15	0.9885	8.66961	8.77047	MYH15	myosin, heavy chain 15 [Source:HGNC Symbol;Acc:31073]
SPRED3	0.921556	8.04406	8.72878	SPRED3	sprouty-related, EVH1 domain containing 3 [Source:HGNC Symbol;Acc:31041]
NFIC	2.73211	23.5991	8.63766	NFIC	nuclear factor I/C (CCAAT-binding transcription factor) [Source:HGNC Symbol;Acc:7786]
SFT2D2	1.93433	16.6993	8.63312	SFT2D2	SFT2 domain containing 2 [Source:HGNC Symbol;Acc:25140]
SELP	1.40211	12.0691	8.60777	SELP	selectin P (granule membrane protein 140kDa, antigen CD62) [Source:HGNC Symbol;Acc:10721]
ZNF469	0.701833	5.92017	8.43529	ZNF469	zinc finger protein 469 [Source:HGNC Symbol;Acc:23216]
JOSD2	5.33017	44.6204	8.3713	JOSD2	Josephin domain containing 2 [Source:HGNC Symbol;Acc:28853]
TCEA3	2.50767	20.8543	8.31623	TCEA3	transcription elongation factor A (SII), 3 [Source:HGNC Symbol;Acc:11615]
TTLL7	2.216	18.1491	8.19001	TTLL7	tubulin tyrosine ligase-like family, member 7 [Source:HGNC Symbol;Acc:26242]
FAM43A	1.40628	11.4679	8.15482	FAM43A	family with sequence similarity 43, member A [Source:HGNC Symbol;Acc:26888]
SLITRK5	2.18239	17.7613	8.13846	SLITRK5	SLIT and NTRK-like family, member 5 [Source:HGNC Symbol;Acc:20295]
UCHL1	150.117	1220.96	8.13338	UCHL1	ubiquitin carboxyl-terminal esterase L1 (ubiquitin thiolesterase) [Source:HGNC Symbol;Acc:12513]
APOL1	1.80878	14.6763	8.11392	APOL1	apolipoprotein L, 1 [Source:HGNC Symbol;Acc:618]
NAV3	1.22156	9.896	8.10115	NAV3	neuron navigator 3 [Source:HGNC Symbol;Acc:15998]
APOL2	5.07628	41.0999	8.09646	APOL2	apolipoprotein L, 2 [Source:HGNC Symbol;Acc:619]
CD82	12.041	97.3107	8.08161	CD82	CD82 molecule [Source:HGNC Symbol;Acc:6210]
SHC3	1.06989	8.62072	8.05759	SHC3	SHC (Src homology 2 domain containing) transforming protein 3 [Source:HGNC Symbol;Acc:18181]
KIAA1462	5.15628	41.5402	8.05623	KIAA1462	KIAA1462 [Source:HGNC Symbol;Acc:29283]
HLA-B	32.6999	261.975	8.01151	HLA-B	major histocompatibility complex, class I, A [Source:HGNC Symbol;Acc:4931]
CXCL5	0.945167	7.56156	8.00024	CXCL5	chemokine (C-X-C motif) ligand 5 [Source:HGNC Symbol;Acc:10642]
BNC2	1.67767	13.3138	7.93589	BNC2	basonuclin 2 [Source:HGNC Symbol;Acc:30988]
FGF5	0.950444	7.46683	7.85615	FGF5	fibroblast growth factor 5 [Source:HGNC Symbol;Acc:3683]
EHD2	20.1216	156.955	7.80036	EHD2	EH-domain containing 2 [Source:HGNC Symbol;Acc:3243]
SGK223	1.156	8.98322	7.77095	SGK223	Tyrosine-protein kinase SgK223 [Source:UniProtKB/Swiss-Prot;Acc:Q86YV5]
HSPB8	3.12989	24.2974	7.76302	HSPB8	heat shock 22kDa protein 8 [Source:HGNC Symbol;Acc:30171]
ATL1	1.50322	11.6568	7.75456	ATL1	atlastin GTPase 1 [Source:HGNC Symbol;Acc:11231]
ARHGAP23	3.63156	27.9985	7.70978	ARHGAP23	Rho GTPase activating protein 23 [Source:HGNC Symbol;Acc:29293]
KRT8	349.764	2673.09	7.64253	KRT8	keratin 8 [Source:HGNC Symbol;Acc:6446]
NFE2L3	4.53211	34.5599	7.62556	NFE2L3	nuclear factor, erythroid 2-like 3 [Source:HGNC Symbol;Acc:7783]
IL7R	8.72044	66.3782	7.61179	IL7R	interleukin 7 receptor [Source:HGNC Symbol;Acc:6024]
DNASE1L1	4.09406	31.0154	7.57573	DNASE1L1	deoxyribonuclease I-like 1 [Source:HGNC Symbol;Acc:2957]
SORCS2	0.273778	2.07239	7.5696	SORCS2	sortilin-related VPS10 domain containing receptor 2 [Source:HGNC Symbol;Acc:16698]
MAMDC2	2.31961	17.5241	7.55474	MAMDC2	MAM domain containing 2 [Source:HGNC Symbol;Acc:23673]
PDE5A	23.4327	174.037	7.4271	PDE5A	phosphodiesterase 5A, cGMP-specific [Source:HGNC Symbol;Acc:8784]
MYL9	36.5902	271.674	7.42478	MYL9	myosin, light chain 9, regulatory [Source:HGNC Symbol;Acc:15754]
HTATIP2	21.4543	159.219	7.42129	HTATIP2	HIV-1 Tat interactive protein 2, 30kDa [Source:HGNC Symbol;Acc:16637]
CADPS2	0.941556	6.98517	7.41875	CADPS2	Ca++-dependent secretion activator 2 [Source:HGNC Symbol;Acc:16018]
CREB3L1	11.6802	86.4793	7.40395	CREB3L1	cAMP responsive element binding protein 3-like 1 [Source:HGNC Symbol;Acc:18856]
CEBPB	2.841	21.0338	7.40365	CEBPB	CCAAT/enhancer binding protein (C/EBP), beta [Source:HGNC Symbol;Acc:1834]
CD59	20.1732	149.001	7.38608	CD59	CD59 molecule, complement regulatory protein [Source:HGNC Symbol;Acc:1689]
SNTB1	0.842111	6.1685	7.32504	SNTB1	syntrophin, beta 1 (dystrophin-associated protein A1, 59kDa, basic component 1) [Source:HGNC Symbol;Acc:11168]
VASN	9.42517	68.7027	7.28928	VASN	vasorin [Source:HGNC Symbol;Acc:18517]
SH3RF3	1.59017	11.476	7.21685	SH3RF3	SH3 domain containing ring finger 3 [Source:HGNC Symbol;Acc:24699]
RAB27B	10.4746	75.5871	7.21622	RAB27B	RAB27B, member RAS oncogene family [Source:HGNC Symbol;Acc:9767]
RFTN1	9.05878	65.0802	7.18421	RFTN1	raftlin, lipid raft linker 1 [Source:HGNC Symbol;Acc:30278]
SP100	10.0499	72.1238	7.17657	SP100	SP100 nuclear antigen [Source:HGNC Symbol;Acc:11206]
CCND1	122.52	877.714	7.16381	CCND1	cyclin D1 [Source:HGNC Symbol;Acc:1582]
IER5	7.93517	56.7568	7.15257	IER5	immediate early response 5 [Source:HGNC Symbol;Acc:5393]
HFE	4.671	33.3079	7.1308	HFE	hemochromatosis [Source:HGNC Symbol;Acc:4886]
EPHB2	7.74294	55.2102	7.13038	EPHB2	EPH receptor B2 [Source:HGNC Symbol;Acc:3393]
LEPR	8.94961	63.6729	7.1146	LEPR	leptin receptor [Source:HGNC Symbol;Acc:6554]
PRSS23	65.2216	458.449	7.02911	PRSS23	protease, serine, 23 [Source:HGNC Symbol;Acc:14370]
FKBP1AP1	5.88906	41.1754	6.99186
DLL4	1.30433	9.09906	6.97602	DLL4	delta-like 4 (Drosophila) [Source:HGNC Symbol;Acc:2910]
PVR	6.99517	48.6629	6.95665	PVR	poliovirus receptor [Source:HGNC Symbol;Acc:9705]
TAPBP	14.4879	100.491	6.93618	TAPBP	TAP binding protein (tapasin) [Source:HGNC Symbol;Acc:11566]
RGS10	23.7371	164.429	6.9271	RGS10	regulator of G-protein signaling 10 [Source:HGNC Symbol;Acc:9992]
SYNJ2	2.77433	19.1999	6.92054	SYNJ2	synaptojanin 2 [Source:HGNC Symbol;Acc:11504]
OLFML2A	2.61961	18.0254	6.88096	OLFML2A	olfactomedin-like 2A [Source:HGNC Symbol;Acc:27270]
PROCR	5.33933	36.5138	6.83864	PROCR	protein C receptor, endothelial [Source:HGNC Symbol;Acc:9452]
SLC22A18	1.75128	11.9543	6.82606	SLC22A18	solute carrier family 22, member 18 [Source:HGNC Symbol;Acc:10964]
IGFBP5	124.326	848.465	6.82452	IGFBP5	insulin-like growth factor binding protein 5 [Source:HGNC Symbol;Acc:5474]
C1orf226	0.638222	4.35461	6.82303
TIMP2	50.7935	346.175	6.81535	TIMP2	TIMP metallopeptidase inhibitor 2 [Source:HGNC Symbol;Acc:11821]
HSPA4L	1.13461	7.72989	6.81281	HSPA4L	heat shock 70kDa protein 4-like [Source:HGNC Symbol;Acc:17041]
PFKP	19.8329	135.104	6.81212	PFKP	phosphofructokinase, platelet [Source:HGNC Symbol;Acc:8878]
PQLC3	2.781	18.9171	6.80227	PQLC3	PQ loop repeat containing 3 [Source:HGNC Symbol;Acc:28503]
PARP9	5.95878	40.3871	6.77775	PARP9	poly (ADP-ribose) polymerase family, member 9 [Source:HGNC Symbol;Acc:24118]
TFB1M	4.73211	31.9613	6.75413	TFB1M	transcription factor B1, mitochondrial [Source:HGNC Symbol;Acc:17037]
PDGFA	2.76767	18.6618	6.7428	PDGFA	platelet-derived growth factor alpha polypeptide [Source:HGNC Symbol;Acc:8799]
ATL3	8.09906	54.5899	6.74028	ATL3	atlastin GTPase 3 [Source:HGNC Symbol;Acc:24526]
STC1	12.8943	86.7904	6.7309	STC1	stanniocalcin 1 [Source:HGNC Symbol;Acc:11373]
MSRB3	9.71461	65.3613	6.72814	MSRB3	methionine sulfoxide reductase B3 [Source:HGNC Symbol;Acc:27375]
KLF9	3.23294	21.7496	6.72749	KLF9	Kruppel-like factor 9 [Source:HGNC Symbol;Acc:1123]
AK5	8.22572	55.2493	6.71665	AK5	adenylate kinase 5 [Source:HGNC Symbol;Acc:365]
FAM45B	0.732667	4.90183	6.6904
HTR2B	2.07767	13.8343	6.65859	HTR2B	5-hydroxytryptamine (serotonin) receptor 2B, G protein-coupled [Source:HGNC Symbol;Acc:5294]
KCNQ3	0.238778	1.58767	6.64914	KCNQ3	potassium voltage-gated channel, KQT-like subfamily, member 3 [Source:HGNC Symbol;Acc:6297]
NLRP1	1.35072	8.9585	6.63238	NLRP1	NLR family, pyrin domain containing 1 [Source:HGNC Symbol;Acc:14374]
BAG2	3.90044	25.8449	6.62614	BAG2	BCL2-associated athanogene 2 [Source:HGNC Symbol;Acc:938]
CDC42EP3	11.2713	74.5743	6.61632	CDC42EP3	CDC42 effector protein (Rho GTPase binding) 3 [Source:HGNC Symbol;Acc:16943]
HTR7	4.07128	26.8843	6.60341	HTR7	5-hydroxytryptamine (serotonin) receptor 7, adenylate cyclase-coupled [Source:HGNC Symbol;Acc:5302]
RAC2	7.34822	48.5024	6.60056	RAC2	ras-related C3 botulinum toxin substrate 2 (rho family, small GTP binding protein Rac2) [Source:HGNC Symbol;Acc:9802]
PALM2-AKAP2	1.60989	10.6049	6.58734
HERC3	3.53711	23.2832	6.58255	HERC3	HECT and RLD domain containing E3 ubiquitin protein ligase 3 [Source:HGNC Symbol;Acc:4876]
USP18	1.25294	8.216	6.55735	USP18	ubiquitin specific peptidase 18 [Source:HGNC Symbol;Acc:12616]
FAS	4.85378	31.7438	6.54001	FAS	Fas cell surface death receptor [Source:HGNC Symbol;Acc:11920]
TMEM173	3.90544	25.5282	6.53657	TMEM173	transmembrane protein 173 [Source:HGNC Symbol;Acc:27962]
MICA	12.3471	80.6707	6.53357	MICA	MHC class I polypeptide-related sequence A [Source:HGNC Symbol;Acc:7090]
IL32	4.436	28.771	6.4858	IL32	interleukin 32 [Source:HGNC Symbol;Acc:16830]
SOGA2	3.05544	19.7724	6.4712	SOGA2	SOGA family member 2 [Source:HGNC Symbol;Acc:29121]
CSRP1	14.0043	89.6793	6.40368	CSRP1	cysteine and glycine-rich protein 1 [Source:HGNC Symbol;Acc:2469]
TBC1D8B	1.9685	12.5921	6.39681	TBC1D8B	TBC1 domain family, member 8B (with GRAM domain) [Source:HGNC Symbol;Acc:24715]
MORC4	6.10322	38.9507	6.38199	MORC4	MORC family CW-type zinc finger 4 [Source:HGNC Symbol;Acc:23485]
UACA	17.8379	113.803	6.37981	UACA	uveal autoantigen with coiled-coil domains and ankyrin repeats [Source:HGNC Symbol;Acc:15947]
SH3BP4	13.2604	84.5543	6.37643	SH3BP4	SH3-domain binding protein 4 [Source:HGNC Symbol;Acc:10826]
ABCA1	5.671	36.1535	6.37515	ABCA1	ATP-binding cassette, sub-family A (ABC1), member 1 [Source:HGNC Symbol;Acc:29]
CHAC1	2.56461	16.2857	6.35017	CHAC1	ChaC, cation transport regulator homolog 1 (E. coli) [Source:HGNC Symbol;Acc:28680]
FAM101A	3.09322	19.4768	6.29662	FAM101A	family with sequence similarity 101, member A [Source:HGNC Symbol;Acc:27051]
AP1S3	0.966833	6.07878	6.28731	AP1S3	adaptor-related protein complex 1, sigma 3 subunit [Source:HGNC Symbol;Acc:18971]
ABCA8	0.345722	2.1735	6.28684	ABCA8	ATP-binding cassette, sub-family A (ABC1), member 8 [Source:HGNC Symbol;Acc:38]
SYTL4	4.39989	27.5874	6.27002	SYTL4	synaptotagmin-like 4 [Source:HGNC Symbol;Acc:15588]
SRPX	11.9574	74.9366	6.26697	SRPX	sushi-repeat containing protein, X-linked [Source:HGNC Symbol;Acc:11309]
ADM	32.4232	202.982	6.26038	ADM	adrenomedullin [Source:HGNC Symbol;Acc:259]
CCDC103	1.59489	9.97017	6.25132	CCDC103	coiled-coil domain containing 103 [Source:HGNC Symbol;Acc:32700]
TUBB3	48.0399	300.222	6.24943	TUBB3	tubulin, beta 3 class III [Source:HGNC Symbol;Acc:20772]
TAP2	7.83628	48.6418	6.20726	TAP2	transporter 2, ATP-binding cassette, sub-family B (MDR/TAP) [Source:HGNC Symbol;Acc:44]
NKX3-1	1.38294	8.54767	6.18077	NKX3-1	NK3 homeobox 1 [Source:HGNC Symbol;Acc:7838]
SOX6	0.500444	3.09044	6.1754	SOX6	SRY (sex determining region Y)-box 6 [Source:HGNC Symbol;Acc:16421]
DTX3L	4.40044	27.1268	6.16457	DTX3L	deltex 3-like (Drosophila) [Source:HGNC Symbol;Acc:30323]
RAB11FIP5	1.84683	11.3454	6.14319	RAB11FIP5	RAB11 family interacting protein 5 (class I) [Source:HGNC Symbol;Acc:24845]
ABCC4	19.7591	121.104	6.12903	ABCC4	ATP-binding cassette, sub-family C (CFTR/MRP), member 4 [Source:HGNC Symbol;Acc:55]
SELM	12.9279	78.8227	6.09708	SELM	Selenoprotein M [Source:UniProtKB/Swiss-Prot;Acc:Q8WWX9]
BHLHE40	5.14461	31.2738	6.07894	BHLHE40	basic helix-loop-helix family, member e40 [Source:HGNC Symbol;Acc:1046]
TSPO	18.486	112.353	6.07775	TSPO	translocator protein (18kDa) [Source:HGNC Symbol;Acc:1158]
SPATA18	2.36767	14.3577	6.06406	SPATA18	spermatogenesis associated 18 [Source:HGNC Symbol;Acc:29579]
AIFM2	2.38767	14.4446	6.04968	AIFM2	apoptosis-inducing factor, mitochondrion-associated, 2 [Source:HGNC Symbol;Acc:21411]
SIGIRR	4.03767	24.4182	6.04761	SIGIRR	single immunoglobulin and toll-interleukin 1 receptor (TIR) domain [Source:HGNC Symbol;Acc:30575]
LGALS3	7.15683	43.0396	6.01378	LGALS3	lectin, galactoside-binding, soluble, 3 [Source:HGNC Symbol;Acc:6563]
SLC35C1	2.43489	14.616	6.00274	SLC35C1	solute carrier family 35 (GDP-fucose transporter), member C1 [Source:HGNC Symbol;Acc:20197]
LOC344595	3.67433	22.0332	5.99652
SAMD9	1.23072	7.36572	5.98488	SAMD9	sterile alpha motif domain containing 9 [Source:HGNC Symbol;Acc:1348]
SRPX2	31.9949	191.477	5.9846	SRPX2	sushi-repeat containing protein, X-linked 2 [Source:HGNC Symbol;Acc:30668]
TNFRSF21	47.0949	280.641	5.95905	TNFRSF21	tumor necrosis factor receptor superfamily, member 21 [Source:HGNC Symbol;Acc:13469]
DFNA5	12.3749	73.7116	5.95654	DFNA5	deafness, autosomal dominant 5 [Source:HGNC Symbol;Acc:2810]
LAMA2	1.24656	7.37878	5.91933	LAMA2	laminin, alpha 2 [Source:HGNC Symbol;Acc:6482]
ARNTL	2.00517	11.8549	5.91217	ARNTL	aryl hydrocarbon receptor nuclear translocator-like [Source:HGNC Symbol;Acc:701]
CLDN11	8.85461	52.3454	5.91166	CLDN11	claudin 11 [Source:HGNC Symbol;Acc:8514]
FOSL2	4.27183	25.2146	5.90253	FOSL2	FOS-like antigen 2 [Source:HGNC Symbol;Acc:3798]
SLC7A14	0.831833	4.90461	5.89615	SLC7A14	solute carrier family 7, member 14 [Source:HGNC Symbol;Acc:29326]
DDX60L	1.72989	10.1863	5.8884	DDX60L	DEAD (Asp-Glu-Ala-Asp) box polypeptide 60-like [Source:HGNC Symbol;Acc:26429]
AHNAK	36.8693	215.051	5.83279	AHNAK	AHNAK nucleoprotein [Source:HGNC Symbol;Acc:347]
LAYN	7.09656	41.1504	5.79865	LAYN	layilin [Source:HGNC Symbol;Acc:29471]
RHOF	2.46322	14.1921	5.7616	RHOF	ras homolog family member F (in filopodia) [Source:HGNC Symbol;Acc:15703]
TGFBR2	49.1888	282.712	5.74748	TGFBR2	transforming growth factor, beta receptor II (70/80kDa) [Source:HGNC Symbol;Acc:11773]
LOXL4	1.51628	8.70906	5.74371	LOXL4	lysyl oxidase-like 4 [Source:HGNC Symbol;Acc:17171]
SYT11	1.53183	8.76017	5.71875	SYT11	synaptotagmin XI [Source:HGNC Symbol;Acc:19239]
SKAP2	6.89628	39.3096	5.70012	SKAP2	src kinase associated phosphoprotein 2 [Source:HGNC Symbol;Acc:15687]
CD151	32.6182	185.924	5.70001	CD151	CD151 molecule (Raph blood group) [Source:HGNC Symbol;Acc:1630]
ISG15	41.7488	237.922	5.6989	ISG15	ISG15 ubiquitin-like modifier [Source:HGNC Symbol;Acc:4053]
SDC4	42.4202	241.637	5.69629	SDC4	syndecan 4 [Source:HGNC Symbol;Acc:10661]
TGFB2	3.51406	19.9166	5.66768	TGFB2	transforming growth factor, beta 2 [Source:HGNC Symbol;Acc:11768]
RAB11FIP1	4.65322	26.3729	5.66767	RAB11FIP1	RAB11 family interacting protein 1 (class I) [Source:HGNC Symbol;Acc:30265]
PIEZO1	10.2988	58.2949	5.66037	PIEZO1	piezo-type mechanosensitive ion channel component 1 [Source:HGNC Symbol;Acc:28993]
ZBTB7B	1.421	8.02794	5.6495	ZBTB7B	zinc finger and BTB domain containing 7B [Source:HGNC Symbol;Acc:18668]
FYCO1	4.77906	26.9652	5.64236	FYCO1	FYVE and coiled-coil domain containing 1 [Source:HGNC Symbol;Acc:14673]
MRPL54	9.86211	55.4488	5.6224	MRPL54	mitochondrial ribosomal protein L54 [Source:HGNC Symbol;Acc:16685]
LOC728730	2.82183	15.8254	5.60821
TMCO4	3.01989	16.9266	5.60503	TMCO4	transmembrane and coiled-coil domains 4 [Source:HGNC Symbol;Acc:27393]
ICAM1	11.3535	63.6313	5.60455	ICAM1	intercellular adhesion molecule 1 [Source:HGNC Symbol;Acc:5344]
PIK3CD	1.14794	6.42267	5.59493	PIK3CD	phosphatidylinositol-4,5-bisphosphate 3-kinase, catalytic subunit delta [Source:HGNC Symbol;Acc:8977]
SYNGR2	8.19961	45.861	5.59307	SYNGR2	synaptogyrin 2 [Source:HGNC Symbol;Acc:11499]
DGKA	4.55711	25.4554	5.58587	DGKA	diacylglycerol kinase, alpha 80kDa [Source:HGNC Symbol;Acc:2849]
AXL	14.5846	81.2532	5.57116	AXL	AXL receptor tyrosine kinase [Source:HGNC Symbol;Acc:905]
TOX	2.41878	13.4188	5.54775	TOX	thymocyte selection-associated high mobility group box [Source:HGNC Symbol;Acc:18988]
PRRT3	0.707389	3.90183	5.51583	PRRT3	proline-rich transmembrane protein 3 [Source:HGNC Symbol;Acc:26591]
HOXA7	3.65989	20.1399	5.50287	HOXA7	homeobox A7 [Source:HGNC Symbol;Acc:5108]
HERC6	1.28989	7.09489	5.50039	HERC6	HECT and RLD domain containing E3 ubiquitin protein ligase family member 6 [Source:HGNC Symbol;Acc:26072]
SCARB1	3.28489	18.0457	5.49356	SCARB1	scavenger receptor class B, member 1 [Source:HGNC Symbol;Acc:1664]
FAM114A1	21.316	116.738	5.47653	FAM114A1	family with sequence similarity 114, member A1 [Source:HGNC Symbol;Acc:25087]
GAL3ST4	3.23267	17.6593	5.46278	GAL3ST4	galactose-3-O-sulfotransferase 4 [Source:HGNC Symbol;Acc:24145]
IFI35	6.98683	38.1207	5.45608	IFI35	interferon-induced protein 35 [Source:HGNC Symbol;Acc:5399]
PMEPA1	1.89489	10.3016	5.4365	PMEPA1	prostate transmembrane protein, androgen induced 1 [Source:HGNC Symbol;Acc:14107]
LPCAT2	2.64378	14.3293	5.42002	LPCAT2	lysophosphatidylcholine acyltransferase 2 [Source:HGNC Symbol;Acc:26032]
GALNT6	3.56322	19.2879	5.41306	GALNT6	UDP-N-acetyl-alpha-D-galactosamine:polypeptide N-acetylgalactosaminyltransferase 6 (GalNAc-T6) [Source:HGNC Symbol;Acc:4128]
HOXC8	10.3757	56.076	5.40454	HOXC8	homeobox C8 [Source:HGNC Symbol;Acc:5129]
ARMC9	25.2288	136.16	5.39703	ARMC9	armadillo repeat containing 9 [Source:HGNC Symbol;Acc:20730]
VCAM1	30.5602	164.803	5.39273	VCAM1	vascular cell adhesion molecule 1 [Source:HGNC Symbol;Acc:12663]
FAM167A	1.26044	6.79044	5.38734	FAM167A	family with sequence similarity 167, member A [Source:HGNC Symbol;Acc:15549]
AHR	6.03822	32.5071	5.38356	AHR	aryl hydrocarbon receptor [Source:HGNC Symbol;Acc:348]
PLCD3	2.40933	12.9674	5.38215	PLCD3	phospholipase C, delta 3 [Source:HGNC Symbol;Acc:9061]
FOXD1	6.18156	33.1896	5.36914
C12orf75	13.2574	70.9279	5.35007
ALCAM	30.4013	162.3	5.33861	ALCAM	activated leukocyte cell adhesion molecule [Source:HGNC Symbol;Acc:400]
FAM84B	10.5554	56.0202	5.30723	FAM84B	family with sequence similarity 84, member B [Source:HGNC Symbol;Acc:24166]
NEXN	47.2646	250.181	5.29321	NEXN	nexilin (F actin binding protein) [Source:HGNC Symbol;Acc:29557]
WSCD1	0.785722	4.14906	5.28056	WSCD1	WSC domain containing 1 [Source:HGNC Symbol;Acc:29060]
CDH6	0.898778	4.746	5.2805	CDH6	cadherin 6, type 2, K-cadherin (fetal kidney) [Source:HGNC Symbol;Acc:1765]
L1CAM	13.4116	70.6682	5.2692	L1CAM	L1 cell adhesion molecule [Source:HGNC Symbol;Acc:6470]
ANKRD42	3.22933	16.9777	5.25733	ANKRD42	ankyrin repeat domain 42 [Source:HGNC Symbol;Acc:26752]
PLAT	297.112	1561.32	5.25498	PLAT	plasminogen activator, tissue [Source:HGNC Symbol;Acc:9051]
PLK3	3.68961	19.3874	5.25459	PLK3	polo-like kinase 3 [Source:HGNC Symbol;Acc:2154]
SLC30A4	1.846	9.661	5.23348	SLC30A4	solute carrier family 30 (zinc transporter), member 4 [Source:HGNC Symbol;Acc:11015]
COL1A1	485.258	2537.72	5.22964	COL1A1	collagen, type I, alpha 1 [Source:HGNC Symbol;Acc:2197]
NPDC1	4.71711	24.6671	5.22928	NPDC1	neural proliferation, differentiation and control, 1 [Source:HGNC Symbol;Acc:7899]
BOLA3	7.2485	37.8585	5.22294	BOLA3	bolA family member 3 [Source:HGNC Symbol;Acc:24415]
DST	23.2682	121.247	5.21082	DST	dystonin [Source:HGNC Symbol;Acc:1090]
NBEAL1	1.33517	6.92406	5.18591	NBEAL1	neurobeachin-like 1 [Source:HGNC Symbol;Acc:20681]
RASSF7	1.15128	5.96294	5.17941	RASSF7	Ras association (RalGDS/AF-6) domain family (N-terminal) member 7 [Source:HGNC Symbol;Acc:1166]
RBM20	0.749333	3.87128	5.1663	RBM20	RNA binding motif protein 20 [Source:HGNC Symbol;Acc:27424]
RGS4	8.71489	44.7379	5.13351	RGS4	regulator of G-protein signaling 4 [Source:HGNC Symbol;Acc:10000]
PAPSS2	20.2121	103.029	5.09741	PAPSS2	3'-phosphoadenosine 5'-phosphosulfate synthase 2 [Source:HGNC Symbol;Acc:8604]
PRRG1	6.51322	33.1646	5.09189	PRRG1	proline rich Gla (G-carboxyglutamic acid) 1 [Source:HGNC Symbol;Acc:9469]
LYPD6B	7.11517	36.2154	5.08989	LYPD6B	LY6/PLAUR domain containing 6B [Source:HGNC Symbol;Acc:27018]
FLNB	25.2729	128.617	5.08912	FLNB	filamin B, beta [Source:HGNC Symbol;Acc:3755]
LOC100506394	1.63433	8.30544	5.08185
SLC31A2	1.20878	6.13989	5.07942	SLC31A2	solute carrier family 31 (copper transporter), member 2 [Source:HGNC Symbol;Acc:11017]
CCDC102B	5.1485	26.1291	5.07508	CCDC102B	coiled-coil domain containing 102B [Source:HGNC Symbol;Acc:26295]
ACOT11	0.953778	4.83767	5.07211	ACOT11	acyl-CoA thioesterase 11 [Source:HGNC Symbol;Acc:18156]
BOK	3.23572	16.3927	5.06615	BOK	BCL2-related ovarian killer [Source:HGNC Symbol;Acc:1087]
ZMAT3	12.3788	62.5741	5.05495	ZMAT3	zinc finger, matrin-type 3 [Source:HGNC Symbol;Acc:29983]
RUNX1	3.28489	16.5604	5.0414	RUNX1	runt-related transcription factor 1 [Source:HGNC Symbol;Acc:10471]
EDEM2	9.78267	49.2874	5.03824	EDEM2	ER degradation enhancer, mannosidase alpha-like 2 [Source:HGNC Symbol;Acc:15877]
TRAM2	16.3699	82.4302	5.03548	TRAM2	translocation associated membrane protein 2 [Source:HGNC Symbol;Acc:16855]
HLA-C	98.5902	496.142	5.03236	HLA-C	major histocompatibility complex, class I, C [Source:HGNC Symbol;Acc:4933]
ANXA11	11.731	58.8138	5.01353	ANXA11	annexin A11 [Source:HGNC Symbol;Acc:535]
GADD45B	8.56544	42.8304	5.00038	GADD45B	growth arrest and DNA-damage-inducible, beta [Source:HGNC Symbol;Acc:4096]
CHSY3	4.83267	24.0121	4.96871	CHSY3	chondroitin sulfate synthase 3 [Source:HGNC Symbol;Acc:24293]
COL4A1	333.35	1655.4	4.96595	COL4A1	collagen, type IV, alpha 1 [Source:HGNC Symbol;Acc:2202]
EPAS1	11.0177	54.5446	4.95065	EPAS1	endothelial PAS domain protein 1 [Source:HGNC Symbol;Acc:3374]
LIPG	8.89739	44.0088	4.94626	LIPG	lipase, endothelial [Source:HGNC Symbol;Acc:6623]
ADAMTS12	19.9504	98.1971	4.92205	ADAMTS12	ADAM metallopeptidase with thrombospondin type 1 motif, 12 [Source:HGNC Symbol;Acc:14605]
MAP1A	18.5393	90.9518	4.90588	MAP1A	microtubule-associated protein 1A [Source:HGNC Symbol;Acc:6835]
RCAN2	6.48989	31.7793	4.89675	RCAN2	regulator of calcineurin 2 [Source:HGNC Symbol;Acc:3041]
ASPH	95.1388	465.722	4.89518	ASPH	aspartate beta-hydroxylase [Source:HGNC Symbol;Acc:757]
HOXA3	0.859333	4.19183	4.87801	HOXA3	homeobox A3 [Source:HGNC Symbol;Acc:5104]
SPR	5.56183	27.0779	4.86853	SPR	sepiapterin reductase (7,8-dihydrobiopterin:NADP+ oxidoreductase) [Source:HGNC Symbol;Acc:11257]
MMP24	1.10878	5.366	4.83956	MMP24	matrix metallopeptidase 24 (membrane-inserted) [Source:HGNC Symbol;Acc:7172]
NDST3	1.77961	8.52211	4.78875	NDST3	N-deacetylase/N-sulfotransferase (heparan glucosaminyl) 3 [Source:HGNC Symbol;Acc:7682]
TBX18	1.17489	5.6135	4.7779	TBX18	T-box 18 [Source:HGNC Symbol;Acc:11595]
SAMD9L	0.755444	3.59461	4.75827	SAMD9L	sterile alpha motif domain containing 9-like [Source:HGNC Symbol;Acc:1349]
CPPED1	3.80072	18.0821	4.75755	CPPED1	calcineurin-like phosphoesterase domain containing 1 [Source:HGNC Symbol;Acc:25632]
DUSP10	14.6304	69.5554	4.75416	DUSP10	dual specificity phosphatase 10 [Source:HGNC Symbol;Acc:3065]
FLJ23867	3.06433	14.5657	4.75331
PRICKLE2	4.32711	20.5093	4.73973	PRICKLE2	prickle homolog 2 (Drosophila) [Source:HGNC Symbol;Acc:20340]
TNFRSF10C	3.4535	16.3582	4.73671	TNFRSF10C	tumor necrosis factor receptor superfamily, member 10c, decoy without an intracellular domain [Source:HGNC Symbol;Acc:11906]
WDR47	3.95517	18.6757	4.72185	WDR47	WD repeat domain 47 [Source:HGNC Symbol;Acc:29141]
CAPN2	100.996	476.484	4.71785	CAPN2	calpain 2, (m/II) large subunit [Source:HGNC Symbol;Acc:1479]
APOBEC3C	22.2238	104.32	4.69409	APOBEC3C	apolipoprotein B mRNA editing enzyme, catalytic polypeptide-like 3C [Source:HGNC Symbol;Acc:17353]
IFI6	19.3299	90.6716	4.69074	IFI6	interferon, alpha-inducible protein 6 [Source:HGNC Symbol;Acc:4054]
SFXN3	12.0349	56.3671	4.68364	SFXN3	sideroflexin 3 [Source:HGNC Symbol;Acc:16087]
GRAMD3	3.58156	16.7732	4.68322	GRAMD3	GRAM domain containing 3 [Source:HGNC Symbol;Acc:24911]
ARHGAP29	5.62239	26.3143	4.68028	ARHGAP29	Rho GTPase activating protein 29 [Source:HGNC Symbol;Acc:30207]
CECR1	1.52183	7.11767	4.67703	CECR1	cat eye syndrome chromosome region, candidate 1 [Source:HGNC Symbol;Acc:1839]
GRIA4	4.30433	20.0696	4.66265	GRIA4	glutamate receptor, ionotropic, AMPA 4 [Source:HGNC Symbol;Acc:4574]
SIL1	17.2982	80.5121	4.65436	SIL1	SIL1 nucleotide exchange factor [Source:HGNC Symbol;Acc:24624]
PERP	33.7096	156.794	4.65132	PERP	PERP, TP53 apoptosis effector [Source:HGNC Symbol;Acc:17637]
EDA2R	4.6935	21.7621	4.63665	EDA2R	ectodysplasin A2 receptor [Source:HGNC Symbol;Acc:17756]
ANXA4	15.3943	70.8716	4.60374	ANXA4	annexin A4 [Source:HGNC Symbol;Acc:542]
TGFB1I1	8.18544	37.6593	4.60077	TGFB1I1	transforming growth factor beta 1 induced transcript 1 [Source:HGNC Symbol;Acc:11767]
SSH3	2.28211	10.4443	4.57661	SSH3	slingshot protein phosphatase 3 [Source:HGNC Symbol;Acc:30581]
PITPNM2	1.08767	4.97739	4.57621	PITPNM2	phosphatidylinositol transfer protein, membrane-associated 2 [Source:HGNC Symbol;Acc:21044]
PRKAG2	18.0132	82.4166	4.57534	PRKAG2	protein kinase, AMP-activated, gamma 2 non-catalytic subunit [Source:HGNC Symbol;Acc:9386]
ARNTL2	2.08933	9.54656	4.56919	ARNTL2	aryl hydrocarbon receptor nuclear translocator-like 2 [Source:HGNC Symbol;Acc:18984]
TMEM62	2.366	10.7779	4.55534	TMEM62	transmembrane protein 62 [Source:HGNC Symbol;Acc:26269]
KLHL4	5.69017	25.8577	4.54427	KLHL4	kelch-like family member 4 [Source:HGNC Symbol;Acc:6355]
TRIM21	10.6407	48.3113	4.54023	TRIM21	tripartite motif containing 21 [Source:HGNC Symbol;Acc:11312]
NPY	14.3993	65.2982	4.53481	NPY	neuropeptide Y [Source:HGNC Symbol;Acc:7955]
CYR61	86.2627	391.034	4.53306	CYR61	cysteine-rich, angiogenic inducer, 61 [Source:HGNC Symbol;Acc:2654]
TTC39B	2.24683	10.1802	4.5309	TTC39B	tetratricopeptide repeat domain 39B [Source:HGNC Symbol;Acc:23704]
SRGN	2.61794	11.8541	4.528	SRGN	serglycin [Source:HGNC Symbol;Acc:9361]
SEL1L3	3.33433	15.096	4.52744	SEL1L3	sel-1 suppressor of lin-12-like 3 (C. elegans) [Source:HGNC Symbol;Acc:29108]
DCBLD2	46.3893	208.484	4.49423	DCBLD2	discoidin, CUB and LCCL domain containing 2 [Source:HGNC Symbol;Acc:24627]
PDIA5	15.5974	70.0366	4.49027	PDIA5	protein disulfide isomerase family A, member 5 [Source:HGNC Symbol;Acc:24811]
PDLIM1	28.2529	126.767	4.48686	PDLIM1	PDZ and LIM domain 1 [Source:HGNC Symbol;Acc:2067]
TBC1D25	1.59267	7.13322	4.47879	TBC1D25	TBC1 domain family, member 25 [Source:HGNC Symbol;Acc:8092]
CCDC71L	7.38517	33.0285	4.47228	CCDC71L	coiled-coil domain containing 71-like [Source:HGNC Symbol;Acc:26685]
PIK3IP1	12.7929	57.1191	4.46489	PIK3IP1	phosphoinositide-3-kinase interacting protein 1 [Source:HGNC Symbol;Acc:24942]
OPTN	26.9788	119.309	4.42234	OPTN	optineurin [Source:HGNC Symbol;Acc:17142]
PHLDA3	9.92739	43.8685	4.41894	PHLDA3	pleckstrin homology-like domain, family A, member 3 [Source:HGNC Symbol;Acc:8934]
UGCG	15.0785	66.5954	4.41658	UGCG	UDP-glucose ceramide glucosyltransferase [Source:HGNC Symbol;Acc:12524]
SEMA3C	21.7916	96.2021	4.41465	SEMA3C	sema domain, immunoglobulin domain (Ig), short basic domain, secreted, (semaphorin) 3C [Source:HGNC Symbol;Acc:10725]
MMP19	1.651	7.27989	4.40938	MMP19	matrix metallopeptidase 19 [Source:HGNC Symbol;Acc:7165]
IL10RB	10.1971	44.9504	4.40815	IL10RB	interleukin 10 receptor, beta [Source:HGNC Symbol;Acc:5965]
CCPG1	38.5252	169.682	4.40445	CCPG1	cell cycle progression 1 [Source:HGNC Symbol;Acc:24227]
TOR4A	8.82406	38.8077	4.39794	TOR4A	torsin family 4, member A [Source:HGNC Symbol;Acc:25981]
NAAA	5.67683	24.9288	4.39132	NAAA	N-acylethanolamine acid amidase [Source:HGNC Symbol;Acc:736]
PTCHD4	3.31378	14.5341	4.38595	PTCHD4	patched domain containing 4 [Source:HGNC Symbol;Acc:21345]
NMI	6.25878	27.4368	4.38374	NMI	N-myc (and STAT) interactor [Source:HGNC Symbol;Acc:7854]
DNMBP	11.2802	49.3027	4.37074	DNMBP	dynamin binding protein [Source:HGNC Symbol;Acc:30373]
C12orf5	8.58656	37.5241	4.37009
MB21D2	5.15961	22.4841	4.3577	MB21D2	Mab-21 domain containing 2 [Source:HGNC Symbol;Acc:30438]
CARD11	1.036	4.50544	4.34888	CARD11	caspase recruitment domain family, member 11 [Source:HGNC Symbol;Acc:16393]
TDRD7	1.84322	8.00406	4.34243	TDRD7	tudor domain containing 7 [Source:HGNC Symbol;Acc:30831]
ARPC1B	36.3735	157.218	4.32233	ARPC1B	actin related protein 2/3 complex, subunit 1B, 41kDa [Source:HGNC Symbol;Acc:704]
RAI14	44.8343	193.053	4.30591	RAI14	retinoic acid induced 14 [Source:HGNC Symbol;Acc:14873]
TMEM100	33.7304	145.154	4.30336	TMEM100	transmembrane protein 100 [Source:HGNC Symbol;Acc:25607]
COL5A1	188.517	810.404	4.29885	COL5A1	collagen, type V, alpha 1 [Source:HGNC Symbol;Acc:2209]
EDEM1	16.2071	69.5216	4.28957	EDEM1	ER degradation enhancer, mannosidase alpha-like 1 [Source:HGNC Symbol;Acc:18967]
C19orf66	3.41767	14.6452	4.28514
CCDC85A	3.39211	14.5018	4.27516	CCDC85A	coiled-coil domain containing 85A [Source:HGNC Symbol;Acc:29400]
ITPR2	10.2929	43.7735	4.25277	ITPR2	inositol 1,4,5-trisphosphate receptor, type 2 [Source:HGNC Symbol;Acc:6181]
C6orf1	2.76878	11.7679	4.25023
BTN3A1	9.85156	41.7685	4.23979	BTN3A1	butyrophilin, subfamily 3, member A1 [Source:HGNC Symbol;Acc:1138]
TGOLN2	51.0496	216.27	4.23646	TGOLN2	trans-golgi network protein 2 [Source:HGNC Symbol;Acc:15450]
PIEZO2	18.4957	78.3477	4.23599	PIEZO2	piezo-type mechanosensitive ion channel component 2 [Source:HGNC Symbol;Acc:26270]
RGS5	21.1982	89.7699	4.23478	RGS5	regulator of G-protein signaling 5 [Source:HGNC Symbol;Acc:10001]
PRKCZ	2.27461	9.62072	4.22961	PRKCZ	protein kinase C, zeta [Source:HGNC Symbol;Acc:9412]
FHOD3	1.68989	7.14378	4.22737	FHOD3	formin homology 2 domain containing 3 [Source:HGNC Symbol;Acc:26178]
CTSZ	93.6068	395.211	4.22203	CTSZ	cathepsin Z [Source:HGNC Symbol;Acc:2547]
GDPD5	1.36656	5.7685	4.2212	GDPD5	glycerophosphodiester phosphodiesterase domain containing 5 [Source:HGNC Symbol;Acc:28804]
LNPEP	4.84906	20.4371	4.21466	LNPEP	leucyl/cystinyl aminopeptidase [Source:HGNC Symbol;Acc:6656]
FGD4	1.47461	6.21267	4.21309	FGD4	FYVE, RhoGEF and PH domain containing 4 [Source:HGNC Symbol;Acc:19125]
FEZ1	6.1485	25.7729	4.19175	FEZ1	fasciculation and elongation protein zeta 1 (zygin I) [Source:HGNC Symbol;Acc:3659]
ORMDL2	5.07711	21.2666	4.18871	ORMDL2	ORM1-like 2 (S. cerevisiae) [Source:HGNC Symbol;Acc:16037]
RAB27A	17.3343	72.5516	4.18543	RAB27A	RAB27A, member RAS oncogene family [Source:HGNC Symbol;Acc:9766]
BFSP1	6.74906	28.1438	4.17003	BFSP1	beaded filament structural protein 1, filensin [Source:HGNC Symbol;Acc:1040]
SHROOM2	2.15044	8.96128	4.16717	SHROOM2	shroom family member 2 [Source:HGNC Symbol;Acc:630]
HPCAL1	13.2379	55.1616	4.16693	HPCAL1	hippocalcin-like 1 [Source:HGNC Symbol;Acc:5145]
MYB	2.64794	11.0243	4.16336	MYB	v-myb avian myeloblastosis viral oncogene homolog [Source:HGNC Symbol;Acc:7545]
MARCH4	1.08656	4.521	4.16085	MARCH4	membrane-associated ring finger (C3HC4) 4, E3 ubiquitin protein ligase [Source:HGNC Symbol;Acc:29269]
OXCT1	16.8138	69.8285	4.15305	OXCT1	3-oxoacid CoA transferase 1 [Source:HGNC Symbol;Acc:8527]
TRIM14	2.23489	9.25294	4.14023	TRIM14	tripartite motif containing 14 [Source:HGNC Symbol;Acc:16283]
SLC2A10	8.54683	35.3466	4.13563	SLC2A10	solute carrier family 2 (facilitated glucose transporter), member 10 [Source:HGNC Symbol;Acc:13444]
UHMK1	13.6704	56.5185	4.13436	UHMK1	U2AF homology motif (UHM) kinase 1 [Source:HGNC Symbol;Acc:19683]
PSMG4	8.85656	36.6079	4.13343	PSMG4	proteasome (prosome, macropain) assembly chaperone 4 [Source:HGNC Symbol;Acc:21108]
CAST	40.5924	167.707	4.13149	CAST	calpastatin [Source:HGNC Symbol;Acc:1515]
SMURF2	38.2782	158.08	4.12977	SMURF2	SMAD specific E3 ubiquitin protein ligase 2 [Source:HGNC Symbol;Acc:16809]
TEN1	3.18822	13.0985	4.1084	TEN1	TEN1 CST complex subunit [Source:HGNC Symbol;Acc:37242]
SGCB	33.1777	136.266	4.10716	SGCB	sarcoglycan, beta (43kDa dystrophin-associated glycoprotein) [Source:HGNC Symbol;Acc:10806]
FZD6	29.4946	121.113	4.10626	FZD6	frizzled family receptor 6 [Source:HGNC Symbol;Acc:4044]
GALNT16	1.13239	4.64933	4.10577	GALNT16	UDP-N-acetyl-alpha-D-galactosamine:polypeptide N-acetylgalactosaminyltransferase 16 [Source:HGNC Symbol;Acc:23233]
COTL1	109.489	448.724	4.09836	COTL1	coactosin-like 1 (Dictyostelium) [Source:HGNC Symbol;Acc:18304]
CYB561	5.06906	20.7027	4.08413	CYB561	cytochrome b561 [Source:HGNC Symbol;Acc:2571]
LACC1	18.9304	77.2882	4.08275	LACC1	laccase (multicopper oxidoreductase) domain containing 1 [Source:HGNC Symbol;Acc:26789]
ZDHHC14	2.39211	9.75739	4.07899	ZDHHC14	zinc finger, DHHC-type containing 14 [Source:HGNC Symbol;Acc:20341]
LRRC17	18.4241	75.0907	4.07569	LRRC17	leucine rich repeat containing 17 [Source:HGNC Symbol;Acc:16895]
MPG	13.4404	54.6918	4.0692	MPG	N-methylpurine-DNA glycosylase [Source:HGNC Symbol;Acc:7211]
PHKA1	3.29322	13.3835	4.06395	PHKA1	phosphorylase kinase, alpha 1 (muscle) [Source:HGNC Symbol;Acc:8925]
MFSD1	112.459	456.66	4.06069	MFSD1	major facilitator superfamily domain containing 1 [Source:HGNC Symbol;Acc:25874]
IRAK2	1.12183	4.55072	4.0565	IRAK2	interleukin-1 receptor-associated kinase 2 [Source:HGNC Symbol;Acc:6113]
CACNG8	2.59461	10.5221	4.05537	CACNG8	calcium channel, voltage-dependent, gamma subunit 8 [Source:HGNC Symbol;Acc:13628]
OGFRL1	30.2166	122.477	4.05332	OGFRL1	opioid growth factor receptor-like 1 [Source:HGNC Symbol;Acc:21378]
NXPE3	14.5435	58.886	4.04896	NXPE3	neurexophilin and PC-esterase domain family, member 3 [Source:HGNC Symbol;Acc:28238]
PDLIM2	7.13961	28.8891	4.04631	PDLIM2	PDZ and LIM domain 2 (mystique) [Source:HGNC Symbol;Acc:13992]
NRIP3	3.071	12.4116	4.04154	NRIP3	nuclear receptor interacting protein 3 [Source:HGNC Symbol;Acc:1167]
DENND3	1.591	6.4235	4.0374	DENND3	DENN/MADD domain containing 3 [Source:HGNC Symbol;Acc:29134]
FNDC3B	34.5207	139.262	4.03416	FNDC3B	fibronectin type III domain containing 3B [Source:HGNC Symbol;Acc:24670]
PDE4DIP	13.2763	53.5113	4.03059	PDE4DIP	phosphodiesterase 4D interacting protein [Source:HGNC Symbol;Acc:15580]
PTPRU	2.75378	11.0704	4.02009	PTPRU	protein tyrosine phosphatase, receptor type, U [Source:HGNC Symbol;Acc:9683]
BCL2L1	27.7321	111.201	4.00983	BCL2L1	BCL2-like 1 [Source:HGNC Symbol;Acc:992]
SNCA	28.4821	114.012	4.00294	SNCA	synuclein, alpha (non A4 component of amyloid precursor) [Source:HGNC Symbol;Acc:11138]
ZNF185	2.75017	10.9918	3.99679	ZNF185	zinc finger protein 185 (LIM domain) [Source:HGNC Symbol;Acc:12976]
AKAP2	37.2685	148.877	3.99472	AKAP2	PALM2-AKAP2 readthrough [Source:HGNC Symbol;Acc:33529]
GPR155	2.37822	9.49794	3.99372	GPR155	G protein-coupled receptor 155 [Source:HGNC Symbol;Acc:22951]
QSOX1	97.9896	391.069	3.99092	QSOX1	quiescin Q6 sulfhydryl oxidase 1 [Source:HGNC Symbol;Acc:9756]
TNFRSF10D	25.711	102.531	3.98782	TNFRSF10D	tumor necrosis factor receptor superfamily, member 10d, decoy with truncated death domain [Source:HGNC Symbol;Acc:11907]
KIRREL	21.6871	86.446	3.98605	KIRREL	kin of IRRE like (Drosophila) [Source:HGNC Symbol;Acc:15734]
AMPD3	2.05989	8.20544	3.98344	AMPD3	adenosine monophosphate deaminase 3 [Source:HGNC Symbol;Acc:470]
SLC25A43	3.01072	11.9882	3.98184	SLC25A43	solute carrier family 25, member 43 [Source:HGNC Symbol;Acc:30557]
RCAN3	4.54739	18.0552	3.97045	RCAN3	RCAN family member 3 [Source:HGNC Symbol;Acc:3042]
SPEG	3.53211	13.9868	3.95991	SPEG	SPEG complex locus [Source:HGNC Symbol;Acc:16901]
VWA5A	16.7407	66.256	3.95777	VWA5A	von Willebrand factor A domain containing 5A [Source:HGNC Symbol;Acc:6658]
ITGB5	98.3896	389.223	3.95594	ITGB5	integrin, beta 5 [Source:HGNC Symbol;Acc:6160]
TXNDC5	64.9046	256.554	3.95278	TXNDC5	thioredoxin domain containing 5 (endoplasmic reticulum) [Source:HGNC Symbol;Acc:21073]
ATP10D	12.4641	48.8857	3.92214	ATP10D	ATPase, class V, type 10D [Source:HGNC Symbol;Acc:13549]
APOBEC3F	3.87989	15.2168	3.92198	APOBEC3F	apolipoprotein B mRNA editing enzyme, catalytic polypeptide-like 3F [Source:HGNC Symbol;Acc:17356]
POLR3G	4.29878	16.8427	3.91801	POLR3G	polymerase (RNA) III (DNA directed) polypeptide G (32kD) [Source:HGNC Symbol;Acc:30075]
PHF15	3.95656	15.4577	3.90685	PHF15	jade family PHD finger 2 [Source:HGNC Symbol;Acc:22984]
GPR180	6.93267	27.006	3.89547	GPR180	G protein-coupled receptor 180 [Source:HGNC Symbol;Acc:28899]
NFS1	4.681	18.1996	3.88798	NFS1	NFS1 cysteine desulfurase [Source:HGNC Symbol;Acc:15910]
MN1	1.251	4.86017	3.88503	MN1	meningioma (disrupted in balanced translocation) 1 [Source:HGNC Symbol;Acc:7180]
NBPF3	3.86267	14.9304	3.86532	NBPF3	neuroblastoma breakpoint family, member 3 [Source:HGNC Symbol;Acc:25076]
SPRYD7	4.81656	18.5746	3.85641	SPRYD7	SPRY domain containing 7 [Source:HGNC Symbol;Acc:14297]
CCRN4L	2.5635	9.79767	3.82199	CCRN4L	CCR4 carbon catabolite repression 4-like (S. cerevisiae) [Source:HGNC Symbol;Acc:14254]
LOC100505806	9.8435	37.5857	3.81833
PCDHGB5	2.06267	7.8585	3.80987
RIN1	4.6535	17.6646	3.79598	RIN1	Ras and Rab interactor 1 [Source:HGNC Symbol;Acc:18749]
TAF13	66.4732	251.854	3.78881	TAF13	TAF13 RNA polymerase II, TATA box binding protein (TBP)-associated factor, 18kDa [Source:HGNC Symbol;Acc:11546]
IFIT1	5.21572	19.7399	3.78469	IFIT1	interferon-induced protein with tetratricopeptide repeats 1 [Source:HGNC Symbol;Acc:5407]
CD55	2.741	10.3641	3.78112	CD55	CD55 molecule, decay accelerating factor for complement (Cromer blood group) [Source:HGNC Symbol;Acc:2665]
TPST1	30.0254	113.285	3.77296	TPST1	tyrosylprotein sulfotransferase 1 [Source:HGNC Symbol;Acc:12020]
TLCD2	3.97711	14.9932	3.76988	TLCD2	TLC domain containing 2 [Source:HGNC Symbol;Acc:33522]
MFSD12	7.75572	29.2043	3.76552	MFSD12	major facilitator superfamily domain containing 12 [Source:HGNC Symbol;Acc:28299]
BTN3A2	12.7291	47.8554	3.75954	BTN3A2	butyrophilin, subfamily 3, member A2 [Source:HGNC Symbol;Acc:1139]
CD9	56.0654	210.762	3.75922	CD9	CD9 molecule [Source:HGNC Symbol;Acc:1709]
TWF2	30.3899	114.116	3.75506	TWF2	twinfilin actin-binding protein 2 [Source:HGNC Symbol;Acc:9621]
CPT1A	8.31961	31.1921	3.74923	CPT1A	carnitine palmitoyltransferase 1A (liver) [Source:HGNC Symbol;Acc:2328]
KRT10	3.29461	12.2832	3.72828	KRT10	keratin 10 [Source:HGNC Symbol;Acc:6413]
KIF13B	4.69489	17.476	3.72235	KIF13B	kinesin family member 13B [Source:HGNC Symbol;Acc:14405]
TMEM30A	112.88	419.722	3.71829	TMEM30A	transmembrane protein 30A [Source:HGNC Symbol;Acc:16667]
TNFRSF10B	54.1741	201.42	3.71802	TNFRSF10B	tumor necrosis factor receptor superfamily, member 10b [Source:HGNC Symbol;Acc:11905]
TRIM46	1.80878	6.721	3.71577	TRIM46	tripartite motif containing 46 [Source:HGNC Symbol;Acc:19019]
STARD13	6.28378	23.3457	3.71524	STARD13	StAR-related lipid transfer (START) domain containing 13 [Source:HGNC Symbol;Acc:19164]
ZNF578	0.988778	3.67044	3.7121	ZNF578	zinc finger protein 578 [Source:HGNC Symbol;Acc:26449]
FAT1	42.4677	157.47	3.70801	FAT1	FAT atypical cadherin 1 [Source:HGNC Symbol;Acc:3595]
FAM155A	18.8129	69.7149	3.70569	FAM155A	family with sequence similarity 155, member A [Source:HGNC Symbol;Acc:33877]
ZSCAN20	1.52156	5.63128	3.701	ZSCAN20	zinc finger and SCAN domain containing 20 [Source:HGNC Symbol;Acc:13093]
CIB1	16.9438	62.5574	3.69206	CIB1	calcium and integrin binding 1 (calmyrin) [Source:HGNC Symbol;Acc:16920]
TMEM187	3.161	11.6516	3.68603	TMEM187	transmembrane protein 187 [Source:HGNC Symbol;Acc:13705]
C1S	13.6535	50.3232	3.68574	C1S	complement component 1, s subcomponent [Source:HGNC Symbol;Acc:1247]
MAN2B2	10.7399	39.5666	3.68407	MAN2B2	mannosidase, alpha, class 2B, member 2 [Source:HGNC Symbol;Acc:29623]
SLC43A2	5.84128	21.5185	3.68387	SLC43A2	solute carrier family 43 (amino acid system L transporter), member 2 [Source:HGNC Symbol;Acc:23087]
FST	7.63989	28.1302	3.68201	FST	follistatin [Source:HGNC Symbol;Acc:3971]
MRPS12	7.0135	25.8057	3.67944	MRPS12	mitochondrial ribosomal protein S12 [Source:HGNC Symbol;Acc:10380]
TP53TG1	5.78183	21.2732	3.67932
PRKCA	7.28933	26.7054	3.66363	PRKCA	protein kinase C, alpha [Source:HGNC Symbol;Acc:9393]
C19orf10	64.5793	236.519	3.66246
CYBASC3	5.21239	19.081	3.6607
DSTN	264.318	966.698	3.65733	DSTN	destrin (actin depolymerizing factor) [Source:HGNC Symbol;Acc:15750]
HLA-E	34.3188	125.319	3.65163	HLA-E	major histocompatibility complex, class I, E [Source:HGNC Symbol;Acc:4962]
GLCE	10.7124	39.0796	3.64808	GLCE	glucuronic acid epimerase [Source:HGNC Symbol;Acc:17855]
REXO2	68.6571	250.392	3.64699	REXO2	RNA exonuclease 2 [Source:HGNC Symbol;Acc:17851]
RUNX2	3.74211	13.6327	3.64304	RUNX2	runt-related transcription factor 2 [Source:HGNC Symbol;Acc:10472]
KIAA0930	6.76961	24.6549	3.64199	KIAA0930	KIAA0930 [Source:HGNC Symbol;Acc:1314]
PRDX6	279.009	1015.97	3.64135	PRDX6	peroxiredoxin 6 [Source:HGNC Symbol;Acc:16753]
RNASEL	1.59267	5.79156	3.63639	RNASEL	ribonuclease L (2',5'-oligoisoadenylate synthetase-dependent) [Source:HGNC Symbol;Acc:10050]
CERCAM	12.8066	46.5146	3.63209	CERCAM	cerebral endothelial cell adhesion molecule [Source:HGNC Symbol;Acc:23723]
RHBDF2	2.34156	8.50294	3.63132	RHBDF2	rhomboid 5 homolog 2 (Drosophila) [Source:HGNC Symbol;Acc:20788]
NOMO2	57.3543	208.015	3.62685	NOMO2	NODAL modulator 2 [Source:HGNC Symbol;Acc:22652]
CTSB	143.282	519.297	3.6243	CTSB	cathepsin B [Source:HGNC Symbol;Acc:2527]
KIAA1549L	1.82044	6.57656	3.61261	KIAA1549L	KIAA1549-like [Source:HGNC Symbol;Acc:24836]
TRPM4	4.03906	14.5816	3.61014	TRPM4	transient receptor potential cation channel, subfamily M, member 4 [Source:HGNC Symbol;Acc:17993]
ZNFX1	5.561	19.9782	3.59256	ZNFX1	zinc finger, NFX1-type containing 1 [Source:HGNC Symbol;Acc:29271]
LOXL2	93.6471	335.921	3.58709	LOXL2	lysyl oxidase-like 2 [Source:HGNC Symbol;Acc:6666]
MIR22HG	13.9066	49.8027	3.58124
CCDC112	7.31628	26.1963	3.58055	CCDC112	coiled-coil domain containing 112 [Source:HGNC Symbol;Acc:28599]
MAOA	15.7218	56.2763	3.5795	MAOA	monoamine oxidase A [Source:HGNC Symbol;Acc:6833]
MOB3C	4.79267	17.1163	3.57135	MOB3C	MOB kinase activator 3C [Source:HGNC Symbol;Acc:29800]
PPP1R3C	12.6213	45.0596	3.57013	PPP1R3C	protein phosphatase 1, regulatory subunit 3C [Source:HGNC Symbol;Acc:9293]
RGS2	44.1043	157.418	3.56922	RGS2	regulator of G-protein signaling 2, 24kDa [Source:HGNC Symbol;Acc:9998]
EPHA2	21.0324	74.9071	3.56151	EPHA2	EPH receptor A2 [Source:HGNC Symbol;Acc:3386]
GCNT1	5.111	18.2007	3.56109	GCNT1	glucosaminyl (N-acetyl) transferase 1, core 2 [Source:HGNC Symbol;Acc:4203]
RHBDF1	9.13378	32.5107	3.55939	RHBDF1	rhomboid 5 homolog 1 (Drosophila) [Source:HGNC Symbol;Acc:20561]
FABP3	6.60961	23.5241	3.55907	FABP3	fatty acid binding protein 3, muscle and heart (mammary-derived growth inhibitor) [Source:HGNC Symbol;Acc:3557]
PDGFC	36.6004	130.128	3.55537	PDGFC	platelet derived growth factor C [Source:HGNC Symbol;Acc:8801]
ACSL4	31.0132	109.36	3.52623	ACSL4	acyl-CoA synthetase long-chain family member 4 [Source:HGNC Symbol;Acc:3571]
EHD4	16.1913	57.0463	3.52327	EHD4	EH-domain containing 4 [Source:HGNC Symbol;Acc:3245]
SPRYD3	6.90239	24.291	3.51922	SPRYD3	SPRY domain containing 3 [Source:HGNC Symbol;Acc:25920]
PCSK9	1.81656	6.38489	3.51483	PCSK9	proprotein convertase subtilisin/kexin type 9 [Source:HGNC Symbol;Acc:20001]
NKX2-3	2.63183	9.236	3.50934	NKX2-3	NK2 homeobox 3 [Source:HGNC Symbol;Acc:7836]
SCFD2	6.60822	23.1679	3.50593	SCFD2	sec1 family domain containing 2 [Source:HGNC Symbol;Acc:30676]
CREBL2	7.04517	24.6293	3.49592	CREBL2	cAMP responsive element binding protein-like 2 [Source:HGNC Symbol;Acc:2350]
SP110	9.00017	31.4507	3.49446	SP110	SP110 nuclear body protein [Source:HGNC Symbol;Acc:5401]
LATS2	12.8932	45.0454	3.49373	LATS2	large tumor suppressor kinase 2 [Source:HGNC Symbol;Acc:6515]
ERMAP	4.43628	15.4696	3.48707	ERMAP	erythroblast membrane-associated protein (Scianna blood group) [Source:HGNC Symbol;Acc:15743]
APOL6	2.60267	9.06378	3.4825	APOL6	apolipoprotein L, 6 [Source:HGNC Symbol;Acc:14870]
SSTR1	5.70433	19.8113	3.47302	SSTR1	somatostatin receptor 1 [Source:HGNC Symbol;Acc:11330]
SREBF1	8.51628	29.5657	3.47167	SREBF1	sterol regulatory element binding transcription factor 1 [Source:HGNC Symbol;Acc:11289]
LPPR2	8.8285	30.6391	3.47047	LPPR2	Lipid phosphate phosphatase-related protein type 2 [Source:UniProtKB/Swiss-Prot;Acc:Q96GM1]
STXBP2	8.35406	28.9468	3.465	STXBP2	syntaxin binding protein 2 [Source:HGNC Symbol;Acc:11445]
ACTN4	96.0371	331.083	3.44745	ACTN4	actinin, alpha 4 [Source:HGNC Symbol;Acc:166]
RNPEPL1	4.46878	15.3904	3.44399	RNPEPL1	arginyl aminopeptidase (aminopeptidase B)-like 1 [Source:HGNC Symbol;Acc:10079]
EIF5A2	2.251	7.73433	3.43595	EIF5A2	eukaryotic translation initiation factor 5A2 [Source:HGNC Symbol;Acc:3301]
DDIT4	32.1166	110.064	3.42702	DDIT4	DNA-damage-inducible transcript 4 [Source:HGNC Symbol;Acc:24944]
NME3	5.58489	19.1388	3.42689	NME3	NME/NM23 nucleoside diphosphate kinase 3 [Source:HGNC Symbol;Acc:7851]
RRM2B	26.4221	90.5404	3.42669	RRM2B	ribonucleotide reductase M2 B (TP53 inducible) [Source:HGNC Symbol;Acc:17296]
SLC4A3	1.58433	5.41406	3.41725	SLC4A3	solute carrier family 4 (anion exchanger), member 3 [Source:HGNC Symbol;Acc:11029]
TACC1	31.2443	106.559	3.41052	TACC1	transforming, acidic coiled-coil containing protein 1 [Source:HGNC Symbol;Acc:11522]
SDF2L1	14.8729	50.7116	3.40965	SDF2L1	stromal cell-derived factor 2-like 1 [Source:HGNC Symbol;Acc:10676]
ADAM19	29.5421	100.549	3.40357	ADAM19	ADAM metallopeptidase domain 19 [Source:HGNC Symbol;Acc:197]
MYRF	9.86656	33.4954	3.39485	MYRF	myelin regulatory factor [Source:HGNC Symbol;Acc:1181]
RCN1	682.972	2312.47	3.3859	RCN1	reticulocalbin 1, EF-hand calcium binding domain [Source:HGNC Symbol;Acc:9934]
FKBP14	27.9435	94.5782	3.38462	FKBP14	FK506 binding protein 14, 22 kDa [Source:HGNC Symbol;Acc:18625]
CSF1	11.5957	39.2154	3.38189	CSF1	colony stimulating factor 1 (macrophage) [Source:HGNC Symbol;Acc:2432]
TMEM104	4.68378	15.8377	3.38139	TMEM104	transmembrane protein 104 [Source:HGNC Symbol;Acc:25984]
IL1RAP	11.5063	38.881	3.37911	IL1RAP	interleukin 1 receptor accessory protein [Source:HGNC Symbol;Acc:5995]
FUCA1	7.30294	24.6768	3.37903	FUCA1	fucosidase, alpha-L- 1, tissue [Source:HGNC Symbol;Acc:4006]
NRG1	4.71294	15.8716	3.36765	NRG1	neuregulin 1 [Source:HGNC Symbol;Acc:7997]
ZBTB38	4.65406	15.661	3.36502	ZBTB38	zinc finger and BTB domain containing 38 [Source:HGNC Symbol;Acc:26636]
MYH9	317.04	1065.22	3.3599	MYH9	myosin, heavy chain 9, non-muscle [Source:HGNC Symbol;Acc:7579]
ECE1	79.8999	268.083	3.35524	ECE1	endothelin converting enzyme 1 [Source:HGNC Symbol;Acc:3146]
PPP2R5B	3.01211	10.1024	3.35392	PPP2R5B	protein phosphatase 2, regulatory subunit B', beta [Source:HGNC Symbol;Acc:9310]
PSIMCT-1	8.74544	29.3146	3.35199
LRRC20	3.46822	11.6196	3.35031	LRRC20	leucine rich repeat containing 20 [Source:HGNC Symbol;Acc:23421]
AMIGO2	12.0854	40.3821	3.34138	AMIGO2	adhesion molecule with Ig-like domain 2 [Source:HGNC Symbol;Acc:24073]
GCNT2	3.31267	11.0552	3.33724	GCNT2	glucosaminyl (N-acetyl) transferase 2, I-branching enzyme (I blood group) [Source:HGNC Symbol;Acc:4204]
SDSL	4.141	13.7893	3.32995	SDSL	serine dehydratase-like [Source:HGNC Symbol;Acc:30404]
EXT1	60.1427	200.051	3.32627	EXT1	exostosin glycosyltransferase 1 [Source:HGNC Symbol;Acc:3512]
PRR16	12.7885	42.5318	3.32579	PRR16	proline rich 16 [Source:HGNC Symbol;Acc:29654]
DYNLT3	18.5407	61.5746	3.32105	DYNLT3	dynein, light chain, Tctex-type 3 [Source:HGNC Symbol;Acc:11694]
TMED5	21.1241	70.0974	3.31837	TMED5	transmembrane emp24 protein transport domain containing 5 [Source:HGNC Symbol;Acc:24251]
ACO1	48.2352	159.685	3.31056	ACO1	aconitase 1, soluble [Source:HGNC Symbol;Acc:117]
LDLR	72.2616	238.952	3.30677	LDLR	low density lipoprotein receptor [Source:HGNC Symbol;Acc:6547]
SMPD1	13.1199	43.3188	3.30176	SMPD1	sphingomyelin phosphodiesterase 1, acid lysosomal [Source:HGNC Symbol;Acc:11120]
IKBIP	34.1032	112.315	3.2934	IKBIP	IKBKB interacting protein [Source:HGNC Symbol;Acc:26430]
MYBL1	6.49044	21.3604	3.29106	MYBL1	v-myb avian myeloblastosis viral oncogene homolog-like 1 [Source:HGNC Symbol;Acc:7547]
ASS1	3.40211	11.1688	3.2829	ASS1	argininosuccinate synthase 1 [Source:HGNC Symbol;Acc:758]
DTX2	2.26156	7.41822	3.28014	DTX2	deltex homolog 2 (Drosophila) [Source:HGNC Symbol;Acc:15973]
RTN4	311.663	1015.02	3.25677	RTN4	reticulon 4 [Source:HGNC Symbol;Acc:14085]
DDAH1	21.0707	68.6077	3.25607	DDAH1	dimethylarginine dimethylaminohydrolase 1 [Source:HGNC Symbol;Acc:2715]
NSG1	4.02794	13.0943	3.25087	NSG1	Homo sapiens neuron specific gene family member 1 (NSG1), transcript variant 3, mRNA. [Source:RefSeq mRNA;Acc:NM_001287763]
TAOK3	14.8843	48.2632	3.24255	TAOK3	TAO kinase 3 [Source:HGNC Symbol;Acc:18133]
ADARB1	3.17794	10.2846	3.23625	ADARB1	adenosine deaminase, RNA-specific, B1 [Source:HGNC Symbol;Acc:226]
NEDD4	25.2738	81.6743	3.23158	NEDD4	neural precursor cell expressed, developmentally down-regulated 4, E3 ubiquitin protein ligase [Source:HGNC Symbol;Acc:7727]
TOR1B	11.5757	37.2285	3.21608	TOR1B	torsin family 1, member B (torsin B) [Source:HGNC Symbol;Acc:11995]
SCP2	175.115	562.928	3.21461	SCP2	sterol carrier protein 2 [Source:HGNC Symbol;Acc:10606]
TUBB6	122.501	392.887	3.20721	TUBB6	tubulin, beta 6 class V [Source:HGNC Symbol;Acc:20776]
TP53INP2	5.75211	18.4396	3.20571	TP53INP2	tumor protein p53 inducible nuclear protein 2 [Source:HGNC Symbol;Acc:16104]
SLC52A2	13.7385	44.0079	3.20326	SLC52A2	solute carrier family 52 (riboflavin transporter), member 2 [Source:HGNC Symbol;Acc:30224]
G6PD	29.3799	93.9577	3.19803	G6PD	glucose-6-phosphate dehydrogenase [Source:HGNC Symbol;Acc:4057]
P4HTM	6.70156	21.4243	3.19692	P4HTM	prolyl 4-hydroxylase, transmembrane (endoplasmic reticulum) [Source:HGNC Symbol;Acc:28858]
TRIB3	3.73767	11.9466	3.19626	TRIB3	tribbles pseudokinase 3 [Source:HGNC Symbol;Acc:16228]
CDR2L	7.15878	22.8682	3.19443	CDR2L	cerebellar degeneration-related protein 2-like [Source:HGNC Symbol;Acc:29999]
NCR3LG1	1.20878	3.85683	3.19069	NCR3LG1	natural killer cell cytotoxicity receptor 3 ligand 1 [Source:HGNC Symbol;Acc:42400]
TMSB10	1204.91	3839.64	3.18668	TMSB10	thymosin beta 10 [Source:HGNC Symbol;Acc:11879]
CREB3	26.9566	85.8729	3.18561	CREB3	cAMP responsive element binding protein 3 [Source:HGNC Symbol;Acc:2347]
ACSS2	12.8391	40.8396	3.18089	ACSS2	acyl-CoA synthetase short-chain family member 2 [Source:HGNC Symbol;Acc:15814]
POLD4	8.90739	28.2302	3.1693	POLD4	polymerase (DNA-directed), delta 4, accessory subunit [Source:HGNC Symbol;Acc:14106]
RCAN1	33.8596	107.304	3.16908	RCAN1	regulator of calcineurin 1 [Source:HGNC Symbol;Acc:3040]
IQSEC2	4.01128	12.7074	3.16792	IQSEC2	IQ motif and Sec7 domain 2 [Source:HGNC Symbol;Acc:29059]
SLC35F2	10.7841	34.1441	3.16616	SLC35F2	solute carrier family 35, member F2 [Source:HGNC Symbol;Acc:23615]
PELO	9.27211	29.3335	3.16363	PELO	pelota homolog (Drosophila) [Source:HGNC Symbol;Acc:8829]
ZDHHC12	5.93406	18.7563	3.16079	ZDHHC12	zinc finger, DHHC-type containing 12 [Source:HGNC Symbol;Acc:19159]
THTPA	4.28989	13.5304	3.15403	THTPA	thiamine triphosphatase [Source:HGNC Symbol;Acc:18987]
TM7SF3	37.3354	117.75	3.15384	TM7SF3	transmembrane 7 superfamily member 3 [Source:HGNC Symbol;Acc:23049]
RND3	60.9032	192.069	3.15367	RND3	Rho family GTPase 3 [Source:HGNC Symbol;Acc:671]
DDX60	3.17683	9.96406	3.13647	DDX60	DEAD (Asp-Glu-Ala-Asp) box polypeptide 60 [Source:HGNC Symbol;Acc:25942]
MOSPD1	16.8504	52.8063	3.13382	MOSPD1	motile sperm domain containing 1 [Source:HGNC Symbol;Acc:25235]
CHST12	7.89156	24.7004	3.12998	CHST12	carbohydrate (chondroitin 4) sulfotransferase 12 [Source:HGNC Symbol;Acc:17423]
GALNT2	91.0082	284.829	3.12971	GALNT2	UDP-N-acetyl-alpha-D-galactosamine:polypeptide N-acetylgalactosaminyltransferase 2 (GalNAc-T2) [Source:HGNC Symbol;Acc:4124]
FAM129B	80.8979	251.85	3.11319	FAM129B	family with sequence similarity 129, member B [Source:HGNC Symbol;Acc:25282]
TCN2	8.52294	26.4791	3.1068	TCN2	transcobalamin II [Source:HGNC Symbol;Acc:11653]
EML2	5.98211	18.551	3.10108	EML2	echinoderm microtubule associated protein like 2 [Source:HGNC Symbol;Acc:18035]
TRAPPC5	15.0704	46.7196	3.10008	TRAPPC5	trafficking protein particle complex 5 [Source:HGNC Symbol;Acc:23067]
TMEM2	35.8966	110.789	3.08635	TMEM2	transmembrane protein 2 [Source:HGNC Symbol;Acc:11869]
TST	20.9049	64.336	3.07756	TST	thiosulfate sulfurtransferase (rhodanese) [Source:HGNC Symbol;Acc:12388]
PML	6.79767	20.916	3.07694	PML	promyelocytic leukemia [Source:HGNC Symbol;Acc:9113]
ADCY7	4.42711	13.6118	3.07465	ADCY7	adenylate cyclase 7 [Source:HGNC Symbol;Acc:238]
IKZF2	1.82711	5.616	3.0737	IKZF2	IKAROS family zinc finger 2 (Helios) [Source:HGNC Symbol;Acc:13177]
EZR	83.0838	255.367	3.0736	EZR	ezrin [Source:HGNC Symbol;Acc:12691]
PLA2G15	12.4099	38.0827	3.06874	PLA2G15	phospholipase A2, group XV [Source:HGNC Symbol;Acc:17163]
TUBG2	5.47406	16.7966	3.06839	TUBG2	tubulin, gamma 2 [Source:HGNC Symbol;Acc:12419]
MMP16	8.61156	26.4232	3.06834	MMP16	matrix metallopeptidase 16 (membrane-inserted) [Source:HGNC Symbol;Acc:7162]
MSMO1	65.1957	200.04	3.0683	MSMO1	methylsterol monooxygenase 1 [Source:HGNC Symbol;Acc:10545]
LOC100009676	1.81683	5.5585	3.05944
DUS2L	4.7435	14.511	3.05913
PHTF2	24.196	73.791	3.04972	PHTF2	putative homeodomain transcription factor 2 [Source:HGNC Symbol;Acc:13411]
POLH	6.75683	20.5977	3.04842	POLH	polymerase (DNA directed), eta [Source:HGNC Symbol;Acc:9181]
SCN8A	1.83044	5.57267	3.04443	SCN8A	sodium channel, voltage gated, type VIII, alpha subunit [Source:HGNC Symbol;Acc:10596]
SWI5	15.2693	46.4004	3.0388	SWI5	SWI5 recombination repair homolog (yeast) [Source:HGNC Symbol;Acc:31412]
SEC22A	6.04544	18.3546	3.03611	SEC22A	SEC22 vesicle trafficking protein homolog A (S. cerevisiae) [Source:HGNC Symbol;Acc:20260]
EMC9	9.39656	28.5096	3.03405	EMC9	ER membrane protein complex subunit 9 [Source:HGNC Symbol;Acc:20273]
IRF1	8.43739	25.5691	3.03045	IRF1	interferon regulatory factor 1 [Source:HGNC Symbol;Acc:6116]
GCLM	7.61267	23.0454	3.02725	GCLM	glutamate-cysteine ligase, modifier subunit [Source:HGNC Symbol;Acc:4312]
PTRH2	25.891	78.2788	3.0234	PTRH2	peptidyl-tRNA hydrolase 2 [Source:HGNC Symbol;Acc:24265]
AGA	9.54544	28.8138	3.01859	AGA	aspartylglucosaminidase [Source:HGNC Symbol;Acc:318]
MGAT2	25.9518	78.2879	3.01666	MGAT2	mannosyl (alpha-1,6-)-glycoprotein beta-1,2-N-acetylglucosaminyltransferase [Source:HGNC Symbol;Acc:7045]
SLC35D1	9.20211	27.7532	3.01596	SLC35D1	solute carrier family 35 (UDP-GlcA/UDP-GalNAc transporter), member D1 [Source:HGNC Symbol;Acc:20800]
PDP1	9.53044	28.6977	3.01116	PDP1	pyruvate dehyrogenase phosphatase catalytic subunit 1 [Source:HGNC Symbol;Acc:9279]
ADAM15	9.38433	28.2454	3.00985	ADAM15	ADAM metallopeptidase domain 15 [Source:HGNC Symbol;Acc:193]
MBNL1	34.3716	103.331	3.00629	MBNL1	muscleblind-like splicing regulator 1 [Source:HGNC Symbol;Acc:6923]
TMEM65	25.4054	76.286	3.00274	TMEM65	transmembrane protein 65 [Source:HGNC Symbol;Acc:25203]
NTM	22.4171	67.1727	2.99649	NTM	neurotrimin [Source:HGNC Symbol;Acc:17941]
GLRX	41.201	123.392	2.99489	GLRX	glutaredoxin (thioltransferase) [Source:HGNC Symbol;Acc:4330]
BAI2	1.78267	5.33628	2.99342	BAI2	brain-specific angiogenesis inhibitor 2 [Source:HGNC Symbol;Acc:944]
DPYSL3	21.381	63.9629	2.99158	DPYSL3	dihydropyrimidinase-like 3 [Source:HGNC Symbol;Acc:3015]
C1GALT1C1	34.5807	103.406	2.99028	C1GALT1C1	C1GALT1-specific chaperone 1 [Source:HGNC Symbol;Acc:24338]
LIMA1	59.5938	178.144	2.9893	LIMA1	LIM domain and actin binding 1 [Source:HGNC Symbol;Acc:24636]
RIN3	1.75683	5.24072	2.98305	RIN3	Ras and Rab interactor 3 [Source:HGNC Symbol;Acc:18751]
EDEM3	34.7941	103.697	2.9803	EDEM3	ER degradation enhancer, mannosidase alpha-like 3 [Source:HGNC Symbol;Acc:16787]
PDE7B	1.99044	5.91656	2.97248	PDE7B	phosphodiesterase 7B [Source:HGNC Symbol;Acc:8792]
ARRDC4	10.8135	32.1396	2.97217	ARRDC4	arrestin domain containing 4 [Source:HGNC Symbol;Acc:28087]
SERPINB1	10.8427	32.2052	2.97023	SERPINB1	serpin peptidase inhibitor, clade B (ovalbumin), member 1 [Source:HGNC Symbol;Acc:3311]
ANPEP	3.93322	11.6682	2.96658	ANPEP	alanyl (membrane) aminopeptidase [Source:HGNC Symbol;Acc:500]
DDX58	10.0679	29.8582	2.96567	DDX58	DEAD (Asp-Glu-Ala-Asp) box polypeptide 58 [Source:HGNC Symbol;Acc:19102]
CHPF	28.9396	85.7718	2.96382	CHPF	chondroitin polymerizing factor [Source:HGNC Symbol;Acc:24291]
RAD51D	6.00711	17.7924	2.96189	RAD51D	RAD51 paralog D [Source:HGNC Symbol;Acc:9823]
TUBB2A	48.8649	144.685	2.96092	TUBB2A	tubulin, beta 2A class IIa [Source:HGNC Symbol;Acc:12412]
ITPRIPL2	21.2949	63.051	2.96085	ITPRIPL2	inositol 1,4,5-trisphosphate receptor interacting protein-like 2 [Source:HGNC Symbol;Acc:27257]
MSANTD3	29.6935	87.9149	2.96075	MSANTD3	Myb/SANT-like DNA-binding domain containing 3 [Source:HGNC Symbol;Acc:23370]
PTS	28.2921	83.6674	2.95727	PTS	6-pyruvoyltetrahydropterin synthase [Source:HGNC Symbol;Acc:9689]
CRELD1	21.9688	64.9477	2.95636	CRELD1	cysteine-rich with EGF-like domains 1 [Source:HGNC Symbol;Acc:14630]
MYO1C	35.3441	104.403	2.95391	MYO1C	myosin IC [Source:HGNC Symbol;Acc:7597]
XYLT2	18.1188	53.3771	2.94596	XYLT2	xylosyltransferase II [Source:HGNC Symbol;Acc:15517]
EFHD2	32.5607	95.8199	2.94281	EFHD2	EF-hand domain family, member D2 [Source:HGNC Symbol;Acc:28670]
TNS3	33.0752	97.1421	2.93701	TNS3	tensin 3 [Source:HGNC Symbol;Acc:21616]
RSPH3	5.08989	14.9366	2.93455	RSPH3	radial spoke 3 homolog (Chlamydomonas) [Source:HGNC Symbol;Acc:21054]
FAM177A1	28.3754	83.1438	2.93013	FAM177A1	family with sequence similarity 177, member A1 [Source:HGNC Symbol;Acc:19829]
NME2	166.266	486.759	2.92759	NME2	NME1-NME2 readthrough [Source:HGNC Symbol;Acc:33531]
JRKL	15.671	45.7354	2.91848	JRKL	jerky homolog-like (mouse) [Source:HGNC Symbol;Acc:6200]
GSN	96.7449	282.073	2.91563	GSN	gelsolin [Source:HGNC Symbol;Acc:4620]
ACTN1	111.923	325.743	2.91043	ACTN1	actinin, alpha 1 [Source:HGNC Symbol;Acc:163]
SH3KBP1	10.5049	30.4482	2.89848	SH3KBP1	SH3-domain kinase binding protein 1 [Source:HGNC Symbol;Acc:13867]
ATP6V0E2	3.47294	10.0524	2.89449	ATP6V0E2	ATPase, H+ transporting V0 subunit e2 [Source:HGNC Symbol;Acc:21723]
SYAP1	24.5846	71.1354	2.89349	SYAP1	synapse associated protein 1 [Source:HGNC Symbol;Acc:16273]
PDXK	10.3127	29.8371	2.89325	PDXK	pyridoxal (pyridoxine, vitamin B6) kinase [Source:HGNC Symbol;Acc:8819]
TRIM25	9.40267	27.2035	2.89317	TRIM25	tripartite motif containing 25 [Source:HGNC Symbol;Acc:12932]
LYRM1	7.97544	23.0324	2.88791	LYRM1	LYR motif containing 1 [Source:HGNC Symbol;Acc:25074]
SORT1	34.4802	99.5016	2.88576	SORT1	sortilin 1 [Source:HGNC Symbol;Acc:11186]
KANK1	10.9891	31.7024	2.88491	KANK1	KN motif and ankyrin repeat domains 1 [Source:HGNC Symbol;Acc:19309]
LIFR	64.7082	186.518	2.88245	LIFR	leukemia inhibitory factor receptor alpha [Source:HGNC Symbol;Acc:6597]
COL4A2	372.815	1068.8	2.86684	COL4A2	collagen, type IV, alpha 2 [Source:HGNC Symbol;Acc:2203]
TOM1L2	5.306	15.1843	2.86173	TOM1L2	target of myb1-like 2 (chicken) [Source:HGNC Symbol;Acc:11984]
ZBTB7A	3.18156	9.10128	2.86064	ZBTB7A	zinc finger and BTB domain containing 7A [Source:HGNC Symbol;Acc:18078]
LEPREL2	52.1579	148.657	2.85012	LEPREL2	leprecan-like 2 [Source:HGNC Symbol;Acc:19318]
EHD1	37.2438	106.043	2.84727	EHD1	EH-domain containing 1 [Source:HGNC Symbol;Acc:3242]
GNG2	67.956	193.24	2.84361	GNG2	guanine nucleotide binding protein (G protein), gamma 2 [Source:HGNC Symbol;Acc:4404]
ICT1	21.8554	62.0449	2.83888	ICT1	immature colon carcinoma transcript 1 [Source:HGNC Symbol;Acc:5359]
UBTD1	6.14878	17.4535	2.83853	UBTD1	ubiquitin domain containing 1 [Source:HGNC Symbol;Acc:25683]
CAPG	33.8996	96.1696	2.83689	CAPG	capping protein (actin filament), gelsolin-like [Source:HGNC Symbol;Acc:1474]
TM6SF1	4.95878	14.0502	2.83339	TM6SF1	transmembrane 6 superfamily member 1 [Source:HGNC Symbol;Acc:11860]
MANF	125.614	355.34	2.82882	MANF	mesencephalic astrocyte-derived neurotrophic factor [Source:HGNC Symbol;Acc:15461]
IFITM2	107.692	303.998	2.82286	IFITM2	interferon induced transmembrane protein 2 [Source:HGNC Symbol;Acc:5413]
MYO5A	6.18044	17.4221	2.81891	MYO5A	myosin VA (heavy chain 12, myoxin) [Source:HGNC Symbol;Acc:7602]
WDR1	141.555	398.565	2.81561	WDR1	WD repeat domain 1 [Source:HGNC Symbol;Acc:12754]
GCH1	3.40933	9.54239	2.7989	GCH1	GTP cyclohydrolase 1 [Source:HGNC Symbol;Acc:4193]
NIT2	9.06322	25.3643	2.7986	NIT2	nitrilase family, member 2 [Source:HGNC Symbol;Acc:29878]
MRPL33	30.1093	84.2307	2.7975	MRPL33	mitochondrial ribosomal protein L33 [Source:HGNC Symbol;Acc:14487]
SLC35D2	32.6171	91.2343	2.79713	SLC35D2	solute carrier family 35 (UDP-GlcNAc/UDP-glucose transporter), member D2 [Source:HGNC Symbol;Acc:20799]
AMN1	5.11794	14.3107	2.79619	AMN1	antagonist of mitotic exit network 1 homolog (S. cerevisiae) [Source:HGNC Symbol;Acc:27281]
LDHA	248.624	694.11	2.79181	LDHA	lactate dehydrogenase A [Source:HGNC Symbol;Acc:6535]
KIAA1279	26.8177	74.3804	2.77356	KIAA1279	KIAA1279 [Source:HGNC Symbol;Acc:23419]
EPDR1	6.34267	17.5843	2.77239	EPDR1	ependymin related 1 [Source:HGNC Symbol;Acc:17572]
SLC16A4	5.90378	16.3666	2.77222	SLC16A4	solute carrier family 16, member 4 [Source:HGNC Symbol;Acc:10925]
CLN8	9.74989	26.9985	2.76911	CLN8	ceroid-lipofuscinosis, neuronal 8 (epilepsy, progressive with mental retardation) [Source:HGNC Symbol;Acc:2079]
NEK6	38.5846	106.784	2.76754	NEK6	NIMA-related kinase 6 [Source:HGNC Symbol;Acc:7749]
PTPRF	19.9204	55.1157	2.76679	PTPRF	protein tyrosine phosphatase, receptor type, F [Source:HGNC Symbol;Acc:9670]
TRIM8	40.4132	111.57	2.76073	TRIM8	tripartite motif containing 8 [Source:HGNC Symbol;Acc:15579]
F11R	11.376	31.3471	2.75555	F11R	F11 receptor [Source:HGNC Symbol;Acc:14685]
ZBTB41	3.3885	9.31544	2.74914	ZBTB41	zinc finger and BTB domain containing 41 [Source:HGNC Symbol;Acc:24819]
SIAE	6.83628	18.7871	2.74815	SIAE	sialic acid acetylesterase [Source:HGNC Symbol;Acc:18187]
HMOX2	39.7296	108.93	2.74179	HMOX2	heme oxygenase (decycling) 2 [Source:HGNC Symbol;Acc:5014]
COL5A2	677.115	1856.29	2.74147	COL5A2	collagen, type V, alpha 2 [Source:HGNC Symbol;Acc:2210]
METTL15	6.686	18.266	2.73198	METTL15	methyltransferase like 15 [Source:HGNC Symbol;Acc:26606]
ERO1L	47.216	128.875	2.72949	ERO1L	ERO1-like (S. cerevisiae) [Source:HGNC Symbol;Acc:13280]
ZBTB4	17.0852	46.561	2.72523	ZBTB4	zinc finger and BTB domain containing 4 [Source:HGNC Symbol;Acc:23847]
CSNK1G1	8.65406	23.566	2.72312	CSNK1G1	casein kinase 1, gamma 1 [Source:HGNC Symbol;Acc:2454]
MXRA8	14.2841	38.8541	2.7201	MXRA8	matrix-remodelling associated 8 [Source:HGNC Symbol;Acc:7542]
BRI3BP	8.88322	24.1546	2.71913	BRI3BP	BRI3 binding protein [Source:HGNC Symbol;Acc:14251]
ANXA5	344.882	937.048	2.71701	ANXA5	annexin A5 [Source:HGNC Symbol;Acc:543]
TXNDC11	13.1179	35.6271	2.71591	TXNDC11	thioredoxin domain containing 11 [Source:HGNC Symbol;Acc:28030]
PCYT1A	41.2041	111.854	2.71464	PCYT1A	phosphate cytidylyltransferase 1, choline, alpha [Source:HGNC Symbol;Acc:8754]
C2CD2	8.60128	23.3354	2.71302	C2CD2	C2 calcium-dependent domain containing 2 [Source:HGNC Symbol;Acc:1266]
RABEPK	13.9418	37.7879	2.7104	RABEPK	Rab9 effector protein with kelch motifs [Source:HGNC Symbol;Acc:16896]
AAED1	11.4852	31.1293	2.71039	AAED1	AhpC/TSA antioxidant enzyme domain containing 1 [Source:HGNC Symbol;Acc:16881]
NUMBL	8.24489	22.3396	2.70951	NUMBL	numb homolog (Drosophila)-like [Source:HGNC Symbol;Acc:8061]
LRP11	19.7524	53.4782	2.70743	LRP11	low density lipoprotein receptor-related protein 11 [Source:HGNC Symbol;Acc:16936]
STARD4	131.585	355.881	2.70456	STARD4	StAR-related lipid transfer (START) domain containing 4 [Source:HGNC Symbol;Acc:18058]
BAG3	18.6596	50.4632	2.70441	BAG3	BCL2-associated athanogene 3 [Source:HGNC Symbol;Acc:939]
NF2	17.9146	48.3943	2.70139	NF2	neurofibromin 2 (merlin) [Source:HGNC Symbol;Acc:7773]
COA6	15.6616	42.2849	2.69992	COA6	cytochrome c oxidase assembly factor 6 homolog (S. cerevisiae) [Source:HGNC Symbol;Acc:18025]
C11orf24	11.5438	31.1368	2.69728
GPD1L	4.04989	10.9029	2.69216	GPD1L	glycerol-3-phosphate dehydrogenase 1-like [Source:HGNC Symbol;Acc:28956]
SLC20A1	166.287	447.117	2.68882	SLC20A1	solute carrier family 20 (phosphate transporter), member 1 [Source:HGNC Symbol;Acc:10946]
SERPINB9	9.29822	24.9732	2.68581	SERPINB9	serpin peptidase inhibitor, clade B (ovalbumin), member 9 [Source:HGNC Symbol;Acc:8955]
KLHL5	31.9474	85.7293	2.68345	KLHL5	kelch-like family member 5 [Source:HGNC Symbol;Acc:6356]
SYDE2	2.16406	5.79239	2.67664	SYDE2	synapse defective 1, Rho GTPase, homolog 2 (C. elegans) [Source:HGNC Symbol;Acc:25841]
ANO10	14.2368	38.0902	2.67547	ANO10	anoctamin 10 [Source:HGNC Symbol;Acc:25519]
FBXO31	4.12961	11.0293	2.67079	FBXO31	F-box protein 31 [Source:HGNC Symbol;Acc:16510]
GLIPR2	14.0927	37.6168	2.66925	GLIPR2	GLI pathogenesis-related 2 [Source:HGNC Symbol;Acc:18007]
C12orf23	105.719	281.921	2.66669
ZHX3	7.29406	19.4493	2.66646	ZHX3	zinc fingers and homeoboxes 3 [Source:HGNC Symbol;Acc:15935]
KATNAL1	9.70933	25.7885	2.65605	KATNAL1	katanin p60 subunit A-like 1 [Source:HGNC Symbol;Acc:28361]
GPX1	75.341	200.038	2.6551	GPX1	glutathione peroxidase 1 [Source:HGNC Symbol;Acc:4553]
PLEKHO2	7.32906	19.451	2.65396	PLEKHO2	pleckstrin homology domain containing, family O member 2 [Source:HGNC Symbol;Acc:30026]
ELOVL4	9.34711	24.8066	2.65393	ELOVL4	ELOVL fatty acid elongase 4 [Source:HGNC Symbol;Acc:14415]
COPS6	196.249	520.664	2.65308	COPS6	COP9 signalosome subunit 6 [Source:HGNC Symbol;Acc:21749]
ABL2	6.06072	16.0729	2.65199	ABL2	c-abl oncogene 2, non-receptor tyrosine kinase [Source:HGNC Symbol;Acc:77]
PAWR	10.2027	27.0154	2.64788	PAWR	PRKC, apoptosis, WT1, regulator [Source:HGNC Symbol;Acc:8614]
GPC1	29.0129	76.7752	2.64624	GPC1	glypican 1 [Source:HGNC Symbol;Acc:4449]
NT5DC3	2.68211	7.09739	2.64619	NT5DC3	5'-nucleotidase domain containing 3 [Source:HGNC Symbol;Acc:30826]
STK17B	18.4518	48.6771	2.63806	STK17B	serine/threonine kinase 17b [Source:HGNC Symbol;Acc:11396]
NADSYN1	17.2496	45.4971	2.63757	NADSYN1	NAD synthetase 1 [Source:HGNC Symbol;Acc:29832]
UEVLD	18.9488	49.7782	2.62699	UEVLD	UEV and lactate/malate dehyrogenase domains [Source:HGNC Symbol;Acc:30866]
TTC13	12.156	31.931	2.62677	TTC13	tetratricopeptide repeat domain 13 [Source:HGNC Symbol;Acc:26204]
FAM98A	24.7927	65.0079	2.62206	FAM98A	family with sequence similarity 98, member A [Source:HGNC Symbol;Acc:24520]
ELOVL1	30.9527	81.1382	2.62136	ELOVL1	ELOVL fatty acid elongase 1 [Source:HGNC Symbol;Acc:14418]
CHPF2	25.7802	67.4382	2.6159	CHPF2	chondroitin polymerizing factor 2 [Source:HGNC Symbol;Acc:29270]
LRPAP1	18.2566	47.6785	2.61158	LRPAP1	low density lipoprotein receptor-related protein associated protein 1 [Source:HGNC Symbol;Acc:6701]
CTIF	4.77406	12.4671	2.61143	CTIF	CBP80/20-dependent translation initiation factor [Source:HGNC Symbol;Acc:23925]
ERLEC1	61.4371	160.247	2.6083	ERLEC1	endoplasmic reticulum lectin 1 [Source:HGNC Symbol;Acc:25222]
SLC12A4	20.4966	53.3838	2.60452	SLC12A4	solute carrier family 12 (potassium/chloride transporter), member 4 [Source:HGNC Symbol;Acc:10913]
ARHGEF18	9.08517	23.6557	2.60377	ARHGEF18	Rho/Rac guanine nucleotide exchange factor (GEF) 18 [Source:HGNC Symbol;Acc:17090]
SCRN1	60.5527	157.528	2.6015	SCRN1	secernin 1 [Source:HGNC Symbol;Acc:22192]
MACF1	49.8424	129.419	2.59657	MACF1	dystonin [Source:HGNC Symbol;Acc:1090]
DNAJC25	22.5779	58.6052	2.59568	DNAJC25	DnaJ (Hsp40) homolog, subfamily C , member 25 [Source:HGNC Symbol;Acc:34187]
DPYD	5.60794	14.5527	2.59501	DPYD	dihydropyrimidine dehydrogenase [Source:HGNC Symbol;Acc:3012]
TPM1	506.606	1313.5	2.59274	TPM1	tropomyosin 1 (alpha) [Source:HGNC Symbol;Acc:12010]
SERINC3	62.5427	161.948	2.5894	SERINC3	serine incorporator 3 [Source:HGNC Symbol;Acc:11699]
COG1	8.29489	21.4263	2.58307	COG1	component of oligomeric golgi complex 1 [Source:HGNC Symbol;Acc:6545]
OTUD1	5.0785	13.1157	2.5826	OTUD1	OTU domain containing 1 [Source:HGNC Symbol;Acc:27346]
ZBTB18	11.9588	30.8552	2.58013	ZBTB18	zinc finger and BTB domain containing 18 [Source:HGNC Symbol;Acc:13030]
LMAN1	142.013	366.244	2.57894	LMAN1	lectin, mannose-binding, 1 [Source:HGNC Symbol;Acc:6631]
VCL	179.203	461.994	2.57804	VCL	vinculin [Source:HGNC Symbol;Acc:12665]
ETHE1	10.1754	26.2293	2.57771	ETHE1	ethylmalonic encephalopathy 1 [Source:HGNC Symbol;Acc:23287]
KDELR2	183.434	472.617	2.5765	KDELR2	KDEL (Lys-Asp-Glu-Leu) endoplasmic reticulum protein retention receptor 2 [Source:HGNC Symbol;Acc:6305]
JUN	17.0907	44.0232	2.57585	JUN	jun proto-oncogene [Source:HGNC Symbol;Acc:6204]
MYL12A	573.948	1478.38	2.5758	MYL12A	myosin, light chain 12A, regulatory, non-sarcomeric [Source:HGNC Symbol;Acc:16701]
CAP1	200.255	515.453	2.57399	CAP1	CAP, adenylate cyclase-associated protein 1 (yeast) [Source:HGNC Symbol;Acc:20040]
SPATS2L	30.4493	78.3677	2.57371	SPATS2L	spermatogenesis associated, serine-rich 2-like [Source:HGNC Symbol;Acc:24574]
BCAM	9.90156	25.4618	2.5715	BCAM	basal cell adhesion molecule (Lutheran blood group) [Source:HGNC Symbol;Acc:6722]
ATP13A2	10.476	26.9129	2.56901	ATP13A2	ATPase type 13A2 [Source:HGNC Symbol;Acc:30213]
SQSTM1	122.072	313.529	2.56839	SQSTM1	sequestosome 1 [Source:HGNC Symbol;Acc:11280]
SSFA2	125.909	323.183	2.5668	SSFA2	sperm specific antigen 2 [Source:HGNC Symbol;Acc:11319]
TUSC2	11.4982	29.5077	2.56628	TUSC2	tumor suppressor candidate 2 [Source:HGNC Symbol;Acc:17034]
TANGO6	6.47628	16.6127	2.56516	TANGO6	transport and golgi organization 6 homolog (Drosophila) [Source:HGNC Symbol;Acc:25749]
LOC648987	5.76322	14.781	2.56471
NME6	8.15961	20.8657	2.5572	NME6	NME/NM23 nucleoside diphosphate kinase 6 [Source:HGNC Symbol;Acc:20567]
PSME1	228.743	584.486	2.55521	PSME1	proteasome (prosome, macropain) activator subunit 1 (PA28 alpha) [Source:HGNC Symbol;Acc:9568]
PTPRJ	7.08906	18.0874	2.55145	PTPRJ	protein tyrosine phosphatase, receptor type, J [Source:HGNC Symbol;Acc:9673]
SEMA4F	2.86044	7.29544	2.55046	SEMA4F	sema domain, immunoglobulin domain (Ig), transmembrane domain (TM) and short cytoplasmic domain, (semaphorin) 4F [Source:HGNC Symbol;Acc:10734]
CALU	571.272	1456.32	2.54926	CALU	calumenin [Source:HGNC Symbol;Acc:1458]
MXRA7	64.356	163.937	2.54734	MXRA7	matrix-remodelling associated 7 [Source:HGNC Symbol;Acc:7541]
GNB5	12.3257	31.2946	2.53897	GNB5	guanine nucleotide binding protein (G protein), beta 5 [Source:HGNC Symbol;Acc:4401]
DUSP4	16.941	42.9693	2.53641	DUSP4	dual specificity phosphatase 4 [Source:HGNC Symbol;Acc:3070]
PARP4	27.4388	69.5446	2.53454	PARP4	poly (ADP-ribose) polymerase family, member 4 [Source:HGNC Symbol;Acc:271]
DUSP3	26.1016	66.1177	2.53309	DUSP3	dual specificity phosphatase 3 [Source:HGNC Symbol;Acc:3069]
SSR3	85.5888	216.435	2.52878	SSR3	signal sequence receptor, gamma (translocon-associated protein gamma) [Source:HGNC Symbol;Acc:11325]
LOC100506714	5.60906	14.1838	2.52873
ACOT9	39.6518	100.028	2.52265	ACOT9	acyl-CoA thioesterase 9 [Source:HGNC Symbol;Acc:17152]
FBXL2	5.03628	12.6913	2.51997	FBXL2	F-box and leucine-rich repeat protein 2 [Source:HGNC Symbol;Acc:13598]
RGS3	20.636	51.8888	2.51448	RGS3	regulator of G-protein signaling 3 [Source:HGNC Symbol;Acc:9999]
TRIM5	32.9043	82.6049	2.51046	TRIM5	tripartite motif containing 5 [Source:HGNC Symbol;Acc:16276]
COASY	18.766	47.1107	2.51043	COASY	CoA synthase [Source:HGNC Symbol;Acc:29932]
REEP3	23.6782	59.4352	2.51012	REEP3	receptor accessory protein 3 [Source:HGNC Symbol;Acc:23711]
ADCY9	4.46128	11.1888	2.50798	ADCY9	adenylate cyclase 9 [Source:HGNC Symbol;Acc:240]
CD248	91.0724	228.397	2.50786	CD248	CD248 molecule, endosialin [Source:HGNC Symbol;Acc:18219]
DAB2	21.6993	54.3499	2.50468	DAB2	Dab, mitogen-responsive phosphoprotein, homolog 2 (Drosophila) [Source:HGNC Symbol;Acc:2662]
PARVB	9.31128	23.3202	2.50451	PARVB	parvin, beta [Source:HGNC Symbol;Acc:14653]
CAPN1	71.1143	178.039	2.50356	CAPN1	calpain 1, (mu/I) large subunit [Source:HGNC Symbol;Acc:1476]
HSD3B7	4.69794	11.7543	2.50202	HSD3B7	hydroxy-delta-5-steroid dehydrogenase, 3 beta- and steroid delta-isomerase 7 [Source:HGNC Symbol;Acc:18324]
ERCC5	16.7213	41.7988	2.49974	ERCC5	excision repair cross-complementing rodent repair deficiency, complementation group 5 [Source:HGNC Symbol;Acc:3437]
BLZF1	16.2471	40.6049	2.49921	BLZF1	basic leucine zipper nuclear factor 1 [Source:HGNC Symbol;Acc:1065]
PCDHA10	7.01406	17.5171	2.49743	PCDHA10	protocadherin alpha 10 [Source:HGNC Symbol;Acc:8664]
TMEM242	6.90989	17.2527	2.49681	TMEM242	transmembrane protein 242 [Source:HGNC Symbol;Acc:17206]
LXN	11.2357	27.9521	2.48779	LXN	latexin [Source:HGNC Symbol;Acc:13347]
RHOC	200.817	499.493	2.48731	RHOC	ras homolog family member C [Source:HGNC Symbol;Acc:669]
PVRL3	20.2513	50.3382	2.48568	PVRL3	poliovirus receptor-related 3 [Source:HGNC Symbol;Acc:17664]
ST3GAL4	8.56822	21.2827	2.48391	ST3GAL4	ST3 beta-galactoside alpha-2,3-sialyltransferase 4 [Source:HGNC Symbol;Acc:10864]
AFAP1	15.486	38.4588	2.48345	AFAP1	actin filament associated protein 1 [Source:HGNC Symbol;Acc:24017]
TRIM38	11.9352	29.6288	2.48248	TRIM38	tripartite motif containing 38 [Source:HGNC Symbol;Acc:10059]
FUT11	11.8268	29.3571	2.48225	FUT11	fucosyltransferase 11 (alpha (1,3) fucosyltransferase) [Source:HGNC Symbol;Acc:19233]
SUMF1	37.9504	94.1016	2.47959	SUMF1	sulfatase modifying factor 1 [Source:HGNC Symbol;Acc:20376]
PLXNB2	68.4738	169.61	2.47701	PLXNB2	plexin B2 [Source:HGNC Symbol;Acc:9104]
HDX	2.47822	6.13767	2.47664	HDX	highly divergent homeobox [Source:HGNC Symbol;Acc:26411]
CAP2	15.3818	38.0749	2.47532	CAP2	CAP, adenylate cyclase-associated protein, 2 (yeast) [Source:HGNC Symbol;Acc:20039]
ACOT7	27.3079	67.5821	2.47482	ACOT7	acyl-CoA thioesterase 7 [Source:HGNC Symbol;Acc:24157]
FKBP1A	208.492	515.718	2.47356	FKBP1A	FK506 binding protein 1A, 12kDa [Source:HGNC Symbol;Acc:3711]
USO1	60.9888	150.835	2.47317	USO1	USO1 vesicle transport factor [Source:HGNC Symbol;Acc:30904]
SH3BGRL3	84.7029	209.25	2.4704	SH3BGRL3	SH3 domain binding glutamic acid-rich protein like 3 [Source:HGNC Symbol;Acc:15568]
BMP4	39.0027	96.3249	2.4697	BMP4	bone morphogenetic protein 4 [Source:HGNC Symbol;Acc:1071]
PEX6	5.74322	14.1804	2.46907	PEX6	peroxisomal biogenesis factor 6 [Source:HGNC Symbol;Acc:8859]
AIG1	23.0635	56.9235	2.46812	AIG1	androgen-induced 1 [Source:HGNC Symbol;Acc:21607]
TVP23B	72.3799	178.593	2.46744	TVP23B	trans-golgi network vesicle protein 23 homolog B (S. cerevisiae) [Source:HGNC Symbol;Acc:20399]
DCBLD1	38.5352	95.0632	2.46692	DCBLD1	discoidin, CUB and LCCL domain containing 1 [Source:HGNC Symbol;Acc:21479]
DSE	27.926	68.8843	2.46667	DSE	dermatan sulfate epimerase [Source:HGNC Symbol;Acc:21144]
PLEC	41.7429	102.947	2.46622	PLEC	plectin [Source:HGNC Symbol;Acc:9069]
CBX6	12.7154	31.3563	2.466	CBX6	chromobox homolog 6 [Source:HGNC Symbol;Acc:1556]
TMEM9B	28.3674	69.9166	2.46468	TMEM9B	TMEM9 domain family, member B [Source:HGNC Symbol;Acc:1168]
MED8	39.4038	96.996	2.46159	MED8	mediator complex subunit 8 [Source:HGNC Symbol;Acc:19971]
TMSB4X	4942.97	12162.1	2.46048	TMSB4X	thymosin beta 4, X-linked [Source:HGNC Symbol;Acc:11881]
SNX33	9.03989	22.2332	2.45946	SNX33	sorting nexin 33 [Source:HGNC Symbol;Acc:28468]
SLC9B2	4.42044	10.8635	2.45756	SLC9B2	solute carrier family 9, subfamily B (NHA2, cation proton antiporter 2), member 2 [Source:HGNC Symbol;Acc:25143]
MYL12B	391.122	961.112	2.45732	MYL12B	myosin, light chain 12B, regulatory [Source:HGNC Symbol;Acc:29827]
C7orf25	6.16072	15.1327	2.45631
PNPO	3.28239	8.05044	2.45262	PNPO	pyridoxamine 5'-phosphate oxidase [Source:HGNC Symbol;Acc:30260]
SLC33A1	16.9268	41.496	2.45149	SLC33A1	solute carrier family 33 (acetyl-CoA transporter), member 1 [Source:HGNC Symbol;Acc:95]
FAM174A	20.5963	50.4291	2.44845	FAM174A	family with sequence similarity 174, member A [Source:HGNC Symbol;Acc:24943]
ALDOC	10.6777	26.1043	2.44476	ALDOC	aldolase C, fructose-bisphosphate [Source:HGNC Symbol;Acc:418]
PLIN3	84.7538	206.56	2.43718	PLIN3	perilipin 3 [Source:HGNC Symbol;Acc:16893]
P4HB	562.18	1369.85	2.43668	P4HB	prolyl 4-hydroxylase, beta polypeptide [Source:HGNC Symbol;Acc:8548]
PCGF5	8.94267	21.7902	2.43665	PCGF5	polycomb group ring finger 5 [Source:HGNC Symbol;Acc:28264]
LAMB2	70.7549	172.262	2.43463	LAMB2	laminin, beta 2 (laminin S) [Source:HGNC Symbol;Acc:6487]
ZNF564	6.321	15.3574	2.42958	ZNF564	zinc finger protein 564 [Source:HGNC Symbol;Acc:31106]
TMED9	74.9282	181.567	2.42321	TMED9	transmembrane emp24 protein transport domain containing 9 [Source:HGNC Symbol;Acc:24878]
FADD	7.12433	17.2571	2.42228	FADD	Fas (TNFRSF6)-associated via death domain [Source:HGNC Symbol;Acc:3573]
STK10	12.206	29.5543	2.4213	STK10	serine/threonine kinase 10 [Source:HGNC Symbol;Acc:11388]
PPA1	96.3921	232.732	2.41443	PPA1	pyrophosphatase (inorganic) 1 [Source:HGNC Symbol;Acc:9226]
MCFD2	87.5116	211.274	2.41424	MCFD2	multiple coagulation factor deficiency 2 [Source:HGNC Symbol;Acc:18451]
PXN	20.6124	49.7452	2.41336	PXN	paxillin [Source:HGNC Symbol;Acc:9718]
CD47	35.236	84.906	2.40964	CD47	CD47 molecule [Source:HGNC Symbol;Acc:1682]
MRPL36	52.0443	125.294	2.40744	MRPL36	mitochondrial ribosomal protein L36 [Source:HGNC Symbol;Acc:14490]
TSPAN13	59.8999	143.926	2.40278	TSPAN13	tetraspanin 13 [Source:HGNC Symbol;Acc:21643]
EFHA2	9.51183	22.8427	2.4015
AKT3	20.1813	48.4232	2.39941	AKT3	v-akt murine thymoma viral oncogene homolog 3 [Source:HGNC Symbol;Acc:393]
B4GALT1	60.0216	143.629	2.39296	B4GALT1	UDP-Gal:betaGlcNAc beta 1,4- galactosyltransferase, polypeptide 1 [Source:HGNC Symbol;Acc:924]
NQO1	34.4554	82.3438	2.38986	NQO1	NAD(P)H dehydrogenase, quinone 1 [Source:HGNC Symbol;Acc:2874]
PYGL	40.9463	97.8516	2.38975	PYGL	phosphorylase, glycogen, liver [Source:HGNC Symbol;Acc:9725]
RAB4B-EGLN2	11.8218	28.2321	2.38813
APRT	23.2513	55.4957	2.38678	APRT	adenine phosphoribosyltransferase [Source:HGNC Symbol;Acc:626]
P4HA1	97.0071	231.526	2.38669	P4HA1	prolyl 4-hydroxylase, alpha polypeptide I [Source:HGNC Symbol;Acc:8546]
L3HYPDH	13.1388	31.336	2.385	L3HYPDH	L-3-hydroxyproline dehydratase (trans-) [Source:HGNC Symbol;Acc:20488]
DHFRL1	5.41822	12.8916	2.3793	DHFRL1	dihydrofolate reductase-like 1 [Source:HGNC Symbol;Acc:27309]
PCYT2	13.7713	32.7499	2.37813	PCYT2	phosphate cytidylyltransferase 2, ethanolamine [Source:HGNC Symbol;Acc:8756]
DBI	1706.19	4057	2.37782	DBI	diazepam binding inhibitor (GABA receptor modulator, acyl-CoA binding protein) [Source:HGNC Symbol;Acc:2690]
YIF1A	39.7732	94.551	2.37725	YIF1A	Yip1 interacting factor homolog A (S. cerevisiae) [Source:HGNC Symbol;Acc:16688]
FRRS1	4.92822	11.7135	2.37682	FRRS1	ferric-chelate reductase 1 [Source:HGNC Symbol;Acc:27622]
TCEAL3	128.747	305.928	2.37619	TCEAL3	transcription elongation factor A (SII)-like 3 [Source:HGNC Symbol;Acc:28247]
ADK	16.3218	38.7429	2.37369	ADK	adenosine kinase [Source:HGNC Symbol;Acc:257]
TMED3	89.5693	212.597	2.37355	TMED3	transmembrane emp24 protein transport domain containing 3 [Source:HGNC Symbol;Acc:28889]
IQGAP1	78.0493	185.218	2.37309	IQGAP1	IQ motif containing GTPase activating protein 1 [Source:HGNC Symbol;Acc:6110]
NRBP2	4.45461	10.5649	2.37167	NRBP2	nuclear receptor binding protein 2 [Source:HGNC Symbol;Acc:19339]
GNPDA2	17.9518	42.5504	2.37026	GNPDA2	glucosamine-6-phosphate deaminase 2 [Source:HGNC Symbol;Acc:21526]
WFS1	14.6391	34.6904	2.36972	WFS1	Wolfram syndrome 1 (wolframin) [Source:HGNC Symbol;Acc:12762]
GALNT5	7.12544	16.8813	2.36915	GALNT5	UDP-N-acetyl-alpha-D-galactosamine:polypeptide N-acetylgalactosaminyltransferase 5 (GalNAc-T5) [Source:HGNC Symbol;Acc:4127]
A1BG	7.706	18.2532	2.3687	A1BG	alpha-1-B glycoprotein [Source:HGNC Symbol;Acc:5]
CAND2	1.93433	4.58156	2.36855	CAND2	cullin-associated and neddylation-dissociated 2 (putative) [Source:HGNC Symbol;Acc:30689]
PEA15	54.5171	128.998	2.36619	PEA15	phosphoprotein enriched in astrocytes 15 [Source:HGNC Symbol;Acc:8822]
ITGB1	1232.76	2911.73	2.36196	ITGB1	integrin, beta 1 (fibronectin receptor, beta polypeptide, antigen CD29 includes MDF2, MSK12) [Source:HGNC Symbol;Acc:6153]
EDIL3	69.3943	163.864	2.36135	EDIL3	EGF-like repeats and discoidin I-like domains 3 [Source:HGNC Symbol;Acc:3173]
C17orf89	109.552	258.57	2.36025
SLC10A3	5.22961	12.3393	2.35951	SLC10A3	solute carrier family 10, member 3 [Source:HGNC Symbol;Acc:22979]
CCNDBP1	9.75156	22.9916	2.35773	CCNDBP1	cyclin D-type binding-protein 1 [Source:HGNC Symbol;Acc:1587]
BBS9	6.17989	14.5671	2.35718	BBS9	Bardet-Biedl syndrome 9 [Source:HGNC Symbol;Acc:30000]
PARVA	23.3713	55.0404	2.35505	PARVA	parvin, alpha [Source:HGNC Symbol;Acc:14652]
CNTNAP1	12.3699	29.1307	2.35497	CNTNAP1	contactin associated protein 1 [Source:HGNC Symbol;Acc:8011]
NDRG4	11.8949	27.9871	2.35287	NDRG4	NDRG family member 4 [Source:HGNC Symbol;Acc:14466]
PGPEP1	8.00322	18.7924	2.3481	PGPEP1	pyroglutamyl-peptidase I [Source:HGNC Symbol;Acc:13568]
SLITRK4	4.51822	10.5952	2.34499	SLITRK4	SLIT and NTRK-like family, member 4 [Source:HGNC Symbol;Acc:23502]
RILPL2	15.5816	36.5199	2.34379	RILPL2	Rab interacting lysosomal protein-like 2 [Source:HGNC Symbol;Acc:28787]
SOX9	10.5016	24.5977	2.34229	SOX9	SRY (sex determining region Y)-box 9 [Source:HGNC Symbol;Acc:11204]
CNN2	191.341	446.812	2.33516	CNN2	calponin 2 [Source:HGNC Symbol;Acc:2156]
SLC35F6	9.94072	23.2124	2.33508	SLC35F6	solute carrier family 35, member F6 [Source:HGNC Symbol;Acc:26055]
ARPC5	103.966	242.447	2.33198	ARPC5	actin related protein 2/3 complex, subunit 5, 16kDa [Source:HGNC Symbol;Acc:708]
EXOC6	12.4754	29.0807	2.33104	EXOC6	exocyst complex component 6 [Source:HGNC Symbol;Acc:23196]
MDM2	29.2099	68.0743	2.33052	MDM2	MDM2 oncogene, E3 ubiquitin protein ligase [Source:HGNC Symbol;Acc:6973]
EIF2AK4	36.6929	85.4454	2.32866	EIF2AK4	eukaryotic translation initiation factor 2 alpha kinase 4 [Source:HGNC Symbol;Acc:19687]
PCNX	11.2863	26.1766	2.31933	PCNX	pecanex homolog (Drosophila) [Source:HGNC Symbol;Acc:19740]
SRXN1	11.8596	27.5018	2.31895	SRXN1	sulfiredoxin 1 [Source:HGNC Symbol;Acc:16132]
GOLT1B	48.3404	111.763	2.312	GOLT1B	golgi transport 1B [Source:HGNC Symbol;Acc:20175]
TM7SF2	10.4435	24.1121	2.30882	TM7SF2	transmembrane 7 superfamily member 2 [Source:HGNC Symbol;Acc:11863]
H6PD	18.536	42.7752	2.30768	H6PD	hexose-6-phosphate dehydrogenase (glucose 1-dehydrogenase) [Source:HGNC Symbol;Acc:4795]
EPG5	5.1235	11.8218	2.30737	EPG5	ectopic P-granules autophagy protein 5 homolog (C. elegans) [Source:HGNC Symbol;Acc:29331]
LRRFIP2	36.9466	85.2132	2.30639	LRRFIP2	leucine rich repeat (in FLII) interacting protein 2 [Source:HGNC Symbol;Acc:6703]
MBOAT7	15.6829	36.1538	2.30529	MBOAT7	membrane bound O-acyltransferase domain containing 7 [Source:HGNC Symbol;Acc:15505]
PLBD2	19.8299	45.7013	2.30467	PLBD2	phospholipase B domain containing 2 [Source:HGNC Symbol;Acc:27283]
LRRC59	85.2196	196.012	2.30008	LRRC59	leucine rich repeat containing 59 [Source:HGNC Symbol;Acc:28817]
PIK3R2	15.0227	34.5474	2.29968	PIK3R2	phosphoinositide-3-kinase, regulatory subunit 2 (beta) [Source:HGNC Symbol;Acc:8980]
PRR13	82.4552	189.57	2.29907	PRR13	proline rich 13 [Source:HGNC Symbol;Acc:24528]
OSGIN2	17.3213	39.7604	2.29547	OSGIN2	oxidative stress induced growth inhibitor family member 2 [Source:HGNC Symbol;Acc:1355]
DHRS7	74.9232	171.612	2.29051	DHRS7	dehydrogenase/reductase (SDR family) member 7 [Source:HGNC Symbol;Acc:21524]
REEP5	47.8829	109.632	2.28959	REEP5	receptor accessory protein 5 [Source:HGNC Symbol;Acc:30077]
BCL6	6.51989	14.9127	2.28726	BCL6	B-cell CLL/lymphoma 6 [Source:HGNC Symbol;Acc:1001]
CINP	39.1071	89.2577	2.28239	CINP	cyclin-dependent kinase 2 interacting protein [Source:HGNC Symbol;Acc:23789]
RAP1GDS1	20.6904	47.1879	2.28066	RAP1GDS1	RAP1, GTP-GDP dissociation stimulator 1 [Source:HGNC Symbol;Acc:9859]
PHKB	25.5741	58.2971	2.27954	PHKB	phosphorylase kinase, beta [Source:HGNC Symbol;Acc:8927]
STS	2.86156	6.51517	2.27679	STS	steroid sulfatase (microsomal), isozyme S [Source:HGNC Symbol;Acc:11425]
PDE12	6.55294	14.8982	2.27352	PDE12	phosphodiesterase 12 [Source:HGNC Symbol;Acc:25386]
ITPRIP	4.40878	10.0216	2.27309	ITPRIP	inositol 1,4,5-trisphosphate receptor interacting protein [Source:HGNC Symbol;Acc:29370]
COQ10B	16.9571	38.541	2.27285	COQ10B	coenzyme Q10 homolog B (S. cerevisiae) [Source:HGNC Symbol;Acc:25819]
SLC7A2	19.4843	44.246	2.27085	SLC7A2	solute carrier family 7 (cationic amino acid transporter, y+ system), member 2 [Source:HGNC Symbol;Acc:11060]
RNF135	5.44044	12.3441	2.26894	RNF135	ring finger protein 135 [Source:HGNC Symbol;Acc:21158]
PCDH9	4.1585	9.43378	2.26855	PCDH9	protocadherin 9 [Source:HGNC Symbol;Acc:8661]
WARS	60.3082	136.654	2.26593	WARS	tryptophanyl-tRNA synthetase [Source:HGNC Symbol;Acc:12729]
OBFC1	6.18378	14.0088	2.26541	OBFC1	oligonucleotide/oligosaccharide-binding fold containing 1 [Source:HGNC Symbol;Acc:26200]
SLC25A51	16.3646	37.0046	2.26126	SLC25A51	solute carrier family 25, member 51 [Source:HGNC Symbol;Acc:23323]
C6orf89	23.7832	53.766	2.26067
TMEM99	6.32572	14.2985	2.26037	TMEM99	transmembrane protein 99 [Source:HGNC Symbol;Acc:28305]
KLHL2	15.1146	34.1582	2.25995	KLHL2	kelch-like family member 2 [Source:HGNC Symbol;Acc:6353]
SLC39A11	15.2929	34.5416	2.25866	SLC39A11	solute carrier family 39, member 11 [Source:HGNC Symbol;Acc:14463]
FLJ42709	11.7171	26.4499	2.25737
PGM3	53.9171	121.672	2.25665	PGM3	phosphoglucomutase 3 [Source:HGNC Symbol;Acc:8907]
ABHD5	3.75294	8.4635	2.25516	ABHD5	abhydrolase domain containing 5 [Source:HGNC Symbol;Acc:21396]
SSR1	39.4054	88.8293	2.25424	SSR1	signal sequence receptor, alpha [Source:HGNC Symbol;Acc:11323]
GSTO1	94.0482	211.838	2.25244	GSTO1	glutathione S-transferase omega 1 [Source:HGNC Symbol;Acc:13312]
ATP2B4	35.3843	79.6399	2.25071	ATP2B4	ATPase, Ca++ transporting, plasma membrane 4 [Source:HGNC Symbol;Acc:817]
CDC42BPA	20.6038	46.3321	2.24872	CDC42BPA	CDC42 binding protein kinase alpha (DMPK-like) [Source:HGNC Symbol;Acc:1737]
HTR7P1	3.01322	6.77211	2.24746
ZEB1	29.0902	65.306	2.24495	ZEB1	zinc finger E-box binding homeobox 1 [Source:HGNC Symbol;Acc:11642]
PXDC1	11.616	26.0463	2.24228	PXDC1	PX domain containing 1 [Source:HGNC Symbol;Acc:21361]
MAN1B1	73.4866	164.694	2.24114	MAN1B1	mannosidase, alpha, class 1B, member 1 [Source:HGNC Symbol;Acc:6823]
KIFC3	17.7141	39.6818	2.24013	KIFC3	kinesin family member C3 [Source:HGNC Symbol;Acc:6326]
ARSD	4.76211	10.6666	2.23988	ARSD	arylsulfatase D [Source:HGNC Symbol;Acc:717]
C10orf88	6.09183	13.6224	2.23617
INSIG1	95.3954	213.248	2.23541	INSIG1	insulin induced gene 1 [Source:HGNC Symbol;Acc:6083]
PLOD3	56.3743	125.97	2.23453	PLOD3	procollagen-lysine, 2-oxoglutarate 5-dioxygenase 3 [Source:HGNC Symbol;Acc:9083]
SLC46A3	4.80572	10.716	2.22984	SLC46A3	solute carrier family 46, member 3 [Source:HGNC Symbol;Acc:27501]
BCS1L	9.95322	22.1929	2.22972	BCS1L	BC1 (ubiquinol-cytochrome c reductase) synthesis-like [Source:HGNC Symbol;Acc:1020]
TWSG1	78.4843	174.664	2.22546	TWSG1	twisted gastrulation BMP signaling modulator 1 [Source:HGNC Symbol;Acc:12429]
TUSC1	5.12406	11.3974	2.22429	TUSC1	tumor suppressor candidate 1 [Source:HGNC Symbol;Acc:31010]
GMPPA	12.4221	27.5371	2.21678	GMPPA	GDP-mannose pyrophosphorylase A [Source:HGNC Symbol;Acc:22923]
GABARAPL1	67.2582	148.899	2.21384	GABARAPL1	GABA(A) receptor-associated protein like 1 [Source:HGNC Symbol;Acc:4068]
TMEM43	35.3788	78.1816	2.20984	TMEM43	transmembrane protein 43 [Source:HGNC Symbol;Acc:28472]
SLC35F5	35.9024	79.2993	2.20875	SLC35F5	solute carrier family 35, member F5 [Source:HGNC Symbol;Acc:23617]
SLC2A1	9.13822	20.1638	2.20653	SLC2A1	solute carrier family 2 (facilitated glucose transporter), member 1 [Source:HGNC Symbol;Acc:11005]
CRYBG3	8.746	19.2929	2.20592	CRYBG3	Beta/gamma crystallin domain-containing protein 3; cDNA FLJ60082, weakly similar to Uro-adherence factor A [Source:UniProtKB/TrEMBL;Acc:B4DLE8]
NCK1	34.326	75.6421	2.20364	NCK1	NCK adaptor protein 1 [Source:HGNC Symbol;Acc:7664]
SPTLC2	18.3066	40.3293	2.203	SPTLC2	serine palmitoyltransferase, long chain base subunit 2 [Source:HGNC Symbol;Acc:11278]
EVI5	12.8677	28.3424	2.20261	EVI5	ecotropic viral integration site 5 [Source:HGNC Symbol;Acc:3501]
BCAP29	17.9916	39.6038	2.20124	BCAP29	B-cell receptor-associated protein 29 [Source:HGNC Symbol;Acc:24131]
SRPRB	48.3154	106.276	2.19963	SRPRB	signal recognition particle receptor, B subunit [Source:HGNC Symbol;Acc:24085]
MGST1	74.7093	164.315	2.19939	MGST1	microsomal glutathione S-transferase 1 [Source:HGNC Symbol;Acc:7061]
KIAA2013	13.8191	30.3907	2.19919	KIAA2013	KIAA2013 [Source:HGNC Symbol;Acc:28513]
FAM63B	13.7504	30.2324	2.19865	FAM63B	family with sequence similarity 63, member B [Source:HGNC Symbol;Acc:26954]
TFE3	16.6677	36.6002	2.19588	TFE3	transcription factor binding to IGHM enhancer 3 [Source:HGNC Symbol;Acc:11752]
CCDC50	22.3643	49.0824	2.19467	CCDC50	coiled-coil domain containing 50 [Source:HGNC Symbol;Acc:18111]
WWC2	9.65794	21.1799	2.193	WWC2	WW and C2 domain containing 2 [Source:HGNC Symbol;Acc:24148]
DOCK10	3.3035	7.24044	2.19175	DOCK10	dedicator of cytokinesis 10 [Source:HGNC Symbol;Acc:23479]
YIPF2	29.4804	64.5107	2.18825	YIPF2	Yip1 domain family, member 2 [Source:HGNC Symbol;Acc:28476]
LRRC3	6.60267	14.4243	2.18462	LRRC3	leucine rich repeat containing 3 [Source:HGNC Symbol;Acc:14965]
CCDC6	13.7804	30.091	2.1836	CCDC6	coiled-coil domain containing 6 [Source:HGNC Symbol;Acc:18782]
UXS1	91.1693	198.833	2.18092	UXS1	UDP-glucuronate decarboxylase 1 [Source:HGNC Symbol;Acc:17729]
RSU1	22.5293	49.1138	2.17999	RSU1	Ras suppressor protein 1 [Source:HGNC Symbol;Acc:10464]
GBE1	35.6579	77.7013	2.17907	GBE1	glucan (1,4-alpha-), branching enzyme 1 [Source:HGNC Symbol;Acc:4180]
BCAT2	12.0749	26.3032	2.17834	BCAT2	branched chain amino-acid transaminase 2, mitochondrial [Source:HGNC Symbol;Acc:977]
CTTN	335.468	730.648	2.178	CTTN	cortactin [Source:HGNC Symbol;Acc:3338]
MAP7D3	17.2988	37.6302	2.17531	MAP7D3	MAP7 domain containing 3 [Source:HGNC Symbol;Acc:25742]
SLC35B2	21.6132	46.9138	2.17061	SLC35B2	solute carrier family 35 (adenosine 3'-phospho 5'-phosphosulfate transporter), member B2 [Source:HGNC Symbol;Acc:16872]
NCS1	14.4352	31.3018	2.16844	NCS1	neuronal calcium sensor 1 [Source:HGNC Symbol;Acc:3953]
ACSL3	90.3843	195.744	2.16568	ACSL3	acyl-CoA synthetase long-chain family member 3 [Source:HGNC Symbol;Acc:3570]
MMP14	210.849	456.381	2.16449	MMP14	matrix metallopeptidase 14 (membrane-inserted) [Source:HGNC Symbol;Acc:7160]
GLTP	19.4829	42.1429	2.16307	GLTP	glycolipid transfer protein [Source:HGNC Symbol;Acc:24867]
SNAPC1	17.0849	36.9227	2.16113	SNAPC1	small nuclear RNA activating complex, polypeptide 1, 43kDa [Source:HGNC Symbol;Acc:11134]
HS6ST1	29.9082	64.6196	2.1606	HS6ST1	heparan sulfate 6-O-sulfotransferase 1 [Source:HGNC Symbol;Acc:5201]
TMOD2	2.87433	6.18739	2.15263	TMOD2	tropomodulin 2 (neuronal) [Source:HGNC Symbol;Acc:11872]
ACBD3	50.5421	108.481	2.14635	ACBD3	acyl-CoA binding domain containing 3 [Source:HGNC Symbol;Acc:15453]
C5orf28	8.68767	18.6427	2.14588
SLC35A1	18.5377	39.771	2.14542	SLC35A1	solute carrier family 35 (CMP-sialic acid transporter), member A1 [Source:HGNC Symbol;Acc:11021]
FDXR	19.5374	41.8907	2.14413	FDXR	ferredoxin reductase [Source:HGNC Symbol;Acc:3642]
C18orf32	39.956	85.6704	2.14412
AGRN	43.9174	94.0535	2.1416	AGRN	agrin [Source:HGNC Symbol;Acc:329]
TES	34.3102	73.4599	2.14105	TES	testis derived transcript (3 LIM domains) [Source:HGNC Symbol;Acc:14620]
POFUT2	70.8404	151.623	2.14035	POFUT2	protein O-fucosyltransferase 2 [Source:HGNC Symbol;Acc:14683]
ENTPD6	21.0302	45.0024	2.1399	ENTPD6	ectonucleoside triphosphate diphosphohydrolase 6 (putative) [Source:HGNC Symbol;Acc:3368]
ATG7	6.52017	13.9429	2.13843	ATG7	autophagy related 7 [Source:HGNC Symbol;Acc:16935]
SCRN3	21.5929	46.1666	2.13804	SCRN3	secernin 3 [Source:HGNC Symbol;Acc:30382]
ZDHHC7	28.0504	59.9699	2.13793	ZDHHC7	zinc finger, DHHC-type containing 7 [Source:HGNC Symbol;Acc:18459]
RBMS2	13.7629	29.3949	2.1358	RBMS2	RNA binding motif, single stranded interacting protein 2 [Source:HGNC Symbol;Acc:9909]
SDF4	242.503	516.967	2.13179	SDF4	stromal cell derived factor 4 [Source:HGNC Symbol;Acc:24188]
CFL2	39.3243	83.8088	2.13122	CFL2	cofilin 2 (muscle) [Source:HGNC Symbol;Acc:1875]
ARF6	71.2691	151.779	2.12966	ARF6	ADP-ribosylation factor 6 [Source:HGNC Symbol;Acc:659]
DALRD3	7.19989	15.3191	2.12768	DALRD3	DALR anticodon binding domain containing 3 [Source:HGNC Symbol;Acc:25536]
DAPK3	29.9191	63.6463	2.12728	DAPK3	death-associated protein kinase 3 [Source:HGNC Symbol;Acc:2676]
TXNDC15	45.8399	97.3657	2.12404	TXNDC15	thioredoxin domain containing 15 [Source:HGNC Symbol;Acc:20652]
STX12	29.4099	62.3938	2.12152	STX12	syntaxin 12 [Source:HGNC Symbol;Acc:11430]
ELOVL2	4.44183	9.41961	2.12066	ELOVL2	ELOVL fatty acid elongase 2 [Source:HGNC Symbol;Acc:14416]
ZFHX3	2.73489	5.79711	2.11969	ZFHX3	zinc finger homeobox 3 [Source:HGNC Symbol;Acc:777]
C20orf194	11.376	24.0632	2.11526
NUAK1	7.18322	15.1849	2.11394	NUAK1	NUAK family, SNF1-like kinase, 1 [Source:HGNC Symbol;Acc:14311]
EMC7	62.7466	132.555	2.11254	EMC7	ER membrane protein complex subunit 7 [Source:HGNC Symbol;Acc:24301]
FDPS	515.468	1086.7	2.10818	FDPS	farnesyl diphosphate synthase [Source:HGNC Symbol;Acc:3631]
ULBP3	12.8946	27.1021	2.10182	ULBP3	UL16 binding protein 3 [Source:HGNC Symbol;Acc:14895]
PKM	1830.58	3845.29	2.10059	PKM	pyruvate kinase, muscle [Source:HGNC Symbol;Acc:9021]
GBA	22.2249	46.6654	2.09969	GBA	glucosidase, beta, acid [Source:HGNC Symbol;Acc:4177]
BLOC1S2	38.5341	80.8599	2.0984	BLOC1S2	biogenesis of lysosomal organelles complex-1, subunit 2 [Source:HGNC Symbol;Acc:20984]
FBXO22	25.1213	52.6324	2.09513	FBXO22	F-box protein 22 [Source:HGNC Symbol;Acc:13593]
LEPRE1	141.953	297.353	2.09474	LEPRE1	leucine proline-enriched proteoglycan (leprecan) 1 [Source:HGNC Symbol;Acc:19316]
FHL1	35.916	75.2277	2.09454	FHL1	four and a half LIM domains 1 [Source:HGNC Symbol;Acc:3702]
TSPAN17	19.1382	40.0513	2.09274	TSPAN17	tetraspanin 17 [Source:HGNC Symbol;Acc:13594]
PIP4K2A	19.3993	40.5904	2.09236	PIP4K2A	phosphatidylinositol-5-phosphate 4-kinase, type II, alpha [Source:HGNC Symbol;Acc:8997]
TM9SF1	49.9193	104.423	2.09183	TM9SF1	transmembrane 9 superfamily member 1 [Source:HGNC Symbol;Acc:11864]
TEAD1	27.5649	57.6452	2.09125	TEAD1	TEA domain family member 1 (SV40 transcriptional enhancer factor) [Source:HGNC Symbol;Acc:11714]
IQCE	5.221	10.9174	2.09105	IQCE	IQ motif containing E [Source:HGNC Symbol;Acc:29171]
BNIP3	22.2968	46.6188	2.09083	BNIP3	BCL2/adenovirus E1B 19kDa interacting protein 3 [Source:HGNC Symbol;Acc:1084]
EXOSC1	11.331	23.6835	2.09015	EXOSC1	exosome component 1 [Source:HGNC Symbol;Acc:17286]
SLC35A2	54.8043	114.279	2.08521	SLC35A2	solute carrier family 35 (UDP-galactose transporter), member A2 [Source:HGNC Symbol;Acc:11022]
HCFC2	6.43628	13.3949	2.08115	HCFC2	host cell factor C2 [Source:HGNC Symbol;Acc:24972]
HS3ST3A1	5.86294	12.1932	2.07971	HS3ST3A1	heparan sulfate (glucosamine) 3-O-sulfotransferase 3A1 [Source:HGNC Symbol;Acc:5196]
FAM120A	37.6107	78.191	2.07896	FAM120A	family with sequence similarity 120A [Source:HGNC Symbol;Acc:13247]
SLC39A14	25.3404	52.6677	2.0784	SLC39A14	solute carrier family 39 (zinc transporter), member 14 [Source:HGNC Symbol;Acc:20858]
SHISA5	54.2146	112.523	2.0755	SHISA5	shisa family member 5 [Source:HGNC Symbol;Acc:30376]
STAT1	66.4449	137.81	2.07406	STAT1	signal transducer and activator of transcription 1, 91kDa [Source:HGNC Symbol;Acc:11362]
TPRA1	6.80656	14.0977	2.07119	TPRA1	transmembrane protein, adipocyte asscociated 1 [Source:HGNC Symbol;Acc:30413]
FAM108C1	18.7424	38.7879	2.06953
EIF2AK2	29.7327	61.4977	2.06835	EIF2AK2	eukaryotic translation initiation factor 2-alpha kinase 2 [Source:HGNC Symbol;Acc:9437]
SEC23B	16.3804	33.8632	2.0673	SEC23B	Sec23 homolog B (S. cerevisiae) [Source:HGNC Symbol;Acc:10702]
GALNT10	31.2679	64.5921	2.06576	GALNT10	UDP-N-acetyl-alpha-D-galactosamine:polypeptide N-acetylgalactosaminyltransferase 10 (GalNAc-T10) [Source:HGNC Symbol;Acc:19873]
DIO2	4.47211	9.2235	2.06245	DIO2	deiodinase, iodothyronine, type II [Source:HGNC Symbol;Acc:2884]
SEC31A	75.0516	154.752	2.06194	SEC31A	SEC31 homolog A (S. cerevisiae) [Source:HGNC Symbol;Acc:17052]
SNTB2	5.76128	11.8766	2.06144	SNTB2	syntrophin, beta 2 (dystrophin-associated protein A1, 59kDa, basic component 2) [Source:HGNC Symbol;Acc:11169]
CORO2A	5.27711	10.8743	2.06066	CORO2A	coronin, actin binding protein, 2A [Source:HGNC Symbol;Acc:2255]
SYS1	14.0943	29.0232	2.05921	SYS1	SYS1 Golgi-localized integral membrane protein homolog (S. cerevisiae) [Source:HGNC Symbol;Acc:16162]
CNN3	255.124	525.134	2.05834	CNN3	calponin 3, acidic [Source:HGNC Symbol;Acc:2157]
UBE2Q2	25.0299	51.5018	2.05761	UBE2Q2	ubiquitin-conjugating enzyme E2Q family member 2 [Source:HGNC Symbol;Acc:19248]
TMEM25	7.36211	15.1354	2.05586	TMEM25	transmembrane protein 25 [Source:HGNC Symbol;Acc:25890]
SEL1L	59.2066	121.683	2.05522	SEL1L	sel-1 suppressor of lin-12-like (C. elegans) [Source:HGNC Symbol;Acc:10717]
CORO1C	175.053	359.743	2.05505	CORO1C	coronin, actin binding protein, 1C [Source:HGNC Symbol;Acc:2254]
BET1L	21.9763	45.1499	2.05448	BET1L	Bet1 golgi vesicular membrane trafficking protein-like [Source:HGNC Symbol;Acc:19348]
LPP	17.4971	35.9038	2.05198	LPP	LIM domain containing preferred translocation partner in lipoma [Source:HGNC Symbol;Acc:6679]
TUBA1C	299.339	613.766	2.05041	TUBA1C	tubulin, alpha 1c [Source:HGNC Symbol;Acc:20768]
MAP4	97.9396	200.632	2.04853	MAP4	microtubule-associated protein 4 [Source:HGNC Symbol;Acc:6862]
C15orf57	19.4543	39.8274	2.04722
LARP6	15.7099	32.1416	2.04594	LARP6	La ribonucleoprotein domain family, member 6 [Source:HGNC Symbol;Acc:24012]
B3GAT3	23.1504	47.3543	2.0455	B3GAT3	beta-1,3-glucuronyltransferase 3 (glucuronosyltransferase I) [Source:HGNC Symbol;Acc:923]
ALAS1	21.5213	44.0218	2.0455	ALAS1	aminolevulinate, delta-, synthase 1 [Source:HGNC Symbol;Acc:396]
CKAP4	304.627	622.765	2.04436	CKAP4	cytoskeleton-associated protein 4 [Source:HGNC Symbol;Acc:16991]
PDZD11	33.4407	68.2993	2.0424	PDZD11	PDZ domain containing 11 [Source:HGNC Symbol;Acc:28034]
SAR1B	9.146	18.6649	2.04077	SAR1B	SAR1 homolog B (S. cerevisiae) [Source:HGNC Symbol;Acc:10535]
SCCPDH	46.1174	94.1082	2.04062	SCCPDH	saccharopine dehydrogenase (putative) [Source:HGNC Symbol;Acc:24275]
ACOX1	7.86961	16.0507	2.03958	ACOX1	acyl-CoA oxidase 1, palmitoyl [Source:HGNC Symbol;Acc:119]
RNF14	22.5891	46.036	2.03798	RNF14	ring finger protein 14 [Source:HGNC Symbol;Acc:10058]
KLF6	43.8852	89.4082	2.03732	KLF6	Kruppel-like factor 6 [Source:HGNC Symbol;Acc:2235]
ATP7B	4.16017	8.46961	2.03588	ATP7B	ATPase, Cu++ transporting, beta polypeptide [Source:HGNC Symbol;Acc:870]
THSD4	4.31572	8.78156	2.03478	THSD4	thrombospondin, type I, domain containing 4 [Source:HGNC Symbol;Acc:25835]
SOCS5	20.2302	41.1341	2.0333	SOCS5	suppressor of cytokine signaling 5 [Source:HGNC Symbol;Acc:16852]
NDFIP2	24.5727	49.8988	2.03066	NDFIP2	Nedd4 family interacting protein 2 [Source:HGNC Symbol;Acc:18537]
PNP	12.8432	26.0649	2.02947	PNP	purine nucleoside phosphorylase [Source:HGNC Symbol;Acc:7892]
TEX2	9.66878	19.6196	2.02917	TEX2	testis expressed 2 [Source:HGNC Symbol;Acc:30884]
NEK7	27.2885	55.3054	2.02669	NEK7	NIMA-related kinase 7 [Source:HGNC Symbol;Acc:13386]
TM2D2	49.7263	100.694	2.02496	TM2D2	TM2 domain containing 2 [Source:HGNC Symbol;Acc:24127]
KIAA0226	6.19072	12.5071	2.0203	KIAA0226	KIAA0226 [Source:HGNC Symbol;Acc:28991]
PALLD	56.0193	113.132	2.01952	PALLD	palladin, cytoskeletal associated protein [Source:HGNC Symbol;Acc:17068]
TLN1	112.64	227.475	2.0195	TLN1	talin 1 [Source:HGNC Symbol;Acc:11845]
PI4K2B	16.3368	32.9652	2.01784	PI4K2B	phosphatidylinositol 4-kinase type 2 beta [Source:HGNC Symbol;Acc:18215]
CCSER2	8.31461	16.7732	2.01732	CCSER2	coiled-coil serine-rich protein 2 [Source:HGNC Symbol;Acc:29197]
SNX6	97.9796	197.512	2.01585	SNX6	sorting nexin 6 [Source:HGNC Symbol;Acc:14970]
ACTR3	308.382	621.554	2.01553	ACTR3	ARP3 actin-related protein 3 homolog (yeast) [Source:HGNC Symbol;Acc:170]
NR2F1	58.5232	117.873	2.01412	NR2F1	nuclear receptor subfamily 2, group F, member 1 [Source:HGNC Symbol;Acc:7975]
MTFR1	18.9293	38.0766	2.01151	MTFR1	mitochondrial fission regulator 1 [Source:HGNC Symbol;Acc:29510]
TMEM184B	22.9354	46.1349	2.01151	TMEM184B	transmembrane protein 184B [Source:HGNC Symbol;Acc:1310]
MPP5	23.2543	46.7721	2.01133	MPP5	membrane protein, palmitoylated 5 (MAGUK p55 subfamily member 5) [Source:HGNC Symbol;Acc:18669]
SLC35E1	39.0013	78.4004	2.0102	SLC35E1	solute carrier family 35, member E1 [Source:HGNC Symbol;Acc:20803]
GDE1	50.3266	100.9	2.00491	GDE1	glycerophosphodiester phosphodiesterase 1 [Source:HGNC Symbol;Acc:29644]
ARL4C	12.4079	24.8671	2.00413	ARL4C	ADP-ribosylation factor-like 4C [Source:HGNC Symbol;Acc:698]
FAH	23.3004	46.6743	2.00315	FAH	fumarylacetoacetate hydrolase (fumarylacetoacetase) [Source:HGNC Symbol;Acc:3579]
EEA1	20.6943	41.3871	1.99992	EEA1	early endosome antigen 1 [Source:HGNC Symbol;Acc:3185]
SMAD3	31.5477	63.0754	1.99937	SMAD3	SMAD family member 3 [Source:HGNC Symbol;Acc:6769]
GCC1	13.7049	27.3879	1.99841	GCC1	GRIP and coiled-coil domain containing 1 [Source:HGNC Symbol;Acc:19095]
PPP1R7	56.4863	112.824	1.99737	PPP1R7	protein phosphatase 1, regulatory subunit 7 [Source:HGNC Symbol;Acc:9295]
SLC30A7	15.1179	30.1779	1.99617	SLC30A7	solute carrier family 30 (zinc transporter), member 7 [Source:HGNC Symbol;Acc:19306]
DNAJB4	76.3038	152.085	1.99315	DNAJB4	DnaJ (Hsp40) homolog, subfamily B, member 4 [Source:HGNC Symbol;Acc:14886]
EXT2	49.9657	99.5549	1.99246	EXT2	exostosin glycosyltransferase 2 [Source:HGNC Symbol;Acc:3513]
PCDHB10	12.1382	24.181	1.99214	PCDHB10	protocadherin beta 10 [Source:HGNC Symbol;Acc:8681]
P2RX4	5.52017	10.9966	1.99207	P2RX4	purinergic receptor P2X, ligand-gated ion channel, 4 [Source:HGNC Symbol;Acc:8535]
LIMK2	14.4271	28.7213	1.99079	LIMK2	LIM domain kinase 2 [Source:HGNC Symbol;Acc:6614]
EMC1	44.3529	88.1152	1.98668	EMC1	ER membrane protein complex subunit 1 [Source:HGNC Symbol;Acc:28957]
ARHGEF10	11.9179	23.6746	1.98647	ARHGEF10	Rho guanine nucleotide exchange factor (GEF) 10 [Source:HGNC Symbol;Acc:14103]
ERGIC2	71.1216	141.193	1.98524	ERGIC2	ERGIC and golgi 2 [Source:HGNC Symbol;Acc:30208]
SLC39A7	225.445	447.102	1.9832	SLC39A7	solute carrier family 39 (zinc transporter), member 7 [Source:HGNC Symbol;Acc:4927]
BBS10	8.18211	16.2207	1.98246	BBS10	Bardet-Biedl syndrome 10 [Source:HGNC Symbol;Acc:26291]
TBC1D23	19.1552	37.9716	1.98231	TBC1D23	TBC1 domain family, member 23 [Source:HGNC Symbol;Acc:25622]
PPP2R5A	11.1535	22.1024	1.98165	PPP2R5A	protein phosphatase 2, regulatory subunit B', alpha [Source:HGNC Symbol;Acc:9309]
GRAMD1C	5.67378	11.2352	1.98019	GRAMD1C	GRAM domain containing 1C [Source:HGNC Symbol;Acc:25252]
SHOC2	28.7554	56.9402	1.98015	SHOC2	soc-2 suppressor of clear homolog (C. elegans) [Source:HGNC Symbol;Acc:15454]
ZNF526	5.201	10.2982	1.98005	ZNF526	zinc finger protein 526 [Source:HGNC Symbol;Acc:29415]
MOGS	24.1877	47.8424	1.97797	MOGS	mannosyl-oligosaccharide glucosidase [Source:HGNC Symbol;Acc:24862]
KIF1C	31.0413	61.3938	1.97781	KIF1C	kinesin family member 1C [Source:HGNC Symbol;Acc:6317]
VASP	60.9713	120.367	1.97416	VASP	vasodilator-stimulated phosphoprotein [Source:HGNC Symbol;Acc:12652]
LAMP2	87.1327	171.933	1.97323	LAMP2	lysosomal-associated membrane protein 2 [Source:HGNC Symbol;Acc:6501]
TP53I3	61.8941	122.061	1.97209	TP53I3	tumor protein p53 inducible protein 3 [Source:HGNC Symbol;Acc:19373]
RPN1	279.623	550.459	1.96858	RPN1	ribophorin I [Source:HGNC Symbol;Acc:10381]
SRGAP1	4.61461	9.08267	1.96824	SRGAP1	SLIT-ROBO Rho GTPase activating protein 1 [Source:HGNC Symbol;Acc:17382]
HEBP1	29.9674	58.981	1.96817	HEBP1	heme binding protein 1 [Source:HGNC Symbol;Acc:17176]
ATXN1	4.90683	9.65544	1.96775	ATXN1	ataxin 1 [Source:HGNC Symbol;Acc:10548]
PI4KB	20.9566	41.0766	1.96008	PI4KB	phosphatidylinositol 4-kinase, catalytic, beta [Source:HGNC Symbol;Acc:8984]
IFIT5	7.71378	15.1013	1.9577	IFIT5	interferon-induced protein with tetratricopeptide repeats 5 [Source:HGNC Symbol;Acc:13328]
PPP3CC	7.84767	15.3499	1.95598	PPP3CC	protein phosphatase 3, catalytic subunit, gamma isozyme [Source:HGNC Symbol;Acc:9316]
PDIA4	382.845	747.923	1.95359	PDIA4	protein disulfide isomerase family A, member 4 [Source:HGNC Symbol;Acc:30167]
BTBD10	49.9604	97.5366	1.95228	BTBD10	BTB (POZ) domain containing 10 [Source:HGNC Symbol;Acc:21445]
LRR1	11.2293	21.9154	1.95162	LRR1	leucine rich repeat protein 1 [Source:HGNC Symbol;Acc:19742]
TOR1A	33.0132	64.3816	1.95017	TOR1A	torsin family 1, member A (torsin A) [Source:HGNC Symbol;Acc:3098]
SEPW1	97.2102	189.534	1.94973	SEPW1	selenoprotein W, 1 [Source:HGNC Symbol;Acc:10752]
GALE	31.7443	61.866	1.94888	GALE	UDP-galactose-4-epimerase [Source:HGNC Symbol;Acc:4116]
IPP	23.1149	45.0471	1.94884	IPP	intracisternal A particle-promoted polypeptide [Source:HGNC Symbol;Acc:6108]
PITRM1	20.2002	39.3618	1.94859	PITRM1	pitrilysin metallopeptidase 1 [Source:HGNC Symbol;Acc:17663]
PLS3	159.718	310.799	1.94592	PLS3	plastin 3 [Source:HGNC Symbol;Acc:9091]
PISD	16.9516	32.9763	1.94532	PISD	phosphatidylserine decarboxylase [Source:HGNC Symbol;Acc:8999]
TTC7A	4.141	8.02906	1.93892	TTC7A	tetratricopeptide repeat domain 7A [Source:HGNC Symbol;Acc:19750]
VEGFC	11.2249	21.7635	1.93886	VEGFC	vascular endothelial growth factor C [Source:HGNC Symbol;Acc:12682]
IL17RA	4.86517	9.43211	1.9387	IL17RA	interleukin 17 receptor A [Source:HGNC Symbol;Acc:5985]
TMX3	70.4016	136.48	1.9386	TMX3	thioredoxin-related transmembrane protein 3 [Source:HGNC Symbol;Acc:24718]
SEC13	242.115	469.284	1.93827	SEC13	SEC13 homolog (S. cerevisiae) [Source:HGNC Symbol;Acc:10697]
PDP2	4.65989	9.02794	1.93737	PDP2	pyruvate dehyrogenase phosphatase catalytic subunit 2 [Source:HGNC Symbol;Acc:30263]
ZBTB21	3.59156	6.94489	1.93367	ZBTB21	zinc finger and BTB domain containing 21 [Source:HGNC Symbol;Acc:13083]
CRAT	10.6018	20.4802	1.93176	CRAT	carnitine O-acetyltransferase [Source:HGNC Symbol;Acc:2342]
ABCC1	23.2174	44.7966	1.92944	ABCC1	ATP-binding cassette, sub-family C (CFTR/MRP), member 1 [Source:HGNC Symbol;Acc:51]
TK2	5.20489	10.0318	1.92739	TK2	thymidine kinase 2, mitochondrial [Source:HGNC Symbol;Acc:11831]
LRRC8D	12.6068	24.2582	1.92421	LRRC8D	leucine rich repeat containing 8 family, member D [Source:HGNC Symbol;Acc:16992]
LRRFIP1	62.1816	119.552	1.92262	LRRFIP1	leucine rich repeat (in FLII) interacting protein 1 [Source:HGNC Symbol;Acc:6702]
LOC642852	10.2366	19.6588	1.92045
PYGB	59.0527	113.297	1.91857	PYGB	phosphorylase, glycogen; brain [Source:HGNC Symbol;Acc:9723]
METTL2B	25.9346	49.6657	1.91504	METTL2B	methyltransferase like 2B [Source:HGNC Symbol;Acc:18272]
B4GALT7	19.0585	36.4716	1.91366	B4GALT7	xylosylprotein beta 1,4-galactosyltransferase, polypeptide 7 [Source:HGNC Symbol;Acc:930]
TRIM56	10.7379	20.5066	1.90973	TRIM56	tripartite motif containing 56 [Source:HGNC Symbol;Acc:19028]
GSR	41.386	79.0154	1.90923	GSR	glutathione reductase [Source:HGNC Symbol;Acc:4623]
PNPLA6	21.1363	40.3535	1.90921	PNPLA6	patatin-like phospholipase domain containing 6 [Source:HGNC Symbol;Acc:16268]
IDH3A	17.4132	33.2441	1.90913	IDH3A	isocitrate dehydrogenase 3 (NAD+) alpha [Source:HGNC Symbol;Acc:5384]
TCP11L1	12.0882	23.0624	1.90784	TCP11L1	t-complex 11, testis-specific-like 1 [Source:HGNC Symbol;Acc:25655]
LCA5	7.07544	13.4893	1.9065	LCA5	Leber congenital amaurosis 5 [Source:HGNC Symbol;Acc:31923]
ASXL2	9.47822	18.0702	1.90649	ASXL2	additional sex combs like 2 (Drosophila) [Source:HGNC Symbol;Acc:23805]
C1RL	12.9427	24.6318	1.90315	C1RL	complement component 1, r subcomponent-like [Source:HGNC Symbol;Acc:21265]
FOXP1	6.01267	11.4391	1.90249	FOXP1	forkhead box P1 [Source:HGNC Symbol;Acc:3823]
PIGB	11.5079	21.8835	1.9016	PIGB	phosphatidylinositol glycan anchor biosynthesis, class B [Source:HGNC Symbol;Acc:8959]
STAT3	39.2863	74.6893	1.90116	STAT3	signal transducer and activator of transcription 3 (acute-phase response factor) [Source:HGNC Symbol;Acc:11364]
SLC25A44	18.6102	35.3627	1.90018	SLC25A44	solute carrier family 25, member 44 [Source:HGNC Symbol;Acc:29036]
SYNJ1	5.051	9.59683	1.89999	SYNJ1	synaptojanin 1 [Source:HGNC Symbol;Acc:11503]
MMAA	2.60878	4.95072	1.89772	MMAA	methylmalonic aciduria (cobalamin deficiency) cblA type [Source:HGNC Symbol;Acc:18871]
CD2AP	35.5649	67.4321	1.89603	CD2AP	CD2-associated protein [Source:HGNC Symbol;Acc:14258]
LOC100506233	24.9435	47.2893	1.89586
DPH3	19.6952	37.2952	1.89362	DPH3	diphthamide biosynthesis 3 [Source:HGNC Symbol;Acc:27717]
SLC7A6OS	20.3932	38.5966	1.89262	SLC7A6OS	solute carrier family 7, member 6 opposite strand [Source:HGNC Symbol;Acc:25807]
LTBP3	18.2227	34.4871	1.89254	LTBP3	latent transforming growth factor beta binding protein 3 [Source:HGNC Symbol;Acc:6716]
FIG4	12.4266	23.501	1.89119	FIG4	FIG4 homolog, SAC1 lipid phosphatase domain containing (S. cerevisiae) [Source:HGNC Symbol;Acc:16873]
AGPAT3	21.5571	40.7627	1.89092	AGPAT3	1-acylglycerol-3-phosphate O-acyltransferase 3 [Source:HGNC Symbol;Acc:326]
TMEM167B	34.2938	64.8421	1.89078	TMEM167B	transmembrane protein 167B [Source:HGNC Symbol;Acc:30187]
KIAA1671	5.57322	10.5341	1.89012	KIAA1671	KIAA1671 [Source:HGNC Symbol;Acc:29345]
NAPEPLD	5.36933	10.1463	1.88967	NAPEPLD	N-acyl phosphatidylethanolamine phospholipase D [Source:HGNC Symbol;Acc:21683]
FRA10AC1	27.3971	51.7082	1.88736	FRA10AC1	fragile site, folic acid type, rare, fra(10)(q23.3) or fra(10)(q24.2) candidate 1 [Source:HGNC Symbol;Acc:1162]
TOMM7	144.028	271.748	1.88677	TOMM7	translocase of outer mitochondrial membrane 7 homolog (yeast) [Source:HGNC Symbol;Acc:21648]
FLNC	39.6121	74.7049	1.88591	FLNC	filamin C, gamma [Source:HGNC Symbol;Acc:3756]
CHST3	7.98656	15.0482	1.88419	CHST3	carbohydrate (chondroitin 6) sulfotransferase 3 [Source:HGNC Symbol;Acc:1971]
BCKDK	9.76544	18.3891	1.88307	BCKDK	branched chain ketoacid dehydrogenase kinase [Source:HGNC Symbol;Acc:16902]
TXNL4A	89.7166	168.69	1.88025	TXNL4A	thioredoxin-like 4A [Source:HGNC Symbol;Acc:30551]
PYROXD1	4.47017	8.40072	1.87929	PYROXD1	pyridine nucleotide-disulphide oxidoreductase domain 1 [Source:HGNC Symbol;Acc:26162]
NFE2L2	30.3279	56.9946	1.87928	NFE2L2	nuclear factor, erythroid 2-like 2 [Source:HGNC Symbol;Acc:7782]
BCL2L13	30.4696	57.2566	1.87914	BCL2L13	BCL2-like 13 (apoptosis facilitator) [Source:HGNC Symbol;Acc:17164]
TM2D1	164.679	308.836	1.87538	TM2D1	TM2 domain containing 1 [Source:HGNC Symbol;Acc:24142]
CYB5B	96.5007	180.865	1.87424	CYB5B	cytochrome b5 type B (outer mitochondrial membrane) [Source:HGNC Symbol;Acc:24374]
MARVELD1	21.9046	40.9516	1.86954	MARVELD1	MARVEL domain containing 1 [Source:HGNC Symbol;Acc:28674]
VPS37A	14.8371	27.7252	1.86864	VPS37A	vacuolar protein sorting 37 homolog A (S. cerevisiae) [Source:HGNC Symbol;Acc:24928]
NR1H2	12.7996	23.8966	1.86698	NR1H2	nuclear receptor subfamily 1, group H, member 2 [Source:HGNC Symbol;Acc:7965]
NOMO1	82.6082	154.185	1.86646	NOMO1	NODAL modulator 1 [Source:HGNC Symbol;Acc:30060]
MFN1	36.7816	68.6471	1.86635	MFN1	mitofusin 1 [Source:HGNC Symbol;Acc:18262]
TEP1	6.54711	12.2138	1.86552	TEP1	telomerase-associated protein 1 [Source:HGNC Symbol;Acc:11726]
HSPA5	813.948	1518.39	1.86547	HSPA5	heat shock 70kDa protein 5 (glucose-regulated protein, 78kDa) [Source:HGNC Symbol;Acc:5238]
ITFG1	55.3757	103.295	1.86534	ITFG1	integrin alpha FG-GAP repeat containing 1 [Source:HGNC Symbol;Acc:30697]
LPIN1	20.4566	38.1429	1.86458	LPIN1	lipin 1 [Source:HGNC Symbol;Acc:13345]
GARS	85.8321	159.557	1.85894	GARS	glycyl-tRNA synthetase [Source:HGNC Symbol;Acc:4162]
COPA	101.189	188.104	1.85893	COPA	coatomer protein complex, subunit alpha [Source:HGNC Symbol;Acc:2230]
VOPP1	70.6916	131.352	1.8581	VOPP1	vesicular, overexpressed in cancer, prosurvival protein 1 [Source:HGNC Symbol;Acc:34518]
TXN	515.582	956.687	1.85555	TXN	thioredoxin [Source:HGNC Symbol;Acc:12435]
ATAD3B	20.4243	37.8696	1.85414	ATAD3B	ATPase family, AAA domain containing 3B [Source:HGNC Symbol;Acc:24007]
C18orf25	6.47933	12.0004	1.85211
EXD2	10.3343	19.1368	1.85177	EXD2	exonuclease 3'-5' domain containing 2 [Source:HGNC Symbol;Acc:20217]
RTCA	59.1529	109.517	1.85143	RTCA	RNA 3'-terminal phosphate cyclase [Source:HGNC Symbol;Acc:17981]
CLIP1	29.6535	54.8382	1.8493	CLIP1	CAP-GLY domain containing linker protein 1 [Source:HGNC Symbol;Acc:10461]
TRAPPC1	85.5782	157.988	1.84612	TRAPPC1	trafficking protein particle complex 1 [Source:HGNC Symbol;Acc:19894]
SEMA3A	85.2977	157.307	1.84421	SEMA3A	sema domain, immunoglobulin domain (Ig), short basic domain, secreted, (semaphorin) 3A [Source:HGNC Symbol;Acc:10723]
ATP8B2	32.3263	59.5638	1.84258	ATP8B2	ATPase, aminophospholipid transporter, class I, type 8B, member 2 [Source:HGNC Symbol;Acc:13534]
TAF12	39.666	73.0138	1.84071	TAF12	TAF12 RNA polymerase II, TATA box binding protein (TBP)-associated factor, 20kDa [Source:HGNC Symbol;Acc:11545]
TRIM32	13.0357	23.9921	1.84049	TRIM32	tripartite motif containing 32 [Source:HGNC Symbol;Acc:16380]
CALR	3261.94	5999.84	1.83934	CALR	calreticulin [Source:HGNC Symbol;Acc:1455]
NFE2L1	185.598	341.212	1.83844	NFE2L1	nuclear factor, erythroid 2-like 1 [Source:HGNC Symbol;Acc:7781]
PLGRKT	15.3774	28.2499	1.83711	PLGRKT	plasminogen receptor, C-terminal lysine transmembrane protein [Source:HGNC Symbol;Acc:23633]
NCOA3	10.4193	19.1243	1.83547	NCOA3	nuclear receptor coactivator 3 [Source:HGNC Symbol;Acc:7670]
MMGT1	20.7502	38.0738	1.83487	MMGT1	membrane magnesium transporter 1 [Source:HGNC Symbol;Acc:28100]
ZC3HAV1	20.5493	37.7043	1.83482	ZC3HAV1	zinc finger CCCH-type, antiviral 1 [Source:HGNC Symbol;Acc:23721]
NCOA7	9.01628	16.5354	1.83395	NCOA7	nuclear receptor coactivator 7 [Source:HGNC Symbol;Acc:21081]
SPIRE1	20.5641	37.6988	1.83324	SPIRE1	spire-type actin nucleation factor 1 [Source:HGNC Symbol;Acc:30622]
IFNGR2	25.6718	47.0368	1.83224	IFNGR2	interferon gamma receptor 2 (interferon gamma transducer 1) [Source:HGNC Symbol;Acc:5440]
ARPC2	284.915	521.549	1.83054	ARPC2	actin related protein 2/3 complex, subunit 2, 34kDa [Source:HGNC Symbol;Acc:705]
SPRTN	9.976	18.261	1.83049	SPRTN	SprT-like N-terminal domain [Source:HGNC Symbol;Acc:25356]
ARID5B	22.2804	40.7716	1.82993	ARID5B	AT rich interactive domain 5B (MRF1-like) [Source:HGNC Symbol;Acc:17362]
TOR1AIP2	17.2579	31.5666	1.8291	TOR1AIP2	torsin A interacting protein 2 [Source:HGNC Symbol;Acc:24055]
SEC11C	84.9954	155.423	1.82861	SEC11C	SEC11 homolog C (S. cerevisiae) [Source:HGNC Symbol;Acc:23400]
USP31	3.53322	6.45656	1.82738	USP31	ubiquitin specific peptidase 31 [Source:HGNC Symbol;Acc:20060]
TRMT2B	10.5799	19.2999	1.82421	TRMT2B	tRNA methyltransferase 2 homolog B (S. cerevisiae) [Source:HGNC Symbol;Acc:25748]
MAP1LC3B	50.921	92.8696	1.8238	MAP1LC3B	microtubule-associated protein 1 light chain 3 beta [Source:HGNC Symbol;Acc:13352]
JAK2	8.49517	15.4904	1.82344	JAK2	Janus kinase 2 [Source:HGNC Symbol;Acc:6192]
ARSB	12.2829	22.3802	1.82205	ARSB	arylsulfatase B [Source:HGNC Symbol;Acc:714]
CRYZ	25.8949	47.1743	1.82176	CRYZ	crystallin, zeta (quinone reductase) [Source:HGNC Symbol;Acc:2419]
ATP6V1D	75.9546	138.357	1.82158	ATP6V1D	ATPase, H+ transporting, lysosomal 34kDa, V1 subunit D [Source:HGNC Symbol;Acc:13527]
BCAT1	86.236	156.788	1.81812	BCAT1	branched chain amino-acid transaminase 1, cytosolic [Source:HGNC Symbol;Acc:976]
POP1	5.066	9.20461	1.81694	POP1	processing of precursor 1, ribonuclease P/MRP subunit (S. cerevisiae) [Source:HGNC Symbol;Acc:30129]
GALNS	10.6863	19.4077	1.81613	GALNS	galactosamine (N-acetyl)-6-sulfate sulfatase [Source:HGNC Symbol;Acc:4122]
PIGS	38.2249	69.3991	1.81555	PIGS	phosphatidylinositol glycan anchor biosynthesis, class S [Source:HGNC Symbol;Acc:14937]
RALBP1	74.7088	135.241	1.81024	RALBP1	ralA binding protein 1 [Source:HGNC Symbol;Acc:9841]
PHF11	19.4557	35.0843	1.80329	PHF11	PHD finger protein 11 [Source:HGNC Symbol;Acc:17024]
GOLGA4	77.5788	139.885	1.80313	GOLGA4	golgin A4 [Source:HGNC Symbol;Acc:4427]
GPX8	97.7171	176.133	1.80248	GPX8	glutathione peroxidase 8 (putative) [Source:HGNC Symbol;Acc:33100]
B4GALT4	61.1582	110.217	1.80215	B4GALT4	UDP-Gal:betaGlcNAc beta 1,4- galactosyltransferase, polypeptide 4 [Source:HGNC Symbol;Acc:927]
RNF6	23.6243	42.5702	1.80196	RNF6	ring finger protein (C3H2C3 type) 6 [Source:HGNC Symbol;Acc:10069]
FBXL18	5.3435	9.61378	1.79915	FBXL18	F-box and leucine-rich repeat protein 18 [Source:HGNC Symbol;Acc:21874]
ACER3	10.4324	18.7654	1.79877	ACER3	alkaline ceramidase 3 [Source:HGNC Symbol;Acc:16066]
WDR41	49.2563	88.6002	1.79876	WDR41	WD repeat domain 41 [Source:HGNC Symbol;Acc:25601]
RP2	16.3229	29.3591	1.79864	RP2	retinitis pigmentosa 2 (X-linked recessive) [Source:HGNC Symbol;Acc:10274]
RRAGA	55.4382	99.5177	1.79511	RRAGA	Ras-related GTP binding A [Source:HGNC Symbol;Acc:16963]
PARD3B	5.56711	9.9785	1.7924	PARD3B	par-3 family cell polarity regulator beta [Source:HGNC Symbol;Acc:14446]
ZDHHC16	35.0285	62.7627	1.79176	ZDHHC16	zinc finger, DHHC-type containing 16 [Source:HGNC Symbol;Acc:20714]
DHX29	31.4566	56.3624	1.79175	DHX29	DEAH (Asp-Glu-Ala-His) box polypeptide 29 [Source:HGNC Symbol;Acc:15815]
C11orf49	14.0491	25.1438	1.78971
KCTD21	6.80128	12.1604	1.78796	KCTD21	potassium channel tetramerization domain containing 21 [Source:HGNC Symbol;Acc:27452]
SLC38A10	70.4388	125.79	1.78581	SLC38A10	solute carrier family 38, member 10 [Source:HGNC Symbol;Acc:28237]
HACL1	14.8146	26.3977	1.78187	HACL1	2-hydroxyacyl-CoA lyase 1 [Source:HGNC Symbol;Acc:17856]
OSTC	269.332	479.776	1.78136	OSTC	oligosaccharyltransferase complex subunit (non-catalytic) [Source:HGNC Symbol;Acc:24448]
UGGT1	49.9454	88.9574	1.78109	UGGT1	UDP-glucose glycoprotein glucosyltransferase 1 [Source:HGNC Symbol;Acc:15663]
KLHL21	4.38711	7.79961	1.77785	KLHL21	kelch-like family member 21 [Source:HGNC Symbol;Acc:29041]
AJUBA	14.0491	24.9632	1.77686	AJUBA	ajuba LIM protein [Source:HGNC Symbol;Acc:20250]
DSTYK	11.651	20.7018	1.77683	DSTYK	dual serine/threonine and tyrosine protein kinase [Source:HGNC Symbol;Acc:29043]
GTF2H5	6.701	11.8968	1.77538	GTF2H5	general transcription factor IIH, polypeptide 5 [Source:HGNC Symbol;Acc:21157]
STYXL1	12.3146	21.8302	1.7727	STYXL1	serine/threonine/tyrosine interacting-like 1 [Source:HGNC Symbol;Acc:18165]
AAK1	6.37183	11.2927	1.77228	AAK1	AP2 associated kinase 1 [Source:HGNC Symbol;Acc:19679]
RNF213	14.7227	26.0918	1.77222	RNF213	ring finger protein 213 [Source:HGNC Symbol;Acc:14539]
ITSN2	15.4854	27.4332	1.77155	ITSN2	intersectin 2 [Source:HGNC Symbol;Acc:6184]
EPRS	62.6366	110.945	1.77125	EPRS	glutamyl-prolyl-tRNA synthetase [Source:HGNC Symbol;Acc:3418]
GTF2E2	42.4538	75.1704	1.77064	GTF2E2	general transcription factor IIE, polypeptide 2, beta 34kDa [Source:HGNC Symbol;Acc:4651]
HM13	97.811	173.17	1.77045	HM13	histocompatibility (minor) 13 [Source:HGNC Symbol;Acc:16435]
NCOR2	28.7518	50.7843	1.7663	NCOR2	nuclear receptor corepressor 2 [Source:HGNC Symbol;Acc:7673]
PHLPP2	4.34878	7.68072	1.76618	PHLPP2	PH domain and leucine rich repeat protein phosphatase 2 [Source:HGNC Symbol;Acc:29149]
PRKAG1	41.9499	74.0604	1.76545	PRKAG1	protein kinase, AMP-activated, gamma 1 non-catalytic subunit [Source:HGNC Symbol;Acc:9385]
LRP1	58.4799	103.167	1.76415	LRP1	low density lipoprotein receptor-related protein 1 [Source:HGNC Symbol;Acc:6692]
RINT1	20.0479	35.3502	1.76328	RINT1	RAD50 interactor 1 [Source:HGNC Symbol;Acc:21876]
KXD1	33.7418	59.4916	1.76314	KXD1	KxDL motif containing 1 [Source:HGNC Symbol;Acc:28420]
VTI1A	8.78906	15.496	1.7631	VTI1A	vesicle transport through interaction with t-SNAREs 1A [Source:HGNC Symbol;Acc:17792]
MDFIC	20.7913	36.6049	1.76059	MDFIC	MyoD family inhibitor domain containing [Source:HGNC Symbol;Acc:28870]
BCAR1	47.2346	83.1466	1.76029	BCAR1	breast cancer anti-estrogen resistance 1 [Source:HGNC Symbol;Acc:971]
MNAT1	31.5199	55.4093	1.75792	MNAT1	MNAT CDK-activating kinase assembly factor 1 [Source:HGNC Symbol;Acc:7181]
RPS6KA2	16.4191	28.8054	1.75439	RPS6KA2	ribosomal protein S6 kinase, 90kDa, polypeptide 2 [Source:HGNC Symbol;Acc:10431]
IFNAR2	15.4943	27.141	1.75167	IFNAR2	interferon (alpha, beta and omega) receptor 2 [Source:HGNC Symbol;Acc:5433]
TRIP11	21.3393	37.3729	1.75136	TRIP11	thyroid hormone receptor interactor 11 [Source:HGNC Symbol;Acc:12305]
LSS	93.9132	164.324	1.74974	LSS	lanosterol synthase (2,3-oxidosqualene-lanosterol cyclase) [Source:HGNC Symbol;Acc:6708]
PRKAR2A	39.9699	69.9327	1.74963	PRKAR2A	protein kinase, cAMP-dependent, regulatory, type II, alpha [Source:HGNC Symbol;Acc:9391]
FAM86DP	13.4549	23.5377	1.74938
TMF1	21.1916	37.0513	1.7484	TMF1	TATA element modulatory factor 1 [Source:HGNC Symbol;Acc:11870]
GLT25D1	81.4977	142.486	1.74834	GLT25D1	collagen beta(1-O)galactosyltransferase 1 [Source:HGNC Symbol;Acc:26182]
ZFYVE21	54.0249	94.4371	1.74803	ZFYVE21	zinc finger, FYVE domain containing 21 [Source:HGNC Symbol;Acc:20760]
EIF6	100.039	174.809	1.74741	EIF6	eukaryotic translation initiation factor 6 [Source:HGNC Symbol;Acc:6159]
EXOC2	19.8416	34.6591	1.74679	EXOC2	exocyst complex component 2 [Source:HGNC Symbol;Acc:24968]
FADS1	85.5421	149.347	1.74588	FADS1	fatty acid desaturase 1 [Source:HGNC Symbol;Acc:3574]
SH3GLB1	31.9293	55.696	1.74435	SH3GLB1	SH3-domain GRB2-like endophilin B1 [Source:HGNC Symbol;Acc:10833]
CD63	2292.13	3995.07	1.74295	CD63	CD63 molecule [Source:HGNC Symbol;Acc:1692]
RIN2	12.7279	22.1766	1.74235	RIN2	Ras and Rab interactor 2 [Source:HGNC Symbol;Acc:18750]
RABGAP1L	13.761	23.9543	1.74074	RABGAP1L	RAB GTPase activating protein 1-like [Source:HGNC Symbol;Acc:24663]
LAMC1	142.022	247.169	1.74036	LAMC1	laminin, gamma 1 (formerly LAMB2) [Source:HGNC Symbol;Acc:6492]
TMCO3	140.205	243.437	1.7363	TMCO3	transmembrane and coiled-coil domains 3 [Source:HGNC Symbol;Acc:20329]
BAX	115.202	200.003	1.7361	BAX	BCL2-associated X protein [Source:HGNC Symbol;Acc:959]
HEATR5A	11.9285	20.566	1.72411	HEATR5A	HEAT repeat containing 5A [Source:HGNC Symbol;Acc:20276]
KDM4C	8.56572	14.7502	1.722	KDM4C	lysine (K)-specific demethylase 4C [Source:HGNC Symbol;Acc:17071]
PHLDA1	63.4849	109.157	1.71941	PHLDA1	pleckstrin homology-like domain, family A, member 1 [Source:HGNC Symbol;Acc:8933]
MID1IP1	15.7852	27.126	1.71845	MID1IP1	MID1 interacting protein 1 [Source:HGNC Symbol;Acc:20715]
CARS2	35.3885	60.7549	1.7168	CARS2	cysteinyl-tRNA synthetase 2, mitochondrial (putative) [Source:HGNC Symbol;Acc:25695]
COPB2	262.529	450.201	1.71486	COPB2	coatomer protein complex, subunit beta 2 (beta prime) [Source:HGNC Symbol;Acc:2232]
KPNA6	18.9491	32.4649	1.71327	KPNA6	karyopherin alpha 6 (importin alpha 7) [Source:HGNC Symbol;Acc:6399]
TGFB1	73.1593	125.123	1.71028	TGFB1	transforming growth factor, beta 1 [Source:HGNC Symbol;Acc:11766]
LMAN2	260.753	443.766	1.70187	LMAN2	lectin, mannose-binding 2 [Source:HGNC Symbol;Acc:16986]
SRFBP1	9.66378	16.4202	1.69915	SRFBP1	serum response factor binding protein 1 [Source:HGNC Symbol;Acc:26333]
GNPNAT1	31.5174	53.4932	1.69726	GNPNAT1	glucosamine-phosphate N-acetyltransferase 1 [Source:HGNC Symbol;Acc:19980]
COG7	7.571	12.8302	1.69465	COG7	component of oligomeric golgi complex 7 [Source:HGNC Symbol;Acc:18622]
KIAA1609	14.0582	23.8107	1.69372
KCTD10	83.1993	140.799	1.69231	KCTD10	potassium channel tetramerization domain containing 10 [Source:HGNC Symbol;Acc:23236]
ACSF3	6.45461	10.9177	1.69145	ACSF3	acyl-CoA synthetase family member 3 [Source:HGNC Symbol;Acc:27288]
UBE3C	39.4927	66.6699	1.68816	UBE3C	ubiquitin protein ligase E3C [Source:HGNC Symbol;Acc:16803]
PPP1R21	18.1643	30.6438	1.68703	PPP1R21	protein phosphatase 1, regulatory subunit 21 [Source:HGNC Symbol;Acc:30595]
CPEB4	8.62017	14.5329	1.68592	CPEB4	cytoplasmic polyadenylation element binding protein 4 [Source:HGNC Symbol;Acc:21747]
CEP55	35.4254	59.6932	1.68504	CEP55	centrosomal protein 55kDa [Source:HGNC Symbol;Acc:1161]
CLIC1	484.433	815.476	1.68336	CLIC1	chloride intracellular channel 1 [Source:HGNC Symbol;Acc:2062]
MEIS1	41.6199	69.9132	1.6798	MEIS1	Meis homeobox 1 [Source:HGNC Symbol;Acc:7000]
KDSR	14.7882	24.8343	1.67933	KDSR	3-ketodihydrosphingosine reductase [Source:HGNC Symbol;Acc:4021]
MAGT1	74.4721	124.961	1.67796	MAGT1	magnesium transporter 1 [Source:HGNC Symbol;Acc:28880]
GOLGA3	52.4335	87.9466	1.6773	GOLGA3	golgin A3 [Source:HGNC Symbol;Acc:4426]
SLMAP	29.4013	49.3032	1.67691	SLMAP	sarcolemma associated protein [Source:HGNC Symbol;Acc:16643]
KIF3B	32.3216	54.1599	1.67566	KIF3B	kinesin family member 3B [Source:HGNC Symbol;Acc:6320]
GXYLT1	88.4054	148.045	1.67461	GXYLT1	glucoside xylosyltransferase 1 [Source:HGNC Symbol;Acc:27482]
TSPAN4	42.5041	71.1349	1.6736	TSPAN4	tetraspanin 4 [Source:HGNC Symbol;Acc:11859]
CD99L2	35.8238	59.9182	1.67258	CD99L2	CD99 molecule-like 2 [Source:HGNC Symbol;Acc:18237]
RER1	218.395	364.965	1.67112	RER1	retention in endoplasmic reticulum sorting receptor 1 [Source:HGNC Symbol;Acc:30309]
ANXA7	69.2377	115.568	1.66915	ANXA7	annexin A7 [Source:HGNC Symbol;Acc:545]
HDLBP	245.637	408.025	1.66109	HDLBP	high density lipoprotein binding protein [Source:HGNC Symbol;Acc:4857]
BFAR	44.9318	74.6127	1.66057	BFAR	bifunctional apoptosis regulator [Source:HGNC Symbol;Acc:17613]
ZNF805	2.11739	3.51183	1.65857	ZNF805	zinc finger protein 805 [Source:HGNC Symbol;Acc:23272]
ZNF259	26.4696	43.7354	1.65229	ZNF259	zinc finger protein 259 [Source:HGNC Symbol;Acc:13051]
CMPK1	141.354	233.056	1.64874	CMPK1	cytidine monophosphate (UMP-CMP) kinase 1, cytosolic [Source:HGNC Symbol;Acc:18170]
BACE1	29.4443	48.5299	1.64819	BACE1	beta-site APP-cleaving enzyme 1 [Source:HGNC Symbol;Acc:933]
HYOU1	215.526	354.715	1.64581	HYOU1	hypoxia up-regulated 1 [Source:HGNC Symbol;Acc:16931]
FKBP9	131.705	216.6	1.64458	FKBP9	FK506 binding protein 9, 63 kDa [Source:HGNC Symbol;Acc:3725]
CDC73	18.2757	30.0374	1.64357	CDC73	cell division cycle 73 [Source:HGNC Symbol;Acc:16783]
GSS	24.1421	39.6552	1.64257	GSS	glutathione synthetase [Source:HGNC Symbol;Acc:4624]
CCDC86	21.7835	35.7732	1.64222	CCDC86	coiled-coil domain containing 86 [Source:HGNC Symbol;Acc:28359]
KIF3C	17.6674	28.9407	1.63809	KIF3C	kinesin family member 3C [Source:HGNC Symbol;Acc:6321]
DCUN1D5	19.1507	31.2691	1.63279	DCUN1D5	DCN1, defective in cullin neddylation 1, domain containing 5 [Source:HGNC Symbol;Acc:28409]
MLEC	181.114	295.137	1.62956	MLEC	malectin [Source:HGNC Symbol;Acc:28973]
MTRF1L	16.5988	26.9657	1.62456	MTRF1L	mitochondrial translational release factor 1-like [Source:HGNC Symbol;Acc:21051]
FAM104A	35.8885	58.3007	1.6245	FAM104A	family with sequence similarity 104, member A [Source:HGNC Symbol;Acc:25918]
SPTAN1	113.312	184.052	1.6243	SPTAN1	spectrin, alpha, non-erythrocytic 1 [Source:HGNC Symbol;Acc:11273]
FAM206A	11.9763	19.446	1.62371	FAM206A	family with sequence similarity 206, member A [Source:HGNC Symbol;Acc:1364]
ZAK	30.5549	49.5804	1.62267	ZAK	Mitogen-activated protein kinase kinase kinase MLT [Source:UniProtKB/Swiss-Prot;Acc:Q9NYL2]
ARPC1A	150.799	244.33	1.62024	ARPC1A	actin related protein 2/3 complex, subunit 1A, 41kDa [Source:HGNC Symbol;Acc:703]
LRRC8C	8.5385	13.8249	1.61912	LRRC8C	leucine rich repeat containing 8 family, member C [Source:HGNC Symbol;Acc:25075]
OAT	76.0916	123.057	1.61722	OAT	ornithine aminotransferase [Source:HGNC Symbol;Acc:8091]
MRPS10	70.8063	114.256	1.61364	MRPS10	mitochondrial ribosomal protein S10 [Source:HGNC Symbol;Acc:14502]
SLC25A1	69.6966	112.101	1.60842	SLC25A1	solute carrier family 25 (mitochondrial carrier; citrate transporter), member 1 [Source:HGNC Symbol;Acc:10979]
SOAT1	26.9832	43.3735	1.60742	SOAT1	sterol O-acyltransferase 1 [Source:HGNC Symbol;Acc:11177]
ACTR2	555.204	891.925	1.60648	ACTR2	ARP2 actin-related protein 2 homolog (yeast) [Source:HGNC Symbol;Acc:169]
TMEM192	14.8921	23.891	1.60427	TMEM192	transmembrane protein 192 [Source:HGNC Symbol;Acc:26775]
KIAA1468	12.3377	19.7674	1.6022	KIAA1468	KIAA1468 [Source:HGNC Symbol;Acc:29289]
MYO10	52.2313	83.6571	1.60167	MYO10	myosin X [Source:HGNC Symbol;Acc:7593]
TMEM63A	7.04378	11.2657	1.59939	TMEM63A	transmembrane protein 63A [Source:HGNC Symbol;Acc:29118]
TMEM220	5.89406	9.42378	1.59886	TMEM220	transmembrane protein 220 [Source:HGNC Symbol;Acc:33757]
RAB34	68.6249	109.537	1.59617	RAB34	RAB34, member RAS oncogene family [Source:HGNC Symbol;Acc:16519]
PEX2	20.0221	31.946	1.59554	PEX2	peroxisomal biogenesis factor 2 [Source:HGNC Symbol;Acc:9717]
SEC22C	36.6604	58.4788	1.59515	SEC22C	SEC22 vesicle trafficking protein homolog C (S. cerevisiae) [Source:HGNC Symbol;Acc:16828]
NT5DC1	20.1385	32.1149	1.5947	NT5DC1	5'-nucleotidase domain containing 1 [Source:HGNC Symbol;Acc:21556]
CAMLG	45.4207	72.3104	1.59201	CAMLG	calcium modulating ligand [Source:HGNC Symbol;Acc:1471]
ADIPOR1	33.596	53.4021	1.58954	ADIPOR1	adiponectin receptor 1 [Source:HGNC Symbol;Acc:24040]
NUDCD1	23.4104	37.1935	1.58876	NUDCD1	NudC domain containing 1 [Source:HGNC Symbol;Acc:24306]
KIAA0319L	35.6582	56.6171	1.58777	KIAA0319L	KIAA0319-like [Source:HGNC Symbol;Acc:30071]
BECN1	85.2082	135.203	1.58674	BECN1	beclin 1, autophagy related [Source:HGNC Symbol;Acc:1034]
TM9SF4	51.2743	81.2877	1.58535	TM9SF4	transmembrane 9 superfamily protein member 4 [Source:HGNC Symbol;Acc:30797]
EIF2D	19.6288	31.1091	1.58487	EIF2D	eukaryotic translation initiation factor 2D [Source:HGNC Symbol;Acc:6583]
OAZ1	409.991	645.578	1.57461	OAZ1	ornithine decarboxylase antizyme 1 [Source:HGNC Symbol;Acc:8095]
TWISTNB	19.8377	31.186	1.57206	TWISTNB	TWIST neighbor [Source:HGNC Symbol;Acc:18027]
NDEL1	43.9227	69.0479	1.57203	NDEL1	nudE neurodevelopment protein 1-like 1 [Source:HGNC Symbol;Acc:17620]
CLPTM1L	76.5332	119.787	1.56516	CLPTM1L	CLPTM1-like [Source:HGNC Symbol;Acc:24308]
OGFOD1	38.371	59.9885	1.56338	OGFOD1	2-oxoglutarate and iron-dependent oxygenase domain containing 1 [Source:HGNC Symbol;Acc:25585]
CTTNBP2NL	18.8902	29.4916	1.56121	CTTNBP2NL	CTTNBP2 N-terminal like [Source:HGNC Symbol;Acc:25330]
CEP104	8.961	13.9221	1.55363	CEP104	centrosomal protein 104kDa [Source:HGNC Symbol;Acc:24866]
ASB1	18.3829	28.5079	1.55078	ASB1	ankyrin repeat and SOCS box containing 1 [Source:HGNC Symbol;Acc:16011]
AP1B1	26.156	40.4832	1.54776	AP1B1	adaptor-related protein complex 1, beta 1 subunit [Source:HGNC Symbol;Acc:554]
USP46	19.1854	29.6182	1.54379	USP46	ubiquitin specific peptidase 46 [Source:HGNC Symbol;Acc:20075]
CANX	589.399	909.028	1.5423	CANX	calnexin [Source:HGNC Symbol;Acc:1473]
KIAA1551	44.0632	67.9207	1.54144	KIAA1551	KIAA1551 [Source:HGNC Symbol;Acc:25559]
GAPVD1	16.0466	24.5766	1.53158	GAPVD1	GTPase activating protein and VPS9 domains 1 [Source:HGNC Symbol;Acc:23375]
PTTG1IP	146.105	223.216	1.52777	PTTG1IP	pituitary tumor-transforming 1 interacting protein [Source:HGNC Symbol;Acc:13524]
STAM2	24.4368	37.2804	1.52558	STAM2	signal transducing adaptor molecule (SH3 domain and ITAM motif) 2 [Source:HGNC Symbol;Acc:11358]
PHC3	11.8016	17.9977	1.52502	PHC3	polyhomeotic homolog 3 (Drosophila) [Source:HGNC Symbol;Acc:15682]
PLEKHA3	12.8346	19.5041	1.51965	PLEKHA3	pleckstrin homology domain containing, family A (phosphoinositide binding specific) member 3 [Source:HGNC Symbol;Acc:14338]
TUBA1A	741.124	1124.29	1.51701	TUBA1A	tubulin, alpha 1a [Source:HGNC Symbol;Acc:20766]
PWP1	56.6791	85.606	1.51036	PWP1	PWP1 homolog (S. cerevisiae) [Source:HGNC Symbol;Acc:17015]
PPM1B	266.818	402.419	1.50822	PPM1B	protein phosphatase, Mg2+/Mn2+ dependent, 1B [Source:HGNC Symbol;Acc:9276]
ABAT	7.46711	11.2599	1.50793	ABAT	4-aminobutyrate aminotransferase [Source:HGNC Symbol;Acc:23]
MYO9B	28.7682	42.7843	1.48721	MYO9B	myosin IXB [Source:HGNC Symbol;Acc:7609]
GFPT1	54.9427	81.6077	1.48532	GFPT1	glutamine--fructose-6-phosphate transaminase 1 [Source:HGNC Symbol;Acc:4241]
EIF2S1	49.5054	73.4043	1.48275	EIF2S1	eukaryotic translation initiation factor 2, subunit 1 alpha, 35kDa [Source:HGNC Symbol;Acc:3265]
KIF13A	29.1616	42.8074	1.46794	KIF13A	kinesin family member 13A [Source:HGNC Symbol;Acc:14566]
LAMP1	317.923	464.669	1.46158	LAMP1	lysosomal-associated membrane protein 1 [Source:HGNC Symbol;Acc:6499]
DNAJC21	60.4899	88.0977	1.4564	DNAJC21	DnaJ (Hsp40) homolog, subfamily C, member 21 [Source:HGNC Symbol;Acc:27030]
ITFG3	34.4568	50.0232	1.45176	ITFG3	integrin alpha FG-GAP repeat containing 3 [Source:HGNC Symbol;Acc:14163]
TMCO1	41.4793	59.8063	1.44183	TMCO1	transmembrane and coiled-coil domains 1 [Source:HGNC Symbol;Acc:18188]
SFXN1	32.6385	46.7177	1.43137	SFXN1	sideroflexin 1 [Source:HGNC Symbol;Acc:16085]
DYNC1H1	125.547	178.435	1.42126	DYNC1H1	dynein, cytoplasmic 1, heavy chain 1 [Source:HGNC Symbol;Acc:2961]
PGAM1	255.441	359.542	1.40753	PGAM1	phosphoglycerate mutase 1 (brain) [Source:HGNC Symbol;Acc:8888]
VPS26B	21.5249	29.8843	1.38836	VPS26B	vacuolar protein sorting 26 homolog B (S. pombe) [Source:HGNC Symbol;Acc:28119]
SPTY2D1	19.111	26.486	1.3859	SPTY2D1	SPT2, Suppressor of Ty, domain containing 1 (S. cerevisiae) [Source:HGNC Symbol;Acc:26818]
CETN2	274.969	379.891	1.38158	CETN2	centrin, EF-hand protein, 2 [Source:HGNC Symbol;Acc:1867]
MSN	349.935	480.239	1.37237	MSN	moesin [Source:HGNC Symbol;Acc:7373]
TTC27	26.8338	36.4168	1.35713	TTC27	tetratricopeptide repeat domain 27 [Source:HGNC Symbol;Acc:25986]
FBXO9	14.0496	19.061	1.35669	FBXO9	F-box protein 9 [Source:HGNC Symbol;Acc:13588]
RAB3GAP1	67.7188	89.9099	1.3277	RAB3GAP1	RAB3 GTPase activating protein subunit 1 (catalytic) [Source:HGNC Symbol;Acc:17063]
NPC1	16.5091	21.6016	1.30847	NPC1	Niemann-Pick disease, type C1 [Source:HGNC Symbol;Acc:7897]
HSD17B4	290.922	223.299	-1.30284	HSD17B4	hydroxysteroid (17-beta) dehydrogenase 4 [Source:HGNC Symbol;Acc:5213]
SPCS2	77.9749	58.6321	-1.3299	SPCS2	signal peptidase complex subunit 2 homolog (S. cerevisiae) [Source:HGNC Symbol;Acc:28962]
ZMYND11	109.321	80.2716	-1.36189	ZMYND11	zinc finger, MYND-type containing 11 [Source:HGNC Symbol;Acc:16966]
PHB2	268.134	192.445	-1.3933	PHB2	prohibitin 2 [Source:HGNC Symbol;Acc:30306]
PREP	72.2563	46.6693	-1.54826	PREP	prolyl endopeptidase [Source:HGNC Symbol;Acc:9358]
GMPS	122.378	78.5738	-1.55749	GMPS	guanine monphosphate synthase [Source:HGNC Symbol;Acc:4378]
WDR82	102.929	64.8399	-1.58743	WDR82	WD repeat domain 82 [Source:HGNC Symbol;Acc:28826]
SRSF9	676.022	422.13	-1.60145	SRSF9	serine/arginine-rich splicing factor 9 [Source:HGNC Symbol;Acc:10791]
CCDC88A	87.1257	54.1941	-1.60766	CCDC88A	coiled-coil domain containing 88A [Source:HGNC Symbol;Acc:25523]
GSTP1	326.868	199.358	-1.6396	GSTP1	glutathione S-transferase pi 1 [Source:HGNC Symbol;Acc:4638]
HDAC1	220.676	134.539	-1.64023	HDAC1	histone deacetylase 1 [Source:HGNC Symbol;Acc:4852]
SMPD4	65.6418	38.3282	-1.71262	SMPD4	sphingomyelin phosphodiesterase 4, neutral membrane (neutral sphingomyelinase-3) [Source:HGNC Symbol;Acc:32949]
SAE1	357.53	200.548	-1.78276	SAE1	SUMO1 activating enzyme subunit 1 [Source:HGNC Symbol;Acc:30660]
GNAS	1540.89	656.683	-2.34647	GNAS	GNAS complex locus [Source:HGNC Symbol;Acc:4392]
LOC643837	18.1452	6.616	-2.74262
TTC39C	6.58017	2.29794	-2.8635	TTC39C	tetratricopeptide repeat domain 39C [Source:HGNC Symbol;Acc:26595]
SEC31B	9.16961	3.16822	-2.89424	SEC31B	SEC31 homolog B (S. cerevisiae) [Source:HGNC Symbol;Acc:23197]
SETBP1	12.7118	4.29572	-2.95918	SETBP1	SET binding protein 1 [Source:HGNC Symbol;Acc:15573]
NCAPH	24.6946	8.08267	-3.05526	NCAPH	non-SMC condensin I complex, subunit H [Source:HGNC Symbol;Acc:1112]
FLJ10038	7.02406	2.25906	-3.10929
RAD54L	20.8657	6.53822	-3.19134	RAD54L	RAD54-like (S. cerevisiae) [Source:HGNC Symbol;Acc:9826]
SUV39H2	30.6938	9.59128	-3.20018	SUV39H2	suppressor of variegation 3-9 homolog 2 (Drosophila) [Source:HGNC Symbol;Acc:17287]
ARHGEF40	93.2521	29.0974	-3.20483	ARHGEF40	Rho guanine nucleotide exchange factor (GEF) 40 [Source:HGNC Symbol;Acc:25516]
C8orf42	34.9721	10.8129	-3.23428
C4orf21	14.7685	4.55489	-3.24234
CEP68	13.3549	4.00239	-3.33673	CEP68	centrosomal protein 68kDa [Source:HGNC Symbol;Acc:29076]
ATAD5	14.6343	4.35628	-3.35937	ATAD5	ATPase family, AAA domain containing 5 [Source:HGNC Symbol;Acc:25752]
SLC29A4	16.7463	4.91322	-3.40841	SLC29A4	solute carrier family 29 (equilibrative nucleoside transporter), member 4 [Source:HGNC Symbol;Acc:23097]
RFC3	46.1099	13.4449	-3.42955	RFC3	replication factor C (activator 1) 3, 38kDa [Source:HGNC Symbol;Acc:9971]
C14orf132	25.5235	7.38517	-3.45605
FANCA	32.4235	9.32489	-3.47709	FANCA	Fanconi anemia, complementation group A [Source:HGNC Symbol;Acc:3582]
BAHCC1	35.1888	10.0499	-3.50141
PRKXP1	5.91267	1.66961	-3.54134
RUFY3	94.4249	26.4938	-3.56404	RUFY3	RUN and FYVE domain containing 3 [Source:HGNC Symbol;Acc:30285]
TP73-AS1	51.8527	14.4127	-3.59771
AMER1	4.14961	1.14572	-3.62183	AMER1	APC membrane recruitment protein 1 [Source:HGNC Symbol;Acc:26837]
PTPN13	131.085	35.9943	-3.64182	PTPN13	protein tyrosine phosphatase, non-receptor type 13 (APO-1/CD95 (Fas)-associated phosphatase) [Source:HGNC Symbol;Acc:9646]
LOC100128398	16.4182	4.48822	-3.65807
PAR-SN	28.7538	7.84156	-3.66685
RTKN2	19.4543	5.2285	-3.72082	RTKN2	rhotekin 2 [Source:HGNC Symbol;Acc:19364]
GPHN	13.3235	3.53156	-3.7727	GPHN	gephyrin [Source:HGNC Symbol;Acc:15465]
TONSL	18.091	4.75211	-3.80694	TONSL
OBSCN	21.3054	5.521	-3.85898	OBSCN	obscurin, cytoskeletal calmodulin and titin-interacting RhoGEF [Source:HGNC Symbol;Acc:15719]
WASH5P	69.5899	17.9407	-3.87888
ESPL1	18.2768	4.69739	-3.89085	ESPL1	extra spindle pole bodies homolog 1 (S. cerevisiae) [Source:HGNC Symbol;Acc:16856]
NRCAM	7.00822	1.79044	-3.91424	NRCAM	neuronal cell adhesion molecule [Source:HGNC Symbol;Acc:7994]
KIAA0895L	29.4054	7.47628	-3.93317	KIAA0895L	KIAA0895-like [Source:HGNC Symbol;Acc:34408]
ADRBK2	11.8446	3.00906	-3.93632	ADRBK2	adrenergic, beta, receptor kinase 2 [Source:HGNC Symbol;Acc:290]
GRIA3	8.07878	2.04989	-3.94108	GRIA3	glutamate receptor, ionotropic, AMPA 3 [Source:HGNC Symbol;Acc:4573]
ZNF256	24.7391	6.15211	-4.02123	ZNF256	zinc finger protein 256 [Source:HGNC Symbol;Acc:13049]
ZNF300	64.0343	15.8113	-4.04992	ZNF300	zinc finger protein 300 [Source:HGNC Symbol;Acc:13091]
LPAR6	56.3849	13.8813	-4.06194	LPAR6	lysophosphatidic acid receptor 6 [Source:HGNC Symbol;Acc:15520]
DTL	49.5277	12.1579	-4.07369	DTL	denticleless E3 ubiquitin protein ligase homolog (Drosophila) [Source:HGNC Symbol;Acc:30288]
TPTE2P1	4.06656	0.996556	-4.08061
RCBTB2	28.996	7.06961	-4.1015	RCBTB2	regulator of chromosome condensation (RCC1) and BTB (POZ) domain containing protein 2 [Source:HGNC Symbol;Acc:1914]
TGFB3	8.176	1.98822	-4.11222	TGFB3	transforming growth factor, beta 3 [Source:HGNC Symbol;Acc:11769]
ID1	163.148	39.2582	-4.15576	ID1	inhibitor of DNA binding 1, dominant negative helix-loop-helix protein [Source:HGNC Symbol;Acc:5360]
TRO	129.41	31.0791	-4.16391	TRO	trophinin [Source:HGNC Symbol;Acc:12326]
WEE1	37.9721	8.94072	-4.2471	WEE1	WEE1 G2 checkpoint kinase [Source:HGNC Symbol;Acc:12761]
NTN4	14.2166	3.32878	-4.2708	NTN4	netrin 4 [Source:HGNC Symbol;Acc:13658]
DTX4	5.85017	1.366	-4.2827	DTX4	deltex homolog 4 (Drosophila) [Source:HGNC Symbol;Acc:29151]
ADAMTS15	5.19683	1.20767	-4.3032	ADAMTS15	ADAM metallopeptidase with thrombospondin type 1 motif, 15 [Source:HGNC Symbol;Acc:16305]
LPHN1	14.5029	3.34572	-4.33477	LPHN1	latrophilin 1 [Source:HGNC Symbol;Acc:20973]
GALNT13	4.21461	0.961556	-4.38312	GALNT13	UDP-N-acetyl-alpha-D-galactosamine:polypeptide N-acetylgalactosaminyltransferase 13 (GalNAc-T13) [Source:HGNC Symbol;Acc:23242]
ORC6	146.862	33.3541	-4.40313	ORC6	origin recognition complex, subunit 6 [Source:HGNC Symbol;Acc:17151]
MEX3B	37.6541	8.54656	-4.40576	MEX3B	mex-3 RNA binding family member B [Source:HGNC Symbol;Acc:25297]
ZNF75A	60.4696	13.721	-4.40708	ZNF75A	zinc finger protein 75a [Source:HGNC Symbol;Acc:13146]
DPYSL4	33.6152	7.61017	-4.41714	DPYSL4	dihydropyrimidinase-like 4 [Source:HGNC Symbol;Acc:3016]
BCL2L11	12.676	2.86906	-4.41818	BCL2L11	BCL2-like 11 (apoptosis facilitator) [Source:HGNC Symbol;Acc:994]
DISP1	13.7771	3.07183	-4.48498	DISP1	dispatched homolog 1 (Drosophila) [Source:HGNC Symbol;Acc:19711]
ADAMTS7	46.6088	10.3321	-4.51106	ADAMTS7	ADAM metallopeptidase with thrombospondin type 1 motif, 7 [Source:HGNC Symbol;Acc:223]
SKIDA1	11.5199	2.541	-4.5336	SKIDA1	SKI/DACH domain containing 1 [Source:HGNC Symbol;Acc:32697]
STRA6	24.6116	5.40906	-4.55007	STRA6	stimulated by retinoic acid 6 [Source:HGNC Symbol;Acc:30650]
ARHGEF25	49.5593	10.8738	-4.55769	ARHGEF25	Rho guanine nucleotide exchange factor (GEF) 25 [Source:HGNC Symbol;Acc:30275]
TIMELESS	140.867	30.7971	-4.57404	TIMELESS	timeless circadian clock [Source:HGNC Symbol;Acc:11813]
CHTF18	33.6671	7.35517	-4.57734	CHTF18	CTF18, chromosome transmission fidelity factor 18 homolog (S. cerevisiae) [Source:HGNC Symbol;Acc:18435]
ZNF117	34.4385	7.45544	-4.61924	ZNF117	zinc finger protein 117 [Source:HGNC Symbol;Acc:12897]
HERC5	8.356	1.80433	-4.63107	HERC5	HECT and RLD domain containing E3 ubiquitin protein ligase 5 [Source:HGNC Symbol;Acc:24368]
PLCB1	18.9454	4.03572	-4.69444	PLCB1	phospholipase C, beta 1 (phosphoinositide-specific) [Source:HGNC Symbol;Acc:15917]
MDC1	71.8999	15.2004	-4.73012	MDC1	mediator of DNA-damage checkpoint 1 [Source:HGNC Symbol;Acc:21163]
GATA3	74.2054	15.6807	-4.73227	GATA3	GATA binding protein 3 [Source:HGNC Symbol;Acc:4172]
ZNF331	22.4393	4.69822	-4.77613	ZNF331	zinc finger protein 331 [Source:HGNC Symbol;Acc:15489]
PIK3R1	117.381	24.3246	-4.82561	PIK3R1	phosphoinositide-3-kinase, regulatory subunit 1 (alpha) [Source:HGNC Symbol;Acc:8979]
EPHX2	11.5782	2.38822	-4.84805	EPHX2	epoxide hydrolase 2, cytoplasmic [Source:HGNC Symbol;Acc:3402]
RIPK4	2.73989	0.564056	-4.85748	RIPK4	receptor-interacting serine-threonine kinase 4 [Source:HGNC Symbol;Acc:496]
CCDC150	12.836	2.62378	-4.89218	CCDC150	coiled-coil domain containing 150 [Source:HGNC Symbol;Acc:26834]
TCF7L1	46.076	9.39489	-4.90437	TCF7L1	transcription factor 7-like 1 (T-cell specific, HMG-box) [Source:HGNC Symbol;Acc:11640]
ZIK1	15.5596	3.14822	-4.94235	ZIK1	zinc finger protein interacting with K protein 1 [Source:HGNC Symbol;Acc:33104]
KCTD15	55.1235	11.0929	-4.96924	KCTD15	potassium channel tetramerization domain containing 15 [Source:HGNC Symbol;Acc:23297]
PABPC5	9.53878	1.9035	-5.01118	PABPC5	poly(A) binding protein, cytoplasmic 5 [Source:HGNC Symbol;Acc:13629]
PDIK1L	15.2618	3.04211	-5.01686	PDIK1L	PDLIM1 interacting kinase 1 like [Source:HGNC Symbol;Acc:18981]
CYB5R2	37.5879	7.48628	-5.02091	CYB5R2	cytochrome b5 reductase 2 [Source:HGNC Symbol;Acc:24376]
PI4KAP1	30.0627	5.92822	-5.07111
SNHG1	148.342	29.176	-5.0844
RAD9A	23.8166	4.64517	-5.12717	RAD9A	RAD9 homolog A (S. pombe) [Source:HGNC Symbol;Acc:9827]
BMF	45.4893	8.84906	-5.14059	BMF	Bcl2 modifying factor [Source:HGNC Symbol;Acc:24132]
CTSL2	10.3107	1.98461	-5.19534
MTRNR2L4	17.726	3.39211	-5.22565	MTRNR2L4	MT-RNR2-like 4 [Source:HGNC Symbol;Acc:37161]
LOC338799	42.7152	8.0985	-5.27445
RYR3	0.901556	0.169889	-5.30674	RYR3	ryanodine receptor 3 [Source:HGNC Symbol;Acc:10485]
CXorf57	4.44544	0.837111	-5.31046
PURG	6.50128	1.22378	-5.31247	PURG	purine-rich element binding protein G [Source:HGNC Symbol;Acc:17930]
TTC3P1	7.34128	1.37767	-5.32878
ZNF551	13.3582	2.501	-5.34115	ZNF551	zinc finger protein 551 [Source:HGNC Symbol;Acc:25108]
MCM2	125.653	23.1802	-5.42071	MCM2	minichromosome maintenance complex component 2 [Source:HGNC Symbol;Acc:6944]
ROBO1	124.989	22.9585	-5.44411	ROBO1	roundabout, axon guidance receptor, homolog 1 (Drosophila) [Source:HGNC Symbol;Acc:10249]
RAB37	4.226	0.776	-5.44588	RAB37	RAB37, member RAS oncogene family [Source:HGNC Symbol;Acc:30268]
ZNF681	7.62961	1.37711	-5.5403	ZNF681	zinc finger protein 681 [Source:HGNC Symbol;Acc:26457]
LRRC16A	12.9079	2.32211	-5.55871	LRRC16A	leucine rich repeat containing 16A [Source:HGNC Symbol;Acc:21581]
ADAMTS9	160.312	28.3366	-5.65743	ADAMTS9	ADAM metallopeptidase with thrombospondin type 1 motif, 9 [Source:HGNC Symbol;Acc:13202]
EPHB3	29.8218	5.22461	-5.70795	EPHB3	EPH receptor B3 [Source:HGNC Symbol;Acc:3394]
SNED1	3.90267	0.679889	-5.74015	SNED1	sushi, nidogen and EGF-like domains 1 [Source:HGNC Symbol;Acc:24696]
PCDHB15	20.8332	3.58878	-5.8051	PCDHB15	protocadherin beta 15 [Source:HGNC Symbol;Acc:8686]
BCL9	42.5096	7.25656	-5.8581	BCL9	B-cell CLL/lymphoma 9 [Source:HGNC Symbol;Acc:1008]
PTPRN2	4.43461	0.756556	-5.86158	PTPRN2	protein tyrosine phosphatase, receptor type, N polypeptide 2 [Source:HGNC Symbol;Acc:9677]
CHGB	24.2299	4.13128	-5.86499	CHGB	chromogranin B (secretogranin 1) [Source:HGNC Symbol;Acc:1930]
CDCA7	95.231	16.1379	-5.90106	CDCA7	cell division cycle associated 7 [Source:HGNC Symbol;Acc:14628]
TRIL	216.262	36.1224	-5.98693
KALRN	7.43544	1.236	-6.01573	KALRN	kalirin, RhoGEF kinase [Source:HGNC Symbol;Acc:4814]
ITPR1	16.5452	2.74739	-6.02214	ITPR1	inositol 1,4,5-trisphosphate receptor, type 1 [Source:HGNC Symbol;Acc:6180]
CACHD1	19.7538	3.226	-6.1233	CACHD1	cache domain containing 1 [Source:HGNC Symbol;Acc:29314]
KLF11	21.0799	3.42794	-6.14943	KLF11	Kruppel-like factor 11 [Source:HGNC Symbol;Acc:11811]
ARHGAP33	16.3932	2.65017	-6.18573	ARHGAP33	Rho GTPase activating protein 33 [Source:HGNC Symbol;Acc:23085]
NASP	1893.38	304.782	-6.21225	NASP	nuclear autoantigenic sperm protein (histone-binding) [Source:HGNC Symbol;Acc:7644]
ADAMTS3	29.7357	4.76711	-6.23768	ADAMTS3	ADAM metallopeptidase with thrombospondin type 1 motif, 3 [Source:HGNC Symbol;Acc:219]
ARID3B	37.966	6.07628	-6.24823	ARID3B	AT rich interactive domain 3B (BRIGHT-like) [Source:HGNC Symbol;Acc:14350]
RASSF2	5.22322	0.834333	-6.26035	RASSF2	Ras association (RalGDS/AF-6) domain family member 2 [Source:HGNC Symbol;Acc:9883]
MERTK	18.6766	2.97878	-6.26987	MERTK	c-mer proto-oncogene tyrosine kinase [Source:HGNC Symbol;Acc:7027]
SPINK5	41.9382	6.66767	-6.28979	SPINK5	serine peptidase inhibitor, Kazal type 5 [Source:HGNC Symbol;Acc:15464]
GPX3	23.311	3.65822	-6.37222	GPX3	glutathione peroxidase 3 (plasma) [Source:HGNC Symbol;Acc:4555]
KBTBD11	3.296	0.517111	-6.37387	KBTBD11	kelch repeat and BTB (POZ) domain containing 11 [Source:HGNC Symbol;Acc:29104]
FAM107B	152.964	23.9185	-6.39523	FAM107B	family with sequence similarity 107, member B [Source:HGNC Symbol;Acc:23726]
POLE	68.6179	10.6766	-6.42697	POLE	polymerase (DNA directed), epsilon, catalytic subunit [Source:HGNC Symbol;Acc:9177]
DTX3	23.3082	3.61211	-6.4528	DTX3	deltex homolog 3 (Drosophila) [Source:HGNC Symbol;Acc:24457]
DMC1	11.4571	1.76739	-6.48251	DMC1	DNA meiotic recombinase 1 [Source:HGNC Symbol;Acc:2927]
ADAMTS10	22.9613	3.54044	-6.48542	ADAMTS10	ADAM metallopeptidase with thrombospondin type 1 motif, 10 [Source:HGNC Symbol;Acc:13201]
ROBO2	27.8788	4.29128	-6.49661	ROBO2	roundabout, axon guidance receptor, homolog 2 (Drosophila) [Source:HGNC Symbol;Acc:10250]
MVB12B	20.3321	3.11211	-6.53322	MVB12B	multivesicular body subunit 12B [Source:HGNC Symbol;Acc:23368]
ABCC9	17.9718	2.68989	-6.68125	ABCC9	ATP-binding cassette, sub-family C (CFTR/MRP), member 9 [Source:HGNC Symbol;Acc:60]
GAREML	6.09044	0.896556	-6.79316	GAREML	GRB2 associated, regulator of MAPK1-like [Source:HGNC Symbol;Acc:27172]
MOB3B	4.07433	0.597389	-6.82024	MOB3B	MOB kinase activator 3B [Source:HGNC Symbol;Acc:23825]
PI4KAP2	47.9816	7.00378	-6.85081
USP51	10.4654	1.52156	-6.87812	USP51	ubiquitin specific peptidase 51 [Source:HGNC Symbol;Acc:23086]
ANKRD6	17.5229	2.54572	-6.88329	ANKRD6	ankyrin repeat domain 6 [Source:HGNC Symbol;Acc:17280]
FOS	159.027	22.9843	-6.91894	FOS	FBJ murine osteosarcoma viral oncogene homolog [Source:HGNC Symbol;Acc:3796]
CYP27C1	12.461	1.79933	-6.92534	CYP27C1	cytochrome P450, family 27, subfamily C, polypeptide 1 [Source:HGNC Symbol;Acc:33480]
MGAT3	11.5932	1.65878	-6.98901	MGAT3	mannosyl (beta-1,4-)-glycoprotein beta-1,4-N-acetylglucosaminyltransferase [Source:HGNC Symbol;Acc:7046]
GUCY1A3	11.4366	1.6335	-7.00126	GUCY1A3	guanylate cyclase 1, soluble, alpha 3 [Source:HGNC Symbol;Acc:4685]
VWCE	10.3224	1.46211	-7.05992	VWCE	von Willebrand factor C and EGF domains [Source:HGNC Symbol;Acc:26487]
DAB2IP	67.6888	9.45044	-7.1625	DAB2IP	DAB2 interacting protein [Source:HGNC Symbol;Acc:17294]
RFTN2	25.4182	3.53961	-7.18108	RFTN2	raftlin family member 2 [Source:HGNC Symbol;Acc:26402]
ACVR2B	38.7057	5.31683	-7.27984	ACVR2B	activin A receptor, type IIB [Source:HGNC Symbol;Acc:174]
HOMER2	11.7313	1.59489	-7.35555	HOMER2	homer homolog 2 (Drosophila) [Source:HGNC Symbol;Acc:17513]
PTPRD	28.2849	3.84156	-7.36287	PTPRD	protein tyrosine phosphatase, receptor type, D [Source:HGNC Symbol;Acc:9668]
PCOLCE	211.782	28.3724	-7.46437	PCOLCE	procollagen C-endopeptidase enhancer [Source:HGNC Symbol;Acc:8738]
GREB1L	6.856	0.915722	-7.48699	GREB1L	growth regulation by estrogen in breast cancer-like [Source:HGNC Symbol;Acc:31042]
LOC100507032	5.41072	0.717667	-7.53932
TFAP2A	55.4013	7.33878	-7.54912	TFAP2A	transcription factor AP-2 alpha (activating enhancer binding protein 2 alpha) [Source:HGNC Symbol;Acc:11742]
MURC	8.33239	1.1035	-7.55087	MURC	muscle-related coiled-coil protein [Source:HGNC Symbol;Acc:33742]
FZD3	8.0285	1.04489	-7.68359	FZD3	frizzled family receptor 3 [Source:HGNC Symbol;Acc:4041]
PTPRG	83.1421	10.8107	-7.69071	PTPRG	protein tyrosine phosphatase, receptor type, G [Source:HGNC Symbol;Acc:9671]
KLF15	6.51433	0.838222	-7.77161	KLF15	Kruppel-like factor 15 [Source:HGNC Symbol;Acc:14536]
MTRNR2L1	320.641	41.0218	-7.81635	MTRNR2L1	MT-RNR2-like 1 [Source:HGNC Symbol;Acc:37155]
CBX2	45.3121	5.75322	-7.87595	CBX2	chromobox homolog 2 [Source:HGNC Symbol;Acc:1552]
LDB2	45.486	5.77461	-7.87689	LDB2	LIM domain binding 2 [Source:HGNC Symbol;Acc:6533]
PELI1	58.7796	7.45572	-7.88383	PELI1	pellino E3 ubiquitin protein ligase 1 [Source:HGNC Symbol;Acc:8827]
CPXM1	224.405	28.4291	-7.89352	CPXM1	carboxypeptidase X (M14 family), member 1 [Source:HGNC Symbol;Acc:15771]
SCUBE3	20.5188	2.59933	-7.89386	SCUBE3	signal peptide, CUB domain, EGF-like 3 [Source:HGNC Symbol;Acc:13655]
LOC440905	14.9616	1.88128	-7.95287
LOC100506776	4.90267	0.613222	-7.99493
LOC100131096	43.976	5.49239	-8.00672
ZDHHC15	3.85433	0.480722	-8.0178	ZDHHC15	zinc finger, DHHC-type containing 15 [Source:HGNC Symbol;Acc:20342]
ZDHHC11	9.4185	1.16656	-8.07377	ZDHHC11	zinc finger, DHHC-type containing 11 [Source:HGNC Symbol;Acc:19158]
COL24A1	8.06406	0.981	-8.22024	COL24A1	collagen, type XXIV, alpha 1 [Source:HGNC Symbol;Acc:20821]
RGL4	14.8149	1.78933	-8.27956	RGL4	ral guanine nucleotide dissociation stimulator-like 4 [Source:HGNC Symbol;Acc:31911]
COL9A2	85.9941	10.3424	-8.31472	COL9A2	collagen, type IX, alpha 2 [Source:HGNC Symbol;Acc:2218]
MIR4461	7466.49	889.048	-8.3983
SEMA3F	23.9666	2.83767	-8.44587	SEMA3F	sema domain, immunoglobulin domain (Ig), short basic domain, secreted, (semaphorin) 3F [Source:HGNC Symbol;Acc:10728]
ATP1B2	4.37989	0.507667	-8.62749	ATP1B2	ATPase, Na+/K+ transporting, beta 2 polypeptide [Source:HGNC Symbol;Acc:805]
PPP1R9A	3.85322	0.443778	-8.68277	PPP1R9A	protein phosphatase 1, regulatory subunit 9A [Source:HGNC Symbol;Acc:14946]
PPFIBP2	56.8885	6.51989	-8.72538	PPFIBP2	PTPRF interacting protein, binding protein 2 (liprin beta 2) [Source:HGNC Symbol;Acc:9250]
COL11A2	8.61739	0.980167	-8.79176	COL11A2	collagen, type XI, alpha 2 [Source:HGNC Symbol;Acc:2187]
DAAM2	20.3513	2.311	-8.80626	DAAM2	dishevelled associated activator of morphogenesis 2 [Source:HGNC Symbol;Acc:18143]
BACE2	10.1935	1.15656	-8.81367	BACE2	beta-site APP-cleaving enzyme 2 [Source:HGNC Symbol;Acc:934]
TSPAN12	106.029	11.8524	-8.94577	TSPAN12	tetraspanin 12 [Source:HGNC Symbol;Acc:21641]
MAP2	16.8932	1.88378	-8.96774	MAP2	microtubule-associated protein 2 [Source:HGNC Symbol;Acc:6839]
ST8SIA1	2.72044	0.302667	-8.98825	ST8SIA1	ST8 alpha-N-acetyl-neuraminide alpha-2,8-sialyltransferase 1 [Source:HGNC Symbol;Acc:10869]
MCF2L2	5.08683	0.565444	-8.99617	MCF2L2	MCF.2 cell line derived transforming sequence-like 2 [Source:HGNC Symbol;Acc:30319]
CGNL1	29.8235	3.28822	-9.06979	CGNL1	cingulin-like 1 [Source:HGNC Symbol;Acc:25931]
LGI1	10.7368	1.17378	-9.14725	LGI1	leucine-rich, glioma inactivated 1 [Source:HGNC Symbol;Acc:6572]
FAM110B	22.3674	2.44156	-9.16112	FAM110B	family with sequence similarity 110, member B [Source:HGNC Symbol;Acc:28587]
PRICKLE1	42.2293	4.59544	-9.18939	PRICKLE1	prickle homolog 1 (Drosophila) [Source:HGNC Symbol;Acc:17019]
SBK1	9.66267	1.05044	-9.19865	SBK1	SH3 domain binding kinase 1 [Source:HGNC Symbol;Acc:17699]
TMSB15A	303.282	32.7793	-9.25222	TMSB15A	thymosin beta 15a [Source:HGNC Symbol;Acc:30744]
PCDH17	27.8188	2.99294	-9.29479	PCDH17	protocadherin 17 [Source:HGNC Symbol;Acc:14267]
SORBS1	23.8191	2.53822	-9.38415	SORBS1	sorbin and SH3 domain containing 1 [Source:HGNC Symbol;Acc:14565]
ROR2	65.8179	7.00572	-9.39488	ROR2	receptor tyrosine kinase-like orphan receptor 2 [Source:HGNC Symbol;Acc:10257]
TENM4	7.98378	0.849333	-9.40005	TENM4	teneurin transmembrane protein 4 [Source:HGNC Symbol;Acc:29945]
BZRAP1	7.15906	0.761278	-9.404	BZRAP1	benzodiazepine receptor (peripheral) associated protein 1 [Source:HGNC Symbol;Acc:16831]
ZNF519	13.1046	1.39322	-9.40597	ZNF519	zinc finger protein 519 [Source:HGNC Symbol;Acc:30574]
BOC	54.6752	5.79711	-9.43145	BOC	BOC cell adhesion associated, oncogene regulated [Source:HGNC Symbol;Acc:17173]
TMTC2	9.46767	0.997667	-9.48981	TMTC2	transmembrane and tetratricopeptide repeat containing 2 [Source:HGNC Symbol;Acc:25440]
KCNJ5	3.69767	0.388778	-9.511	KCNJ5	potassium inwardly-rectifying channel, subfamily J, member 5 [Source:HGNC Symbol;Acc:6266]
FBLN7	12.0871	1.24406	-9.71589	FBLN7	fibulin 7 [Source:HGNC Symbol;Acc:26740]
SLCO1A2	4.19406	0.431	-9.73099	SLCO1A2	solute carrier organic anion transporter family, member 1A2 [Source:HGNC Symbol;Acc:10956]
EML1	15.6293	1.59822	-9.7792	EML1	echinoderm microtubule associated protein like 1 [Source:HGNC Symbol;Acc:3330]
SDK2	4.53656	0.4635	-9.78761	SDK2	sidekick cell adhesion molecule 2 [Source:HGNC Symbol;Acc:19308]
NEFL	14.2299	1.43933	-9.88644
EXOC3L2	15.7371	1.58239	-9.94516	EXOC3L2	exocyst complex component 3-like 2 [Source:HGNC Symbol;Acc:30162]
XYLT1	1.86128	0.185444	-10.0368	XYLT1	xylosyltransferase I [Source:HGNC Symbol;Acc:15516]
EDARADD	7.52211	0.749333	-10.0384	EDARADD	EDAR-associated death domain [Source:HGNC Symbol;Acc:14341]
PCDHB12	19.9043	1.97183	-10.0943	PCDHB12	protocadherin beta 12 [Source:HGNC Symbol;Acc:8683]
SNAI1	55.1171	5.39572	-10.215	SNAI1	snail family zinc finger 1 [Source:HGNC Symbol;Acc:11128]
LSR	10.4582	1.02322	-10.2209	LSR	lipolysis stimulated lipoprotein receptor [Source:HGNC Symbol;Acc:29572]
EPB41L4A	32.1041	3.13489	-10.2409	EPB41L4A	erythrocyte membrane protein band 4.1 like 4A [Source:HGNC Symbol;Acc:13278]
SRCRB4D	5.56739	0.542389	-10.2646	SRCRB4D	scavenger receptor cysteine rich domain containing, group B (4 domains) [Source:HGNC Symbol;Acc:14461]
PLXNC1	9.46767	0.917389	-10.3202	PLXNC1	plexin C1 [Source:HGNC Symbol;Acc:9106]
ELMO1	4.83739	0.466556	-10.3683	ELMO1	engulfment and cell motility 1 [Source:HGNC Symbol;Acc:16286]
SORCS1	2.63794	0.249889	-10.5565	SORCS1	sortilin-related VPS10 domain containing receptor 1 [Source:HGNC Symbol;Acc:16697]
NETO1	23.881	2.2135	-10.7888	NETO1	neuropilin (NRP) and tolloid (TLL)-like 1 [Source:HGNC Symbol;Acc:13823]
BICC1	5.52406	0.503778	-10.9653	BICC1	bicaudal C homolog 1 (Drosophila) [Source:HGNC Symbol;Acc:19351]
GRIP1	4.76544	0.433778	-10.9859	GRIP1	glutamate receptor interacting protein 1 [Source:HGNC Symbol;Acc:18708]
LINC00648	6.99267	0.635444	-11.0044
LOC100996291	5.02183	0.452111	-11.1075
PPM1L	5.75294	0.516556	-11.1371	PPM1L	protein phosphatase, Mg2+/Mn2+ dependent, 1L [Source:HGNC Symbol;Acc:16381]
YPEL1	6.90461	0.617667	-11.1785	YPEL1	yippee-like 1 (Drosophila) [Source:HGNC Symbol;Acc:12845]
RAPGEF5	2.44267	0.218222	-11.1935	RAPGEF5	Rap guanine nucleotide exchange factor (GEF) 5 [Source:HGNC Symbol;Acc:16862]
SRSF12	9.67683	0.837111	-11.5598	SRSF12	serine/arginine-rich splicing factor 12 [Source:HGNC Symbol;Acc:21220]
NAP1L2	21.2221	1.83544	-11.5624	NAP1L2	nucleosome assembly protein 1-like 2 [Source:HGNC Symbol;Acc:7638]
SLIT2	110.999	9.551	-11.6217	SLIT2	slit homolog 2 (Drosophila) [Source:HGNC Symbol;Acc:11086]
NPNT	8.6285	0.738778	-11.6794	NPNT	nephronectin [Source:HGNC Symbol;Acc:27405]
STON2	5.36906	0.454889	-11.803	STON2	stonin 2 [Source:HGNC Symbol;Acc:30652]
CACNA1C	10.2327	0.861833	-11.8731	CACNA1C	calcium channel, voltage-dependent, L type, alpha 1C subunit [Source:HGNC Symbol;Acc:1390]
RRAGD	11.9216	0.998222	-11.9428	RRAGD	Ras-related GTP binding D [Source:HGNC Symbol;Acc:19903]
SALL4	15.2088	1.26628	-12.0106	SALL4	spalt-like transcription factor 4 [Source:HGNC Symbol;Acc:15924]
LOC642846	19.566	1.61017	-12.1515
VLDLR	11.3021	0.916	-12.3385	VLDLR	very low density lipoprotein receptor [Source:HGNC Symbol;Acc:12698]
ST6GALNAC3	77.4546	6.221	-12.4505	ST6GALNAC3	ST6 (alpha-N-acetyl-neuraminyl-2,3-beta-galactosyl-1,3)-N-acetylgalactosaminide alpha-2,6-sialyltransferase 3 [Source:HGNC Symbol;Acc:19343]
ID2	370.672	29.6254	-12.512	ID2	inhibitor of DNA binding 2, dominant negative helix-loop-helix protein [Source:HGNC Symbol;Acc:5361]
SEMA6D	58.7143	4.63517	-12.6671	SEMA6D	sema domain, transmembrane domain (TM), and cytoplasmic domain, (semaphorin) 6D [Source:HGNC Symbol;Acc:16770]
ZNF204P	8.30461	0.651278	-12.7513
KLHL13	5.05044	0.391556	-12.8984	KLHL13	kelch-like family member 13 [Source:HGNC Symbol;Acc:22931]
ST6GAL2	11.8171	0.909889	-12.9874	ST6GAL2	ST6 beta-galactosamide alpha-2,6-sialyltranferase 2 [Source:HGNC Symbol;Acc:10861]
CDO1	23.0654	1.77406	-13.0015	CDO1	cysteine dioxygenase type 1 [Source:HGNC Symbol;Acc:1795]
AUTS2	33.1057	2.51656	-13.1552	AUTS2	autism susceptibility candidate 2 [Source:HGNC Symbol;Acc:14262]
DENND2A	54.4154	4.13517	-13.1592	DENND2A	DENN/MADD domain containing 2A [Source:HGNC Symbol;Acc:22212]
LMO2	20.9218	1.56767	-13.3458	LMO2	LIM domain only 2 (rhombotin-like 1) [Source:HGNC Symbol;Acc:6642]
BMP2	79.6916	5.95044	-13.3925	BMP2	bone morphogenetic protein 2 [Source:HGNC Symbol;Acc:1069]
ARHGAP28	43.3171	3.20294	-13.5242	ARHGAP28	Rho GTPase activating protein 28 [Source:HGNC Symbol;Acc:25509]
TCF7	11.1538	0.824611	-13.5261	TCF7	transcription factor 7 (T-cell specific, HMG-box) [Source:HGNC Symbol;Acc:11639]
CHST15	9.17822	0.6685	-13.7296	CHST15	carbohydrate (N-acetylgalactosamine 4-sulfate 6-O) sulfotransferase 15 [Source:HGNC Symbol;Acc:18137]
ITM2A	7.64572	0.556556	-13.7376	ITM2A	integral membrane protein 2A [Source:HGNC Symbol;Acc:6173]
MPPED2	5.02072	0.362111	-13.8651	MPPED2	metallophosphoesterase domain containing 2 [Source:HGNC Symbol;Acc:1180]
FAT3	7.79156	0.558778	-13.9439	FAT3	FAT atypical cadherin 3 [Source:HGNC Symbol;Acc:23112]
TNNI1	1.68211	0.119333	-14.0959	TNNI1	troponin I type 1 (skeletal, slow) [Source:HGNC Symbol;Acc:11945]
TTC9	1.81878	0.126556	-14.3714	TTC9	tetratricopeptide repeat domain 9 [Source:HGNC Symbol;Acc:20267]
COCH	6.08683	0.4235	-14.3727	COCH	cochlin [Source:HGNC Symbol;Acc:2180]
FAM65B	13.7927	0.949333	-14.5288	FAM65B	family with sequence similarity 65, member B [Source:HGNC Symbol;Acc:13872]
PCSK5	17.2385	1.171	-14.7212	PCSK5	proprotein convertase subtilisin/kexin type 5 [Source:HGNC Symbol;Acc:8747]
CTTNBP2	18.0096	1.22211	-14.7365	CTTNBP2	cortactin binding protein 2 [Source:HGNC Symbol;Acc:15679]
CDH8	3.35433	0.227111	-14.7696	CDH8	cadherin 8, type 2 [Source:HGNC Symbol;Acc:1767]
DYNC1I1	18.7418	1.24794	-15.0182	DYNC1I1	dynein, cytoplasmic 1, intermediate chain 1 [Source:HGNC Symbol;Acc:2963]
EFR3B	13.9282	0.924889	-15.0593	EFR3B	EFR3 homolog B (S. cerevisiae) [Source:HGNC Symbol;Acc:29155]
FRZB	108.936	7.16517	-15.2036	FRZB	frizzled-related protein [Source:HGNC Symbol;Acc:3959]
MSX2	35.4618	2.32544	-15.2495	MSX2	msh homeobox 2 [Source:HGNC Symbol;Acc:7392]
LPAR2	35.2346	2.27822	-15.4658	LPAR2	lysophosphatidic acid receptor 2 [Source:HGNC Symbol;Acc:3168]
SOX8	7.72906	0.490444	-15.7593	SOX8	SRY (sex determining region Y)-box 8 [Source:HGNC Symbol;Acc:11203]
CACNB4	2.66656	0.164889	-16.1718	CACNB4	calcium channel, voltage-dependent, beta 4 subunit [Source:HGNC Symbol;Acc:1404]
C1orf106	26.0716	1.60128	-16.2817
FREM1	103.763	6.32461	-16.4062	FREM1	FRAS1 related extracellular matrix 1 [Source:HGNC Symbol;Acc:23399]
ALDH1A1	7.601	0.456	-16.6689	ALDH1A1	aldehyde dehydrogenase 1 family, member A1 [Source:HGNC Symbol;Acc:402]
RADIL	5.5285	0.331556	-16.6744	RADIL	Ras association and DIL domains [Source:HGNC Symbol;Acc:22226]
BGN	89.1229	5.30794	-16.7905	BGN	biglycan [Source:HGNC Symbol;Acc:1044]
RAPGEF3	18.2924	1.07406	-17.0311	RAPGEF3	Rap guanine nucleotide exchange factor (GEF) 3 [Source:HGNC Symbol;Acc:16629]
PLXNA4	5.64656	0.329889	-17.1165	PLXNA4	plexin A4 [Source:HGNC Symbol;Acc:9102]
DPY19L2	11.6002	0.664889	-17.4468	DPY19L2	dpy-19-like 2 (C. elegans) [Source:HGNC Symbol;Acc:19414]
BMPR1B	18.1399	1.02406	-17.7138	BMPR1B	bone morphogenetic protein receptor, type IB [Source:HGNC Symbol;Acc:1077]
PDE3A	41.5571	2.34072	-17.754	PDE3A	phosphodiesterase 3A, cGMP-inhibited [Source:HGNC Symbol;Acc:8778]
SYT13	3.98767	0.224333	-17.7756	SYT13	synaptotagmin XIII [Source:HGNC Symbol;Acc:14962]
GPRC5C	37.2066	2.07822	-17.9031	GPRC5C	G protein-coupled receptor, family C, group 5, member C [Source:HGNC Symbol;Acc:13309]
RBP1	272.473	15.1477	-17.9878	RBP1	retinol binding protein 1, cellular [Source:HGNC Symbol;Acc:9919]
BAALC	65.9471	3.61933	-18.2208	BAALC	brain and acute leukemia, cytoplasmic [Source:HGNC Symbol;Acc:14333]
FRAS1	20.3182	1.11072	-18.2928	FRAS1	Fraser syndrome 1 [Source:HGNC Symbol;Acc:19185]
EFHD1	5.09211	0.277944	-18.3206	EFHD1	EF-hand domain family, member D1 [Source:HGNC Symbol;Acc:29556]
CDH18	6.97794	0.379333	-18.3953	CDH18	cadherin 18, type 2 [Source:HGNC Symbol;Acc:1757]
RNF157	14.7013	0.798222	-18.4175	RNF157	ring finger protein 157 [Source:HGNC Symbol;Acc:29402]
LCP1	14.2138	0.767667	-18.5156	LCP1	lymphocyte cytosolic protein 1 (L-plastin) [Source:HGNC Symbol;Acc:6528]
HUNK	12.4235	0.658222	-18.8743	HUNK	hormonally up-regulated Neu-associated kinase [Source:HGNC Symbol;Acc:13326]
ADAMTS2	35.6324	1.87267	-19.0276	ADAMTS2	ADAM metallopeptidase with thrombospondin type 1 motif, 2 [Source:HGNC Symbol;Acc:218]
PTN	252.032	12.8607	-19.597	PTN	pleiotrophin [Source:HGNC Symbol;Acc:9630]
TRIM4	8.01572	0.406	-19.7432	TRIM4	tripartite motif containing 4 [Source:HGNC Symbol;Acc:16275]
DOK6	4.32961	0.215444	-20.0962	DOK6	docking protein 6 [Source:HGNC Symbol;Acc:28301]
NGFR	21.3243	1.05378	-20.2361	NGFR	nerve growth factor receptor [Source:HGNC Symbol;Acc:7809]
AXIN2	17.4054	0.858222	-20.2808	AXIN2	axin 2 [Source:HGNC Symbol;Acc:904]
TSPYL5	5.56156	0.272667	-20.3969	TSPYL5	TSPY-like 5 [Source:HGNC Symbol;Acc:29367]
MARK1	9.20989	0.448778	-20.5222	MARK1	MAP/microtubule affinity-regulating kinase 1 [Source:HGNC Symbol;Acc:6896]
CNTN4	67.3221	3.20739	-20.9897	CNTN4	contactin 4 [Source:HGNC Symbol;Acc:2174]
CNR1	1.82767	0.0865556	-21.1155	CNR1	cannabinoid receptor 1 (brain) [Source:HGNC Symbol;Acc:2159]
PLCL2	9.96656	0.467667	-21.3112	PLCL2	phospholipase C-like 2 [Source:HGNC Symbol;Acc:9064]
CGN	5.73044	0.266	-21.543	CGN	cingulin [Source:HGNC Symbol;Acc:17429]
COLEC11	137.648	6.38628	-21.5537	COLEC11	collectin sub-family member 11 [Source:HGNC Symbol;Acc:17213]
SLC27A6	21.8271	1.01156	-21.5778	SLC27A6	solute carrier family 27 (fatty acid transporter), member 6 [Source:HGNC Symbol;Acc:11000]
NUDT10	16.6024	0.760167	-21.8405	NUDT10	nudix (nucleoside diphosphate linked moiety X)-type motif 10 [Source:HGNC Symbol;Acc:17621]
GPR116	6.85322	0.311	-22.0361	GPR116	G protein-coupled receptor 116 [Source:HGNC Symbol;Acc:19030]
MSX1	112.506	5.06822	-22.1983	MSX1	msh homeobox 1 [Source:HGNC Symbol;Acc:7391]
ZNF423	17.8571	0.803222	-22.2318	ZNF423	zinc finger protein 423 [Source:HGNC Symbol;Acc:16762]
FAM174B	9.91489	0.442111	-22.4262	FAM174B	family with sequence similarity 174, member B [Source:HGNC Symbol;Acc:34339]
CD93	4.52711	0.199611	-22.6797	CD93	CD93 molecule [Source:HGNC Symbol;Acc:15855]
LAMA1	14.9457	0.658778	-22.687	LAMA1	laminin, alpha 1 [Source:HGNC Symbol;Acc:6481]
RAB3IL1	11.9843	0.522111	-22.9536	RAB3IL1	RAB3A interacting protein (rabin3)-like 1 [Source:HGNC Symbol;Acc:9780]
LRAT	1.97544	0.086	-22.9703	LRAT	lecithin retinol acyltransferase (phosphatidylcholine--retinol O-acyltransferase) [Source:HGNC Symbol;Acc:6685]
SHE	11.6974	0.508222	-23.0163	SHE	Src homology 2 domain containing E [Source:HGNC Symbol;Acc:27004]
IGSF3	59.4871	2.57906	-23.0655	IGSF3	immunoglobulin superfamily, member 3 [Source:HGNC Symbol;Acc:5950]
SHF	5.37544	0.232667	-23.1036	SHF	Src homology 2 domain containing F [Source:HGNC Symbol;Acc:25116]
BMP5	48.4532	2.07822	-23.3147	BMP5	bone morphogenetic protein 5 [Source:HGNC Symbol;Acc:1072]
SEMA6A	94.5332	4.04711	-23.3582	SEMA6A	sema domain, transmembrane domain (TM), and cytoplasmic domain, (semaphorin) 6A [Source:HGNC Symbol;Acc:10738]
AMPH	6.8785	0.294333	-23.3698	AMPH	amphiphysin [Source:HGNC Symbol;Acc:471]
SLCO3A1	4.706	0.201	-23.4129	SLCO3A1	solute carrier organic anion transporter family, member 3A1 [Source:HGNC Symbol;Acc:10952]
MTSS1	18.8416	0.800444	-23.5389	MTSS1	metastasis suppressor 1 [Source:HGNC Symbol;Acc:20443]
BEX2	88.8463	3.75072	-23.6878	BEX2	brain expressed X-linked 2 [Source:HGNC Symbol;Acc:30933]
FIGNL2	14.8924	0.626556	-23.7687
PLBD1	16.0416	0.668222	-24.0063	PLBD1	phospholipase B domain containing 1 [Source:HGNC Symbol;Acc:26215]
ADAMTS18	2.03044	0.0832222	-24.3979	ADAMTS18	ADAM metallopeptidase with thrombospondin type 1 motif, 18 [Source:HGNC Symbol;Acc:17110]
PPM1H	20.606	0.842944	-24.4453	PPM1H	protein phosphatase, Mg2+/Mn2+ dependent, 1H [Source:HGNC Symbol;Acc:18583]
ZNF704	11.2171	0.458222	-24.4796	ZNF704	zinc finger protein 704 [Source:HGNC Symbol;Acc:32291]
SLC24A2	1.95656	0.0798889	-24.491	SLC24A2	solute carrier family 24 (sodium/potassium/calcium exchanger), member 2 [Source:HGNC Symbol;Acc:10976]
TDGF1	4.466	0.182111	-24.5235	TDGF1	teratocarcinoma-derived growth factor 1 [Source:HGNC Symbol;Acc:11701]
LOC729732	42.8482	1.73406	-24.7098
CXCR7	53.7943	2.17433	-24.7406
CA14	27.7807	1.11128	-24.9989	CA14	carbonic anhydrase XIV [Source:HGNC Symbol;Acc:1372]
GPC4	89.5566	3.5785	-25.0263	GPC4	glypican 4 [Source:HGNC Symbol;Acc:4452]
CRABP2	670.765	26.7991	-25.0294	CRABP2	cellular retinoic acid binding protein 2 [Source:HGNC Symbol;Acc:2339]
SLC16A9	35.5285	1.40211	-25.3393	SLC16A9	solute carrier family 16, member 9 [Source:HGNC Symbol;Acc:23520]
NCALD	11.5402	0.453778	-25.4313	NCALD	neurocalcin delta [Source:HGNC Symbol;Acc:7655]
ADAMTS17	2.16017	0.0832222	-25.9566	ADAMTS17	ADAM metallopeptidase with thrombospondin type 1 motif, 17 [Source:HGNC Symbol;Acc:17109]
EGFLAM	50.6216	1.94267	-26.0578	EGFLAM	EGF-like, fibronectin type III and laminin G domains [Source:HGNC Symbol;Acc:26810]
SCUBE1	2.76433	0.106	-26.0786	SCUBE1	signal peptide, CUB domain, EGF-like 1 [Source:HGNC Symbol;Acc:13441]
TENM1	12.6863	0.485444	-26.1333	TENM1	teneurin transmembrane protein 1 [Source:HGNC Symbol;Acc:8117]
LPL	148.223	5.66433	-26.1677	LPL	lipoprotein lipase [Source:HGNC Symbol;Acc:6677]
ITIH5	16.7238	0.635444	-26.3182	ITIH5	inter-alpha-trypsin inhibitor heavy chain family, member 5 [Source:HGNC Symbol;Acc:21449]
ZNF680	7.99933	0.296	-27.0248	ZNF680	zinc finger protein 680 [Source:HGNC Symbol;Acc:26897]
PTCHD1	3.43711	0.126556	-27.1589	PTCHD1	patched domain containing 1 [Source:HGNC Symbol;Acc:26392]
SLC22A23	5.67628	0.208778	-27.1881	SLC22A23	solute carrier family 22, member 23 [Source:HGNC Symbol;Acc:21106]
FGD5	16.2507	0.593778	-27.3684	FGD5	FYVE, RhoGEF and PH domain containing 5 [Source:HGNC Symbol;Acc:19117]
PAX8	18.6646	0.681278	-27.3965	PAX8	paired box 8 [Source:HGNC Symbol;Acc:8622]
NR6A1	15.2849	0.556556	-27.4634	NR6A1	nuclear receptor subfamily 6, group A, member 1 [Source:HGNC Symbol;Acc:7985]
PDZD4	12.3918	0.447111	-27.7153	PDZD4	PDZ domain containing 4 [Source:HGNC Symbol;Acc:21167]
EFNA3	7.86878	0.283778	-27.7287	EFNA3	ephrin-A3 [Source:HGNC Symbol;Acc:3223]
MEGF6	15.9132	0.573778	-27.7341	MEGF6	multiple EGF-like-domains 6 [Source:HGNC Symbol;Acc:3232]
EMCN	38.776	1.38461	-28.005	EMCN	endomucin [Source:HGNC Symbol;Acc:16041]
BCL2	10.7791	0.384889	-28.0056	BCL2	B-cell CLL/lymphoma 2 [Source:HGNC Symbol;Acc:990]
OR7E156P	3.74683	0.131556	-28.481
STARD8	6.61128	0.232111	-28.4832	STARD8	StAR-related lipid transfer (START) domain containing 8 [Source:HGNC Symbol;Acc:19161]
MAPK10	14.4243	0.504333	-28.6008	MAPK10	mitogen-activated protein kinase 10 [Source:HGNC Symbol;Acc:6872]
ENPP2	53.7113	1.84822	-29.061	ENPP2	ectonucleotide pyrophosphatase/phosphodiesterase 2 [Source:HGNC Symbol;Acc:3357]
PALD1	8.05572	0.276	-29.1874	PALD1	phosphatase domain containing, paladin 1 [Source:HGNC Symbol;Acc:23530]
DCX	5.18961	0.175444	-29.5798	DCX	doublecortin [Source:HGNC Symbol;Acc:2714]
IQGAP2	46.5121	1.49711	-31.0679	IQGAP2	IQ motif containing GTPase activating protein 2 [Source:HGNC Symbol;Acc:6111]
RELN	18.5277	0.593778	-31.203	RELN	reelin [Source:HGNC Symbol;Acc:9957]
GREB1	31.1527	0.9885	-31.5151	GREB1	growth regulation by estrogen in breast cancer 1 [Source:HGNC Symbol;Acc:24885]
ABI3BP	9.18156	0.291	-31.5517	ABI3BP	ABI family, member 3 (NESH) binding protein [Source:HGNC Symbol;Acc:17265]
PMEL	21.8638	0.692389	-31.5773	PMEL	premelanosome protein [Source:HGNC Symbol;Acc:10880]
LOC100130705	21.3916	0.675722	-31.6573
SCML2	27.9935	0.877944	-31.8853	SCML2	sex comb on midleg-like 2 (Drosophila) [Source:HGNC Symbol;Acc:10581]
KCNH2	6.83739	0.214333	-31.9007	KCNH2	potassium voltage-gated channel, subfamily H (eag-related), member 2 [Source:HGNC Symbol;Acc:6251]
BACH2	3.78378	0.115444	-32.7757	BACH2	BTB and CNC homology 1, basic leucine zipper transcription factor 2 [Source:HGNC Symbol;Acc:14078]
CACNA1H	8.29961	0.251	-33.0662	CACNA1H	calcium channel, voltage-dependent, T type, alpha 1H subunit [Source:HGNC Symbol;Acc:1395]
SYT9	6.69933	0.201	-33.33	SYT9	synaptotagmin IX [Source:HGNC Symbol;Acc:19265]
NCCRP1	5.10294	0.152667	-33.4254	NCCRP1	non-specific cytotoxic cell receptor protein 1 homolog (zebrafish) [Source:HGNC Symbol;Acc:33739]
MAFB	36.3691	1.03656	-35.0865	MAFB	v-maf avian musculoaponeurotic fibrosarcoma oncogene homolog B [Source:HGNC Symbol;Acc:6408]
DCC	7.78517	0.220167	-35.3603	DCC	deleted in colorectal carcinoma [Source:HGNC Symbol;Acc:2701]
DKFZP434L187	4.076	0.114889	-35.4778
CPAMD8	4.26933	0.119333	-35.7765	CPAMD8	C3 and PZP-like, alpha-2-macroglobulin domain containing 8 [Source:HGNC Symbol;Acc:23228]
KCP	44.4979	1.23044	-36.1641
CDH7	9.4235	0.251	-37.5438	CDH7	cadherin 7, type 2 [Source:HGNC Symbol;Acc:1766]
ATP8A1	14.9882	0.396556	-37.796	ATP8A1	ATPase, aminophospholipid transporter (APLT), class I, type 8A, member 1 [Source:HGNC Symbol;Acc:13531]
NEFM	438.017	11.5577	-37.8984	NEFM	neurofilament, medium polypeptide [Source:HGNC Symbol;Acc:7734]
GRIK2	37.4993	0.983778	-38.1177	GRIK2	glutamate receptor, ionotropic, kainate 2 [Source:HGNC Symbol;Acc:4580]
NUP62CL	12.471	0.322667	-38.6498	NUP62CL	nucleoporin 62kDa C-terminal like [Source:HGNC Symbol;Acc:25960]
N4BP2L1	9.62989	0.248222	-38.7954	N4BP2L1	NEDD4 binding protein 2-like 1 [Source:HGNC Symbol;Acc:25037]
RGL3	5.23239	0.131556	-39.7732	RGL3	ral guanine nucleotide dissociation stimulator-like 3 [Source:HGNC Symbol;Acc:30282]
CPVL	62.456	1.546	-40.3984	CPVL	carboxypeptidase, vitellogenic-like [Source:HGNC Symbol;Acc:14399]
PRRX1	55.9627	1.36433	-41.0183	PRRX1	paired related homeobox 1 [Source:HGNC Symbol;Acc:9142]
RET	9.01517	0.218222	-41.3119	RET	ret proto-oncogene [Source:HGNC Symbol;Acc:9967]
LEF1	17.3682	0.405444	-42.8375	LEF1	lymphoid enhancer-binding factor 1 [Source:HGNC Symbol;Acc:6551]
GPC3	205.452	4.73878	-43.3555	GPC3	glypican 3 [Source:HGNC Symbol;Acc:4451]
COLEC12	88.6727	2.00656	-44.1915	COLEC12	collectin sub-family member 12 [Source:HGNC Symbol;Acc:16016]
LUZP2	25.5571	0.577111	-44.2846	LUZP2	leucine zipper protein 2 [Source:HGNC Symbol;Acc:23206]
SNX10	5.90211	0.133222	-44.3028	SNX10	sorting nexin 10 [Source:HGNC Symbol;Acc:14974]
MYO3A	13.6135	0.305722	-44.529	MYO3A	myosin IIIA [Source:HGNC Symbol;Acc:7601]
LOC283174	7.56433	0.168778	-44.8183
DNAJC15	14.8296	0.327111	-45.3351	DNAJC15	DnaJ (Hsp40) homolog, subfamily C, member 15 [Source:HGNC Symbol;Acc:20325]
RAI2	17.7182	0.383778	-46.1679	RAI2	retinoic acid induced 2 [Source:HGNC Symbol;Acc:9835]
SPOCK3	16.3277	0.337111	-48.4341	SPOCK3	sparc/osteonectin, cwcv and kazal-like domains proteoglycan (testican) 3 [Source:HGNC Symbol;Acc:13565]
FADS6	3.67906	0.0743333	-49.494	FADS6	fatty acid desaturase 6 [Source:HGNC Symbol;Acc:30459]
AKR1C1	19.6174	0.395444	-49.6085	AKR1C1	aldo-keto reductase family 1, member C1 [Source:HGNC Symbol;Acc:384]
GABRB3	18.1888	0.366556	-49.6208	GABRB3	gamma-aminobutyric acid (GABA) A receptor, beta 3 [Source:HGNC Symbol;Acc:4083]
NRG3	15.1316	0.302111	-50.0861	NRG3	neuregulin 3 [Source:HGNC Symbol;Acc:7999]
RFPL2	14.4446	0.287111	-50.3102	RFPL2	ret finger protein-like 2 [Source:HGNC Symbol;Acc:9979]
IRX2	7.58683	0.137111	-55.3335	IRX2	iroquois homeobox 2 [Source:HGNC Symbol;Acc:14359]
ITGA9	29.4477	0.530444	-55.5151	ITGA9	integrin, alpha 9 [Source:HGNC Symbol;Acc:6145]
FOXF2	8.00794	0.143778	-55.6967	FOXF2	forkhead box F2 [Source:HGNC Symbol;Acc:3810]
LPAR4	7.09406	0.126556	-56.0549	LPAR4	lysophosphatidic acid receptor 4 [Source:HGNC Symbol;Acc:4478]
LRRTM4	14.7838	0.262111	-56.4027	LRRTM4	leucine rich repeat transmembrane neuronal 4 [Source:HGNC Symbol;Acc:19411]
FAM86HP	9.71322	0.172111	-56.4358
TMEM229A	14.8329	0.261	-56.8312	TMEM229A	transmembrane protein 229A [Source:HGNC Symbol;Acc:37279]
GRM3	13.7663	0.239333	-57.5193	GRM3	glutamate receptor, metabotropic 3 [Source:HGNC Symbol;Acc:4595]
ITGA2B	12.8193	0.221833	-57.7881	ITGA2B	integrin, alpha 2b (platelet glycoprotein IIb of IIb/IIIa complex, antigen CD41) [Source:HGNC Symbol;Acc:6138]
ALPK2	15.6921	0.268778	-58.3832	ALPK2	alpha-kinase 2 [Source:HGNC Symbol;Acc:20565]
PCDH20	5.25211	0.0898889	-58.4289	PCDH20	protocadherin 20 [Source:HGNC Symbol;Acc:14257]
RAPGEF4	15.0582	0.253222	-59.4664	RAPGEF4	Rap guanine nucleotide exchange factor (GEF) 4 [Source:HGNC Symbol;Acc:16626]
RARRES2	239.693	3.97322	-60.3271	RARRES2	retinoic acid receptor responder (tazarotene induced) 2 [Source:HGNC Symbol;Acc:9868]
L1TD1	11.8652	0.186556	-63.6013	L1TD1	LINE-1 type transposase domain containing 1 [Source:HGNC Symbol;Acc:25595]
NDRG2	27.6057	0.429056	-64.3407	NDRG2	NDRG family member 2 [Source:HGNC Symbol;Acc:14460]
NTN1	5.36044	0.0832222	-64.4112	NTN1	netrin 1 [Source:HGNC Symbol;Acc:8029]
LDLRAD4	8.1985	0.126556	-64.7818	LDLRAD4	low density lipoprotein receptor class A domain containing 4 [Source:HGNC Symbol;Acc:1224]
BMP7	23.1743	0.352111	-65.8154	BMP7	bone morphogenetic protein 7 [Source:HGNC Symbol;Acc:1074]
SPARCL1	138.612	2.10017	-66.0003	SPARCL1	SPARC-like 1 (hevin) [Source:HGNC Symbol;Acc:11220]
ATP1A2	5.52156	0.0832222	-66.3471	ATP1A2	ATPase, Na+/K+ transporting, alpha 2 polypeptide [Source:HGNC Symbol;Acc:800]
ADCY2	23.2521	0.348778	-66.6674	ADCY2	adenylate cyclase 2 (brain) [Source:HGNC Symbol;Acc:233]
ESRRG	12.7838	0.185444	-68.9359	ESRRG	estrogen-related receptor gamma [Source:HGNC Symbol;Acc:3474]
THBS4	71.5788	1.01378	-70.606	THBS4	thrombospondin 4 [Source:HGNC Symbol;Acc:11788]
ARPP21	8.24683	0.114889	-71.7809	ARPP21	cAMP-regulated phosphoprotein, 21kDa [Source:HGNC Symbol;Acc:16968]
ERG	6.47683	0.0898889	-72.0538	ERG	v-ets avian erythroblastosis virus E26 oncogene homolog [Source:HGNC Symbol;Acc:3446]
CDH20	9.07544	0.122111	-74.3212	CDH20	cadherin 20, type 2 [Source:HGNC Symbol;Acc:1760]
NTRK2	29.036	0.388778	-74.6853	NTRK2	neurotrophic tyrosine kinase, receptor, type 2 [Source:HGNC Symbol;Acc:8032]
DLX2	10.6885	0.139889	-76.4071	DLX2	distal-less homeobox 2 [Source:HGNC Symbol;Acc:2915]
LRRC4	8.14544	0.106	-76.8438	LRRC4	leucine rich repeat containing 4 [Source:HGNC Symbol;Acc:15586]
PCDH19	16.216	0.210444	-77.056	PCDH19	protocadherin 19 [Source:HGNC Symbol;Acc:14270]
IL17RD	88.3241	1.13711	-77.6741	IL17RD	interleukin 17 receptor D [Source:HGNC Symbol;Acc:17616]
OLFM2	12.8099	0.162111	-79.0192	OLFM2	olfactomedin 2 [Source:HGNC Symbol;Acc:17189]
[truncated: 184 more rows]

## Sheet: imSMC vs. MB
GENE NAME	MB (avg TPM)	imSMC (avg TPM)	fold change	GENE NAME	DESCRIPTION
WNT2	0	283	282897	WNT2	wingless-type MMTV integration site family member 2 [Source:HGNC Symbol;Acc:12780]
FAP	0	87	86844.1	FAP	fibroblast activation protein, alpha [Source:HGNC Symbol;Acc:3590]
CFI	0	58	57793.5	CFI	complement factor I [Source:HGNC Symbol;Acc:5394]
LINC00152	0	45	44619.6
RARRES3	0	33	32580.7	RARRES3	retinoic acid receptor responder (tazarotene induced) 3 [Source:HGNC Symbol;Acc:9869]
SLFN11	0	28	28201	SLFN11	schlafen family member 11 [Source:HGNC Symbol;Acc:26633]
NIPAL4	0	24	24375.4	NIPAL4	NIPA-like domain containing 4 [Source:HGNC Symbol;Acc:28018]
ELSPBP1	0	21	21151.8	ELSPBP1	epididymal sperm binding protein 1 [Source:HGNC Symbol;Acc:14417]
CSAG2	0	20	20207.1	CSAG2	Homo sapiens CSAG family, member 2 (CSAG2), transcript variant 2, mRNA. [Source:RefSeq mRNA;Acc:NM_004909]
PSMB9	0	19	19339.9	PSMB9	proteasome (prosome, macropain) subunit, beta type, 9 [Source:HGNC Symbol;Acc:9546]
ALOX5AP	0	18	17627.9	ALOX5AP	arachidonate 5-lipoxygenase-activating protein [Source:HGNC Symbol;Acc:436]
IL6	0	18	17624.9	IL6	interleukin 6 (interferon, beta 2) [Source:HGNC Symbol;Acc:6018]
C15orf48	0	17	16554.3
FPR3	0	16	16170.2	FPR3	formyl peptide receptor 3 [Source:HGNC Symbol;Acc:3828]
HBD	0	15	15017.1	HBD	hemoglobin, delta [Source:HGNC Symbol;Acc:4829]
CD274	0	13	12996.3	CD274	CD274 molecule [Source:HGNC Symbol;Acc:17635]
LOC100132891	0	13	12551.8	LOC100132891	Protein LOC100132891; cDNA FLJ53548 [Source:UniProtKB/TrEMBL;Acc:B7Z945]
NBL1	0	10	10158.8	NBL1	MINOS1-NBL1 readthrough [Source:HGNC Symbol;Acc:48338]
PDCD1LG2	0	10	10081.6	PDCD1LG2	programmed cell death 1 ligand 2 [Source:HGNC Symbol;Acc:18731]
LYSMD2	0	10	9607.7	LYSMD2	LysM, putative peptidoglycan-binding, domain containing 2 [Source:HGNC Symbol;Acc:28571]
HSD17B2	0	436	6021.4	HSD17B2	hydroxysteroid (17-beta) dehydrogenase 2 [Source:HGNC Symbol;Acc:5211]
OLR1	0	82	4643.6	OLR1	oxidized low density lipoprotein (lectin-like) receptor 1 [Source:HGNC Symbol;Acc:8133]
DHRS3	0	192	1461.4	DHRS3	dehydrogenase/reductase (SDR family) member 3 [Source:HGNC Symbol;Acc:17693]
CARD16	0	121	1358.2	CARD16	caspase recruitment domain family, member 16 [Source:HGNC Symbol;Acc:33701]
DPP4	1	827	1068	DPP4	dipeptidyl-peptidase 4 [Source:HGNC Symbol;Acc:3009]
P4HA3	0	19	1064.4	P4HA3	prolyl 4-hydroxylase, alpha polypeptide III [Source:HGNC Symbol;Acc:30135]
HR	0	11	687.5	HR	hair growth associated [Source:HGNC Symbol;Acc:5172]
LIMS2	0	83	650.8	LIMS2	LIM and senescent cell antigen-like domains 2 [Source:HGNC Symbol;Acc:16084]
MLPH	0	71	645.1	MLPH	melanophilin [Source:HGNC Symbol;Acc:29643]
SUCNR1	0	53	601.5	SUCNR1	succinate receptor 1 [Source:HGNC Symbol;Acc:4542]
SCG2	1	428	505.7	SCG2	secretogranin II [Source:HGNC Symbol;Acc:10575]
NUPR1	2	925	489.6	NUPR1	nuclear protein, transcriptional regulator, 1 [Source:HGNC Symbol;Acc:29990]
NNMT	1	503	469.5	NNMT	nicotinamide N-methyltransferase [Source:HGNC Symbol;Acc:7861]
VGLL3	0	50	463.6	VGLL3	vestigial like 3 (Drosophila) [Source:HGNC Symbol;Acc:24327]
COL8A2	0	30	435.8	COL8A2	collagen, type VIII, alpha 2 [Source:HGNC Symbol;Acc:2216]
MT1E	1	441	421.9	MT1E	metallothionein 1E [Source:HGNC Symbol;Acc:7397]
MIR31HG	0	8	398.3
KIAA1199	0	33	391	KIAA1199	KIAA1199 [Source:HGNC Symbol;Acc:29213]
EVA1C	0	8	389.4	EVA1C	eva-1 homolog C (C. elegans) [Source:HGNC Symbol;Acc:13239]
CSAG4	0	25	389.3
ABCD2	0	6	367.5	ABCD2	ATP-binding cassette, sub-family D (ALD), member 2 [Source:HGNC Symbol;Acc:66]
ALDH1A1	8	2770	363.2	ALDH1A1	aldehyde dehydrogenase 1 family, member A1 [Source:HGNC Symbol;Acc:402]
B3GALT2	0	23	351.5	B3GALT2	UDP-Gal:betaGlcNAc beta 1,3-galactosyltransferase, polypeptide 2 [Source:HGNC Symbol;Acc:917]
MAGEA12	0	133	347.5	MAGEA12	melanoma antigen family A, 12 [Source:HGNC Symbol;Acc:6799]
HSD17B6	0	23	334.7	HSD17B6	hydroxysteroid (17-beta) dehydrogenase 6 [Source:HGNC Symbol;Acc:23316]
COL8A1	0	87	331.8	COL8A1	collagen, type VIII, alpha 1 [Source:HGNC Symbol;Acc:2215]
SGMS2	0	39	320.7	SGMS2	sphingomyelin synthase 2 [Source:HGNC Symbol;Acc:28395]
SERTAD4-AS1	0	20	266
PODN	1	155	263.2	PODN	podocan [Source:HGNC Symbol;Acc:23174]
MSC	0	19	257.2	MSC	musculin [Source:HGNC Symbol;Acc:7321]
FMO3	0	5	251.3	FMO3	flavin containing monooxygenase 3 [Source:HGNC Symbol;Acc:3771]
FAM129A	1	129	241.7	FAM129A	family with sequence similarity 129, member A [Source:HGNC Symbol;Acc:16784]
A4GALT	0	21	239.5	A4GALT	alpha 1,4-galactosyltransferase [Source:HGNC Symbol;Acc:18149]
NALCN	0	51	236.5	NALCN	sodium leak channel, non-selective [Source:HGNC Symbol;Acc:19082]
FBXO32	0	21	225.1	FBXO32	F-box protein 32 [Source:HGNC Symbol;Acc:16731]
INHBA	0	93	222.4	INHBA	inhibin, beta A [Source:HGNC Symbol;Acc:6066]
ALDH1L2	0	78	216.9	ALDH1L2	aldehyde dehydrogenase 1 family, member L2 [Source:HGNC Symbol;Acc:26777]
APOL3	0	15	207.9	APOL3	apolipoprotein L, 3 [Source:HGNC Symbol;Acc:14868]
STXBP6	0	63	205.1	STXBP6	syntaxin binding protein 6 (amisyn) [Source:HGNC Symbol;Acc:19666]
HRH1	0	7	202.1	HRH1	histamine receptor H1 [Source:HGNC Symbol;Acc:5182]
ANO3	0	15	193.3	ANO3	anoctamin 3 [Source:HGNC Symbol;Acc:14004]
RARB	0	52	192.4	RARB	retinoic acid receptor, beta [Source:HGNC Symbol;Acc:9865]
SYNPO2	0	25	190.9	SYNPO2	synaptopodin 2 [Source:HGNC Symbol;Acc:17732]
LTBP2	1	234	186.3	LTBP2	latent transforming growth factor beta binding protein 2 [Source:HGNC Symbol;Acc:6715]
BMP6	0	27	185.1	BMP6	bone morphogenetic protein 6 [Source:HGNC Symbol;Acc:1073]
FMO2	0	1	181.8	FMO2	flavin containing monooxygenase 2 (non-functional) [Source:HGNC Symbol;Acc:3770]
IFI44	0	11	179.2	IFI44	interferon-induced protein 44 [Source:HGNC Symbol;Acc:16938]
RARRES1	0	12	177.7	RARRES1	retinoic acid receptor responder (tazarotene induced) 1 [Source:HGNC Symbol;Acc:9867]
PPAPDC1A	0	41	168.8	PPAPDC1A	phosphatidic acid phosphatase type 2 domain containing 1A [Source:HGNC Symbol;Acc:23531]
STC2	1	153	167.8	STC2	stanniocalcin 2 [Source:HGNC Symbol;Acc:11374]
SERPINE1	8	1275	166.1	SERPINE1	serpin peptidase inhibitor, clade E (nexin, plasminogen activator inhibitor type 1), member 1 [Source:HGNC Symbol;Acc:8583]
PAPPA2	0	2	158.8	PAPPA2	pappalysin 2 [Source:HGNC Symbol;Acc:14615]
NCAM2	0	30	158.7	NCAM2	neural cell adhesion molecule 2 [Source:HGNC Symbol;Acc:7657]
GPRC5A	0	44	158.4	GPRC5A	G protein-coupled receptor, family C, group 5, member A [Source:HGNC Symbol;Acc:9836]
MYOCD	0	7	154	MYOCD	myocardin [Source:HGNC Symbol;Acc:16067]
TBX1	0	8	152.6	TBX1	T-box 1 [Source:HGNC Symbol;Acc:11592]
DCN	9	1398	147.4	DCN	decorin [Source:HGNC Symbol;Acc:2705]
CFH	2	220	141.8	CFH	complement factor H [Source:HGNC Symbol;Acc:4883]
SYTL5	0	14	140.1	SYTL5	synaptotagmin-like 5 [Source:HGNC Symbol;Acc:15589]
AOX1	0	10	139.4	AOX1	aldehyde oxidase 1 [Source:HGNC Symbol;Acc:553]
SRRM3	0	7	138.7	SRRM3	serine/arginine repetitive matrix 3 [Source:HGNC Symbol;Acc:26729]
MEDAG	0	7	136.3	MEDAG	mesenteric estrogen-dependent adipogenesis [Source:HGNC Symbol;Acc:25926]
LAMA3	0	8	132.8	LAMA3	laminin, alpha 3 [Source:HGNC Symbol;Acc:6483]
FGF7	1	185	132.1	FGF7	fibroblast growth factor 7 [Source:HGNC Symbol;Acc:3685]
LAMA2	1	156	130.5	LAMA2	laminin, alpha 2 [Source:HGNC Symbol;Acc:6482]
HTR2B	2	261	128.5	HTR2B	5-hydroxytryptamine (serotonin) receptor 2B, G protein-coupled [Source:HGNC Symbol;Acc:5294]
GREM1	1	154	127.3	GREM1	gremlin 1, DAN family BMP antagonist [Source:HGNC Symbol;Acc:2001]
ALPL	0	11	126.8	ALPL	alkaline phosphatase, liver/bone/kidney [Source:HGNC Symbol;Acc:438]
FRY	0	29	123.5	FRY	furry homolog (Drosophila) [Source:HGNC Symbol;Acc:20367]
CLEC2B	1	76	119.9	CLEC2B	C-type lectin domain family 2, member B [Source:HGNC Symbol;Acc:2053]
TBC1D2	0	47	118.1	TBC1D2	TBC1 domain family, member 2 [Source:HGNC Symbol;Acc:18026]
CPA4	0	41	115.2	CPA4	carboxypeptidase A4 [Source:HGNC Symbol;Acc:15740]
NFIX	0	25	113.8	NFIX	nuclear factor I/X (CCAAT-binding transcription factor) [Source:HGNC Symbol;Acc:7788]
ALDH3B1	0	40	110	ALDH3B1	aldehyde dehydrogenase 3 family, member B1 [Source:HGNC Symbol;Acc:410]
ADM2	0	10	109.7	ADM2	adrenomedullin 2 [Source:HGNC Symbol;Acc:28898]
CPZ	0	48	108.4	CPZ	carboxypeptidase Z [Source:HGNC Symbol;Acc:2333]
ADAMTS16	0	7	107.4	ADAMTS16	ADAM metallopeptidase with thrombospondin type 1 motif, 16 [Source:HGNC Symbol;Acc:17108]
C10orf54	0	7	103.4
MT2A	39	3967	102.2	MT2A	metallothionein 2A [Source:HGNC Symbol;Acc:7406]
NLRC5	0	5	101	NLRC5	NLR family, CARD domain containing 5 [Source:HGNC Symbol;Acc:29933]
FOXL1	0	17	97.9	FOXL1	forkhead box L1 [Source:HGNC Symbol;Acc:3817]
COL12A1	4	396	97.8	COL12A1	collagen, type XII, alpha 1 [Source:HGNC Symbol;Acc:2188]
AREG	0	12	97.7	AREG	amphiregulin [Source:HGNC Symbol;Acc:651]
TRNP1	0	18	97.3	TRNP1	TMF1-regulated nuclear protein 1 [Source:HGNC Symbol;Acc:34348]
GDF15	1	63	96.4	GDF15	growth differentiation factor 15 [Source:HGNC Symbol;Acc:30142]
MCTP1	0	6	96.1	MCTP1	multiple C2 domains, transmembrane 1 [Source:HGNC Symbol;Acc:26183]
IL8	0	38	93.5	IL8	interleukin 8 [Source:HGNC Symbol;Acc:6025]
LOC728431	0	10	91.7
DIO2	4	401	90.8	DIO2	deiodinase, iodothyronine, type II [Source:HGNC Symbol;Acc:2884]
THBS2	1	80	87.5	THBS2	thrombospondin 2 [Source:HGNC Symbol;Acc:11786]
STMN2	1	74	85.8	STMN2	stathmin-like 2 [Source:HGNC Symbol;Acc:10577]
CSAG1	1	69	84.5	CSAG1	chondrosarcoma associated gene 1 [Source:HGNC Symbol;Acc:24294]
CDKN2A	0	14	82.4	CDKN2A	cyclin-dependent kinase inhibitor 2A [Source:HGNC Symbol;Acc:1787]
SLC1A1	0	8	82	SLC1A1	solute carrier family 1 (neuronal/epithelial high affinity glutamate transporter, system Xag), member 1 [Source:HGNC Symbol;Acc:10939]
ART3	0	16	81.8	ART3	ADP-ribosyltransferase 3 [Source:HGNC Symbol;Acc:725]
SLC2A12	1	47	81.7	SLC2A12	solute carrier family 2 (facilitated glucose transporter), member 12 [Source:HGNC Symbol;Acc:18067]
FBLN5	1	107	79.3	FBLN5	fibulin 5 [Source:HGNC Symbol;Acc:3602]
NAALADL2	0	4	79	NAALADL2	N-acetylated alpha-linked acidic dipeptidase-like 2 [Source:HGNC Symbol;Acc:23219]
TGM2	35	2711	78.1	TGM2	transglutaminase 2 [Source:HGNC Symbol;Acc:11778]
SEPT4	0	35	77.5	42617	septin 4 [Source:HGNC Symbol;Acc:9165]
FSTL3	1	40	77.3	FSTL3	follistatin-like 3 (secreted glycoprotein) [Source:HGNC Symbol;Acc:3973]
GBP1	1	70	75.1	GBP1	guanylate binding protein 1, interferon-inducible [Source:HGNC Symbol;Acc:4182]
TNFSF10	0	9	71.1	TNFSF10	tumor necrosis factor (ligand) superfamily, member 10 [Source:HGNC Symbol;Acc:11925]
GBP3	0	9	69.5	GBP3	guanylate binding protein 3 [Source:HGNC Symbol;Acc:4184]
PLA2R1	0	21	67.5	PLA2R1	phospholipase A2 receptor 1, 180kDa [Source:HGNC Symbol;Acc:9042]
CASP1	1	65	67.2	CASP1	caspase 1, apoptosis-related cysteine peptidase [Source:HGNC Symbol;Acc:1499]
LINC00475	0	8	67.1
SLC6A17	0	3	66.4	SLC6A17	solute carrier family 6 (neutral amino acid transporter), member 17 [Source:HGNC Symbol;Acc:31399]
AHNAK2	0	2	66.1	AHNAK2	AHNAK nucleoprotein 2 [Source:HGNC Symbol;Acc:20125]
FAM5B	0	3	66
PTRF	7	433	65.7	PTRF	polymerase I and transcript release factor [Source:HGNC Symbol;Acc:9688]
MFSD6	1	73	65.3	MFSD6	major facilitator superfamily domain containing 6 [Source:HGNC Symbol;Acc:24711]
CLIP4	2	118	65.2	CLIP4	CAP-GLY domain containing linker protein family, member 4 [Source:HGNC Symbol;Acc:26108]
TIMP4	0	13	65.2	TIMP4	TIMP metallopeptidase inhibitor 4 [Source:HGNC Symbol;Acc:11823]
RGS1	1	74	63.6	RGS1	regulator of G-protein signaling 1 [Source:HGNC Symbol;Acc:9991]
SPTLC3	0	24	63.2	SPTLC3	serine palmitoyltransferase, long chain base subunit 3 [Source:HGNC Symbol;Acc:16253]
KLF9	3	198	62.6	KLF9	Kruppel-like factor 9 [Source:HGNC Symbol;Acc:1123]
LOC100126784	0	6	61.8
KCNMA1	2	100	61.6	KCNMA1	potassium large conductance calcium-activated channel, subfamily M, alpha member 1 [Source:HGNC Symbol;Acc:6284]
C4B	0	4	61.5	C4B	complement component 4A (Rodgers blood group) [Source:HGNC Symbol;Acc:1323]
C4B_2	0	4	61.5
IL7	0	7	60.4	IL7	interleukin 7 [Source:HGNC Symbol;Acc:6023]
BHLHE41	0	8	60.4	BHLHE41	basic helix-loop-helix family, member e41 [Source:HGNC Symbol;Acc:16617]
HSF4	0	4	59.7	HSF4	heat shock transcription factor 4 [Source:HGNC Symbol;Acc:5227]
DIRAS2	0	3	59.7	DIRAS2	DIRAS family, GTP-binding RAS-like 2 [Source:HGNC Symbol;Acc:19323]
SPOCK1	0	12	57.8	SPOCK1	sparc/osteonectin, cwcv and kazal-like domains proteoglycan (testican) 1 [Source:HGNC Symbol;Acc:11251]
SLC6A15	1	59	57.8	SLC6A15	solute carrier family 6 (neutral amino acid transporter), member 15 [Source:HGNC Symbol;Acc:13621]
MET	0	13	57.2	MET	met proto-oncogene [Source:HGNC Symbol;Acc:7029]
ZNF804A	0	16	56.1	ZNF804A	zinc finger protein 804A [Source:HGNC Symbol;Acc:21711]
RASL11A	1	53	55.7	RASL11A	RAS-like, family 11, member A [Source:HGNC Symbol;Acc:23802]
HOXA13	0	15	55.6	HOXA13	homeobox A13 [Source:HGNC Symbol;Acc:5102]
SLC12A8	2	93	55.6	SLC12A8	solute carrier family 12, member 8 [Source:HGNC Symbol;Acc:15595]
CXCL6	0	5	55.5	CXCL6	chemokine (C-X-C motif) ligand 6 [Source:HGNC Symbol;Acc:10643]
MBNL1-AS1	0	7	54.5
NPAS2	1	33	54.1	NPAS2	neuronal PAS domain protein 2 [Source:HGNC Symbol;Acc:7895]
SLC45A1	0	4	53.4	SLC45A1	solute carrier family 45, member 1 [Source:HGNC Symbol;Acc:17939]
MYLK	11	562	53.2	MYLK	myosin light chain kinase [Source:HGNC Symbol;Acc:7590]
CBX7	0	9	53.2	CBX7	chromobox homolog 7 [Source:HGNC Symbol;Acc:1557]
GLRB	0	15	51.1	GLRB	glycine receptor, beta [Source:HGNC Symbol;Acc:4329]
TRPA1	2	83	50.5	TRPA1	transient receptor potential cation channel, subfamily A, member 1 [Source:HGNC Symbol;Acc:497]
CTSH	0	25	50.4	CTSH	cathepsin H [Source:HGNC Symbol;Acc:2535]
PTX3	2	91	50.2	PTX3	pentraxin 3, long [Source:HGNC Symbol;Acc:9692]
KIF17	0	2	50	KIF17	kinesin family member 17 [Source:HGNC Symbol;Acc:19167]
HLA-F	0	22	49.9	HLA-F	major histocompatibility complex, class I, F [Source:HGNC Symbol;Acc:4963]
SMIM10	2	95	48.9	SMIM10	small integral membrane protein 10 [Source:HGNC Symbol;Acc:41913]
LOC90246	0	6	48
RSPO2	0	4	47.9	RSPO2	R-spondin 2 [Source:HGNC Symbol;Acc:28583]
VDR	0	6	47	VDR	vitamin D (1,25- dihydroxyvitamin D3) receptor [Source:HGNC Symbol;Acc:12679]
WISP1	1	54	46.9	WISP1	WNT1 inducible signaling pathway protein 1 [Source:HGNC Symbol;Acc:12769]
DIRC3	0	3	46.9
SQRDL	1	55	46.6	SQRDL	sulfide quinone reductase-like (yeast) [Source:HGNC Symbol;Acc:20390]
SCN9A	1	28	46.3	SCN9A	sodium channel, voltage-gated, type IX, alpha subunit [Source:HGNC Symbol;Acc:10597]
PRLR	0	12	46	PRLR	prolactin receptor [Source:HGNC Symbol;Acc:9446]
C15orf52	1	41	45.9
GAS6	4	165	45.1	GAS6	growth arrest-specific 6 [Source:HGNC Symbol;Acc:4168]
PDLIM3	0	16	44.2	PDLIM3	PDZ and LIM domain 3 [Source:HGNC Symbol;Acc:20767]
NT5E	2	97	44.2	NT5E	5'-nucleotidase, ecto (CD73) [Source:HGNC Symbol;Acc:8021]
C21orf7	0	7	43.7
CA12	0	3	43.5	CA12	carbonic anhydrase XII [Source:HGNC Symbol;Acc:1371]
CYP26B1	0	3	43.2	CYP26B1	cytochrome P450, family 26, subfamily B, polypeptide 1 [Source:HGNC Symbol;Acc:20581]
CPEB1	0	14	43.2	CPEB1	cytoplasmic polyadenylation element binding protein 1 [Source:HGNC Symbol;Acc:21744]
CADPS2	1	38	42.7	CADPS2	Ca++-dependent secretion activator 2 [Source:HGNC Symbol;Acc:16018]
ADAMTSL5	0	6	42.6	ADAMTSL5	ADAMTS-like 5 [Source:HGNC Symbol;Acc:27912]
JPH2	0	7	42.1	JPH2	junctophilin 2 [Source:HGNC Symbol;Acc:14202]
ANKRD1	3	135	41.6	ANKRD1	ankyrin repeat domain 1 (cardiac muscle) [Source:HGNC Symbol;Acc:15819]
STBD1	1	30	41.3	STBD1	FAM47E-STBD1 readthrough [Source:HGNC Symbol;Acc:44667]
EPAS1	11	460	41.2	EPAS1	endothelial PAS domain protein 1 [Source:HGNC Symbol;Acc:3374]
TAP1	1	24	41.1	TAP1	transporter 1, ATP-binding cassette, sub-family B (MDR/TAP) [Source:HGNC Symbol;Acc:43]
ADAMTS5	1	38	41	ADAMTS5	ADAM metallopeptidase with thrombospondin type 1 motif, 5 [Source:HGNC Symbol;Acc:221]
FOSL1	0	12	40.4	FOSL1	FOS-like antigen 1 [Source:HGNC Symbol;Acc:13718]
FHL2	20	767	38.6	FHL2	four and a half LIM domains 2 [Source:HGNC Symbol;Acc:3703]
CRYAB	1	54	38.4	CRYAB	crystallin, alpha B [Source:HGNC Symbol;Acc:2389]
SECTM1	0	3	37.8	SECTM1	secreted and transmembrane 1 [Source:HGNC Symbol;Acc:10707]
B3GALT4	0	8	37.5	B3GALT4	UDP-Gal:betaGlcNAc beta 1,3-galactosyltransferase, polypeptide 4 [Source:HGNC Symbol;Acc:919]
CAV1	7	279	37.4	CAV1	caveolin 1, caveolae protein, 22kDa [Source:HGNC Symbol;Acc:1527]
MGARP	2	90	37.2	MGARP	mitochondria-localized glutamic acid-rich protein [Source:HGNC Symbol;Acc:29969]
TMEM176B	0	14	37.1	TMEM176B	transmembrane protein 176B [Source:HGNC Symbol;Acc:29596]
TG	0	2	37.1	TG	thyroglobulin [Source:HGNC Symbol;Acc:11764]
CAV2	2	67	36.9	CAV2	caveolin 2 [Source:HGNC Symbol;Acc:1528]
COL15A1	2	64	36.6	COL15A1	collagen, type XV, alpha 1 [Source:HGNC Symbol;Acc:2192]
APOL1	2	62	35.8	APOL1	apolipoprotein L, 1 [Source:HGNC Symbol;Acc:618]
IGF1	2	64	35.6	IGF1	insulin-like growth factor 1 (somatomedin C) [Source:HGNC Symbol;Acc:5464]
LOC100506343	0	8	34.8
CPNE7	0	14	34.6	CPNE7	copine VII [Source:HGNC Symbol;Acc:2320]
PPP1R3C	13	440	34.2	PPP1R3C	protein phosphatase 1, regulatory subunit 3C [Source:HGNC Symbol;Acc:9293]
TSLP	3	103	34.2	TSLP	thymic stromal lymphopoietin [Source:HGNC Symbol;Acc:30743]
AKAP6	0	3	34.1	AKAP6	A kinase (PRKA) anchor protein 6 [Source:HGNC Symbol;Acc:376]
C5orf56	0	9	33.4
PLEKHG4	0	4	33.4	PLEKHG4	pleckstrin homology domain containing, family G (with RhoGef domain) member 4 [Source:HGNC Symbol;Acc:24501]
HOXA11	1	35	33.2	HOXA11	homeobox A11 [Source:HGNC Symbol;Acc:5101]
FAM26E	0	11	32.6	FAM26E	family with sequence similarity 26, member E [Source:HGNC Symbol;Acc:21568]
GBP2	5	149	32.2	GBP2	guanylate binding protein 2, interferon-inducible [Source:HGNC Symbol;Acc:4183]
ITGA3	3	98	32.1	ITGA3	integrin, alpha 3 (antigen CD49C, alpha 3 subunit of VLA-3 receptor) [Source:HGNC Symbol;Acc:6139]
RASGRF2	0	4	31.7	RASGRF2	Ras protein-specific guanine nucleotide-releasing factor 2 [Source:HGNC Symbol;Acc:9876]
MBP	0	13	31.7	MBP	myelin basic protein [Source:HGNC Symbol;Acc:6925]
AIM1	0	5	31.2	AIM1	absent in melanoma 1 [Source:HGNC Symbol;Acc:356]
KCNS3	3	95	31.2	KCNS3	potassium voltage-gated channel, delayed-rectifier, subfamily S, member 3 [Source:HGNC Symbol;Acc:6302]
CA8	0	12	31.1	CA8	carbonic anhydrase VIII [Source:HGNC Symbol;Acc:1382]
BTC	1	46	31	BTC	betacellulin [Source:HGNC Symbol;Acc:1121]
LOC100130776	0	12	30.8
STEAP1B	0	10	30.4	STEAP1B	STEAP family member 1B [Source:HGNC Symbol;Acc:41907]
SLC4A4	1	19	29.9	SLC4A4	solute carrier family 4 (sodium bicarbonate cotransporter), member 4 [Source:HGNC Symbol;Acc:11030]
CRISPLD2	10	300	29.8	CRISPLD2	cysteine-rich secretory protein LCCL domain containing 2 [Source:HGNC Symbol;Acc:25248]
PMP22	19	570	29.8	PMP22	peripheral myelin protein 22 [Source:HGNC Symbol;Acc:9118]
MAP3K5	2	60	29.7	MAP3K5	mitogen-activated protein kinase kinase kinase 5 [Source:HGNC Symbol;Acc:6857]
C1S	14	408	29.4	C1S	complement component 1, s subcomponent [Source:HGNC Symbol;Acc:1247]
SLC7A11	3	81	29.4	SLC7A11	solute carrier family 7 (anionic amino acid transporter light chain, xc- system), member 11 [Source:HGNC Symbol;Acc:11059]
LMOD1	6	171	29.3	LMOD1	leiomodin 1 (smooth muscle) [Source:HGNC Symbol;Acc:6647]
MVP	5	150	29.1	MVP	major vault protein [Source:HGNC Symbol;Acc:7531]
SLC1A2	0	3	29	SLC1A2	solute carrier family 1 (glial high affinity glutamate transporter), member 2 [Source:HGNC Symbol;Acc:10940]
LOC729970	2	48	28.8
ZDHHC1	0	10	28.7	ZDHHC1	zinc finger, DHHC-type containing 1 [Source:HGNC Symbol;Acc:17916]
PCDHB9	0	12	28.5
THBS1	37	1051	28.3	THBS1	thrombospondin 1 [Source:HGNC Symbol;Acc:11785]
IL11	0	5	28.2	IL11	interleukin 11 [Source:HGNC Symbol;Acc:5966]
ANKRD37	1	20	28.2	ANKRD37	ankyrin repeat domain 37 [Source:HGNC Symbol;Acc:29593]
INMT	2	52	27.9	INMT	indolethylamine N-methyltransferase [Source:HGNC Symbol;Acc:6069]
SLC16A3	13	365	27.5	SLC16A3	solute carrier family 16 (monocarboxylate transporter), member 3 [Source:HGNC Symbol;Acc:10924]
POPDC3	1	18	27.5	POPDC3	popeye domain containing 3 [Source:HGNC Symbol;Acc:17649]
CORIN	1	16	26.9	CORIN	corin, serine peptidase [Source:HGNC Symbol;Acc:19012]
SEMA3B	0	8	26.8	SEMA3B	sema domain, immunoglobulin domain (Ig), short basic domain, secreted, (semaphorin) 3B [Source:HGNC Symbol;Acc:10724]
ADARB1	3	82	26.6	ADARB1	adenosine deaminase, RNA-specific, B1 [Source:HGNC Symbol;Acc:226]
CYP3A7	0	9	26.5	CYP3A7	cytochrome P450, family 3, subfamily A, polypeptide 7 [Source:HGNC Symbol;Acc:2640]
KLF5	0	9	26.3	KLF5	Kruppel-like factor 5 (intestinal) [Source:HGNC Symbol;Acc:6349]
RNF212	0	11	26.2	RNF212	ring finger protein 212 [Source:HGNC Symbol;Acc:27729]
ITGA11	9	226	25.9	ITGA11	integrin, alpha 11 [Source:HGNC Symbol;Acc:6136]
GPR1	0	7	25.7	GPR1	G protein-coupled receptor 1 [Source:HGNC Symbol;Acc:4463]
IL20RB	0	12	25.7	IL20RB	interleukin 20 receptor beta [Source:HGNC Symbol;Acc:6004]
SLC40A1	16	422	25.6	SLC40A1	solute carrier family 40 (iron-regulated transporter), member 1 [Source:HGNC Symbol;Acc:10909]
ABCC3	1	14	25.2	ABCC3	ATP-binding cassette, sub-family C (CFTR/MRP), member 3 [Source:HGNC Symbol;Acc:54]
F2RL2	10	243	25.1	F2RL2	coagulation factor II (thrombin) receptor-like 2 [Source:HGNC Symbol;Acc:3539]
LMO7	9	216	25.1	LMO7	LIM domain 7 [Source:HGNC Symbol;Acc:6646]
KYNU	0	11	24.9	KYNU	kynureninase [Source:HGNC Symbol;Acc:6469]
DEPTOR	0	8	24.7	DEPTOR	DEP domain containing MTOR-interacting protein [Source:HGNC Symbol;Acc:22953]
CASP4	2	54	24.7	CASP4	caspase 4, apoptosis-related cysteine peptidase [Source:HGNC Symbol;Acc:1505]
SBF2-AS1	2	45	24.3
LOC100506688	0	7	24.2
FMN2	0	7	24.1	FMN2	formin 2 [Source:HGNC Symbol;Acc:14074]
BDNF	3	66	24	BDNF	brain-derived neurotrophic factor [Source:HGNC Symbol;Acc:1033]
RIPK3	0	5	23.9	RIPK3	receptor-interacting serine-threonine kinase 3 [Source:HGNC Symbol;Acc:10021]
ACTA2	27	636	23.8	ACTA2	actin, alpha 2, smooth muscle, aorta [Source:HGNC Symbol;Acc:130]
HIVEP3	0	4	23.8	HIVEP3	human immunodeficiency virus type I enhancer binding protein 3 [Source:HGNC Symbol;Acc:13561]
CLDN1	2	47	23.5	CLDN1	claudin 1 [Source:HGNC Symbol;Acc:2032]
PDE7B	2	45	23.4	PDE7B	phosphodiesterase 7B [Source:HGNC Symbol;Acc:8792]
SNTB1	1	18	23.4	SNTB1	syntrophin, beta 1 (dystrophin-associated protein A1, 59kDa, basic component 1) [Source:HGNC Symbol;Acc:11168]
C1QTNF5	0	3	23.4	C1QTNF5	C1q and tumor necrosis factor related protein 5 [Source:HGNC Symbol;Acc:14344]
MFRP	0	3	23.4	MFRP	membrane frizzled-related protein [Source:HGNC Symbol;Acc:18121]
MAFK	1	27	23.3	MAFK	v-maf avian musculoaponeurotic fibrosarcoma oncogene homolog K [Source:HGNC Symbol;Acc:6782]
CNNM1	0	2	23.2	CNNM1	cyclin M1 [Source:HGNC Symbol;Acc:102]
SAMD12	0	3	23.1	SAMD12	sterile alpha motif domain containing 12 [Source:HGNC Symbol;Acc:31750]
ADAMTSL4	0	8	23	ADAMTSL4	ADAMTS-like 4 [Source:HGNC Symbol;Acc:19706]
SGK1	42	960	22.8	SGK1	serum/glucocorticoid regulated kinase 1 [Source:HGNC Symbol;Acc:10810]
ERAP2	3	66	22.7	ERAP2	endoplasmic reticulum aminopeptidase 2 [Source:HGNC Symbol;Acc:29499]
FBXO6	0	5	22.6	FBXO6	F-box protein 6 [Source:HGNC Symbol;Acc:13585]
MIR100HG	6	130	22.6
ABCC6P1	1	12	22.5
SSPN	0	10	22.5	SSPN	sarcospan [Source:HGNC Symbol;Acc:11322]
PLEKHF1	0	6	22.5	PLEKHF1	pleckstrin homology domain containing, family F (with FYVE domain) member 1 [Source:HGNC Symbol;Acc:20764]
ANXA1	50	1117	22.4	ANXA1	annexin A1 [Source:HGNC Symbol;Acc:533]
ZBTB20	0	3	22.4	ZBTB20	zinc finger and BTB domain containing 20 [Source:HGNC Symbol;Acc:13503]
CDC42EP3	11	254	22.3	CDC42EP3	CDC42 effector protein (Rho GTPase binding) 3 [Source:HGNC Symbol;Acc:16943]
SLC16A6	0	5	22.1	SLC16A6	solute carrier family 16, member 6 [Source:HGNC Symbol;Acc:10927]
CYBRD1	18	396	22	CYBRD1	cytochrome b reductase 1 [Source:HGNC Symbol;Acc:20797]
PDLIM4	0	6	21.9	PDLIM4	PDZ and LIM domain 4 [Source:HGNC Symbol;Acc:16501]
SAMD9L	1	15	21.6	SAMD9L	sterile alpha motif domain containing 9-like [Source:HGNC Symbol;Acc:1349]
TRIM22	5	100	21.6	TRIM22	tripartite motif containing 22 [Source:HGNC Symbol;Acc:16379]
KGFLP2	0	4	21.5
MME	35	757	21.3	MME	membrane metallo-endopeptidase [Source:HGNC Symbol;Acc:7154]
PLEKHA2	2	49	21.3	PLEKHA2	pleckstrin homology domain containing, family A (phosphoinositide binding specific) member 2 [Source:HGNC Symbol;Acc:14336]
PARM1	90	1924	21.3	PARM1	prostate androgen-regulated mucin-like protein 1 [Source:HGNC Symbol;Acc:24536]
SYNC	3	62	21.3	SYNC	syncoilin, intermediate filament protein [Source:HGNC Symbol;Acc:28897]
TTLL6	3	67	21.3	TTLL6	tubulin tyrosine ligase-like family, member 6 [Source:HGNC Symbol;Acc:26664]
AVIL	0	4	21	AVIL	advillin [Source:HGNC Symbol;Acc:14188]
BNC1	0	7	20.8	BNC1	basonuclin 1 [Source:HGNC Symbol;Acc:1081]
PTK2B	2	33	20.8	PTK2B	protein tyrosine kinase 2 beta [Source:HGNC Symbol;Acc:9612]
ADAM33	0	8	20.8	ADAM33	ADAM metallopeptidase domain 33 [Source:HGNC Symbol;Acc:15478]
TNFRSF12A	1	31	20.7	TNFRSF12A	tumor necrosis factor receptor superfamily, member 12A [Source:HGNC Symbol;Acc:18152]
KCNC4	0	3	20.5	KCNC4	potassium voltage-gated channel, Shaw-related subfamily, member 4 [Source:HGNC Symbol;Acc:6236]
ERRFI1	26	537	20.5	ERRFI1	ERBB receptor feedback inhibitor 1 [Source:HGNC Symbol;Acc:18185]
C1QTNF1	1	13	20.5	C1QTNF1	C1q and tumor necrosis factor related protein 1 [Source:HGNC Symbol;Acc:14324]
TPD52	2	43	20.5	TPD52	tumor protein D52 [Source:HGNC Symbol;Acc:12005]
CLU	1	16	20.4	CLU	clusterin [Source:HGNC Symbol;Acc:2095]
EFEMP1	8	173	20.4	EFEMP1	EGF containing fibulin-like extracellular matrix protein 1 [Source:HGNC Symbol;Acc:3218]
SERPINB8	2	44	20.1	SERPINB8	serpin peptidase inhibitor, clade B (ovalbumin), member 8 [Source:HGNC Symbol;Acc:8952]
SLA	1	19	20	SLA	Src-like-adaptor [Source:HGNC Symbol;Acc:10902]
FICD	0	6	19.9	FICD	FIC domain containing [Source:HGNC Symbol;Acc:18416]
C1R	13	257	19.9
CNTN3	1	14	19.9	CNTN3	contactin 3 (plasmacytoma associated) [Source:HGNC Symbol;Acc:2173]
HEG1	18	357	19.8	HEG1	heart development protein with EGF-like domains 1 [Source:HGNC Symbol;Acc:29227]
CXCL1	1	18	19.8	CXCL1	chemokine (C-X-C motif) ligand 1 (melanoma growth stimulating activity, alpha) [Source:HGNC Symbol;Acc:4602]
ELL2	7	140	19.7	ELL2	elongation factor, RNA polymerase II, 2 [Source:HGNC Symbol;Acc:17064]
RGS11	1	11	19.5	RGS11	regulator of G-protein signaling 11 [Source:HGNC Symbol;Acc:9993]
RFTN1	9	177	19.4	RFTN1	raftlin, lipid raft linker 1 [Source:HGNC Symbol;Acc:30278]
KBTBD3	0	5	19.4	KBTBD3	kelch repeat and BTB (POZ) domain containing 3 [Source:HGNC Symbol;Acc:22934]
MDGA1	0	8	19.3	MDGA1	MAM domain containing glycosylphosphatidylinositol anchor 1 [Source:HGNC Symbol;Acc:19267]
HLA-G	0	7	19.1	HLA-G	major histocompatibility complex, class I, G [Source:HGNC Symbol;Acc:4964]
THRB	1	27	19	THRB	thyroid hormone receptor, beta [Source:HGNC Symbol;Acc:11799]
PANX2	0	6	19	PANX2	pannexin 2 [Source:HGNC Symbol;Acc:8600]
ACTG2	7	131	18.9	ACTG2	actin, gamma 2, smooth muscle, enteric [Source:HGNC Symbol;Acc:145]
SPSB1	9	163	18.9	SPSB1	splA/ryanodine receptor domain and SOCS box containing 1 [Source:HGNC Symbol;Acc:30628]
TAGLN	38	712	18.8	TAGLN	transgelin [Source:HGNC Symbol;Acc:11553]
SYT11	1	28	18.7	SYT11	synaptotagmin XI [Source:HGNC Symbol;Acc:19239]
BTN3A3	1	26	18.7	BTN3A3	butyrophilin, subfamily 3, member A3 [Source:HGNC Symbol;Acc:1140]
CRIM1	17	322	18.6	CRIM1	cysteine rich transmembrane BMP regulator 1 (chordin-like) [Source:HGNC Symbol;Acc:2359]
FGF12	1	21	18.6	FGF12	fibroblast growth factor 12 [Source:HGNC Symbol;Acc:3668]
PCBP1-AS1	0	4	18.4
ANO4	5	95	18.3	ANO4	anoctamin 4 [Source:HGNC Symbol;Acc:23837]
CARD11	1	18	18.2	CARD11	caspase recruitment domain family, member 11 [Source:HGNC Symbol;Acc:16393]
SLC7A5	3	51	17.9	SLC7A5	solute carrier family 7 (amino acid transporter light chain, L system), member 5 [Source:HGNC Symbol;Acc:11063]
MAMLD1	1	15	17.8	MAMLD1	mastermind-like domain containing 1 [Source:HGNC Symbol;Acc:2568]
FILIP1L	17	305	17.6	FILIP1L	filamin A interacting protein 1-like [Source:HGNC Symbol;Acc:24589]
SH3RF3	2	26	17.4	SH3RF3	SH3 domain containing ring finger 3 [Source:HGNC Symbol;Acc:24699]
ECHDC2	2	31	17.3	ECHDC2	enoyl CoA hydratase domain containing 2 [Source:HGNC Symbol;Acc:23408]
ST3GAL5	5	82	17.2	ST3GAL5	ST3 beta-galactoside alpha-2,3-sialyltransferase 5 [Source:HGNC Symbol;Acc:10872]
CD55	3	46	17.1	CD55	CD55 molecule, decay accelerating factor for complement (Cromer blood group) [Source:HGNC Symbol;Acc:2665]
SAMD9	1	20	17.1	SAMD9	sterile alpha motif domain containing 9 [Source:HGNC Symbol;Acc:1348]
FAM198B	9	161	17	FAM198B	family with sequence similarity 198, member B [Source:HGNC Symbol;Acc:25312]
F3	17	281	17	F3	coagulation factor III (thromboplastin, tissue factor) [Source:HGNC Symbol;Acc:3541]
RGS4	9	149	16.9	RGS4	regulator of G-protein signaling 4 [Source:HGNC Symbol;Acc:10000]
EIF4E3	1	23	16.9	EIF4E3	eukaryotic translation initiation factor 4E family member 3 [Source:HGNC Symbol;Acc:31837]
C7orf10	1	13	16.8
ADM	33	554	16.6	ADM	adrenomedullin [Source:HGNC Symbol;Acc:259]
BNC2	2	26	16.5	BNC2	basonuclin 2 [Source:HGNC Symbol;Acc:30988]
ITGA10	0	4	16.4	ITGA10	integrin, alpha 10 [Source:HGNC Symbol;Acc:6135]
ABLIM3	1	22	16.1	ABLIM3	actin binding LIM protein family, member 3 [Source:HGNC Symbol;Acc:29132]
GLIPR1	2	34	16	GLIPR1	GLI pathogenesis-related 1 [Source:HGNC Symbol;Acc:17001]
NEXN	49	776	16	NEXN	nexilin (F actin binding protein) [Source:HGNC Symbol;Acc:29557]
EPSTI1	1	16	15.9	EPSTI1	epithelial stromal interaction 1 (breast) [Source:HGNC Symbol;Acc:16465]
MYL9	38	596	15.9	MYL9	myosin, light chain 9, regulatory [Source:HGNC Symbol;Acc:15754]
OXTR	1	23	15.9	OXTR	oxytocin receptor [Source:HGNC Symbol;Acc:8529]
SLC14A1	0	5	15.9	SLC14A1	solute carrier family 14 (urea transporter), member 1 (Kidd blood group) [Source:HGNC Symbol;Acc:10918]
HHEX	1	16	15.8	HHEX	hematopoietically expressed homeobox [Source:HGNC Symbol;Acc:4901]
TMEM173	4	61	15.8	TMEM173	transmembrane protein 173 [Source:HGNC Symbol;Acc:27962]
LOC645166	3	46	15.8
SOX6	0	7	15.8	SOX6	SRY (sex determining region Y)-box 6 [Source:HGNC Symbol;Acc:16421]
PRRG1	7	102	15.7	PRRG1	proline rich Gla (G-carboxyglutamic acid) 1 [Source:HGNC Symbol;Acc:9469]
F2RL1	1	16	15.7	F2RL1	coagulation factor II (thrombin) receptor-like 1 [Source:HGNC Symbol;Acc:3538]
LOC728730	3	44	15.7
IQUB	1	9	15.6	IQUB	IQ motif and ubiquitin domain containing [Source:HGNC Symbol;Acc:21995]
SAMHD1	3	47	15.5	SAMHD1	SAM domain and HD domain 1 [Source:HGNC Symbol;Acc:15925]
COPZ2	9	142	15.4	COPZ2	coatomer protein complex, subunit zeta 2 [Source:HGNC Symbol;Acc:19356]
OSMR	6	91	15.4	OSMR	oncostatin M receptor [Source:HGNC Symbol;Acc:8507]
CSAG3	2	23	15.3
HOXA11-AS	1	18	15.1
PQLC3	3	41	15	PQLC3	PQ loop repeat containing 3 [Source:HGNC Symbol;Acc:28503]
SELM	13	196	15	SELM	Selenoprotein M [Source:UniProtKB/Swiss-Prot;Acc:Q8WWX9]
RAB11FIP1	5	68	14.8	RAB11FIP1	RAB11 family interacting protein 1 (class I) [Source:HGNC Symbol;Acc:30265]
IGIP	1	19	14.7	IGIP	IgA-inducing protein [Source:HGNC Symbol;Acc:33847]
JAZF1	10	144	14.6	JAZF1	JAZF zinc finger 1 [Source:HGNC Symbol;Acc:28917]
PAPPA	2	30	14.5	PAPPA	pregnancy-associated plasma protein A, pappalysin 1 [Source:HGNC Symbol;Acc:8602]
USP53	7	100	14.5	USP53	ubiquitin specific peptidase 53 [Source:HGNC Symbol;Acc:29255]
MYOF	9	127	14.4	MYOF	myoferlin [Source:HGNC Symbol;Acc:3656]
MYO1E	5	67	14.4	MYO1E	myosin IE [Source:HGNC Symbol;Acc:7599]
BHLHE40	5	73	14.4	BHLHE40	basic helix-loop-helix family, member e40 [Source:HGNC Symbol;Acc:1046]
SYDE2	2	30	14.3	SYDE2	synapse defective 1, Rho GTPase, homolog 2 (C. elegans) [Source:HGNC Symbol;Acc:25841]
LRCH2	6	91	14.3	LRCH2	leucine-rich repeats and calponin homology (CH) domain containing 2 [Source:HGNC Symbol;Acc:29292]
HSPB6	6	93	14.3	HSPB6	heat shock protein, alpha-crystallin-related, B6 [Source:HGNC Symbol;Acc:26511]
FGD4	1	20	14.2	FGD4	FYVE, RhoGEF and PH domain containing 4 [Source:HGNC Symbol;Acc:19125]
GLIS3	1	18	14.1	GLIS3	GLIS family zinc finger 3 [Source:HGNC Symbol;Acc:28510]
KCNK6	1	19	14.1	KCNK6	potassium channel, subfamily K, member 6 [Source:HGNC Symbol;Acc:6281]
SP100	10	143	14.1	SP100	SP100 nuclear antigen [Source:HGNC Symbol;Acc:11206]
CD109	3	38	14.1	CD109	CD109 molecule [Source:HGNC Symbol;Acc:21685]
RWDD2B	1	15	14	RWDD2B	RWD domain containing 2B [Source:HGNC Symbol;Acc:1302]
DKK3	14	190	14	DKK3	dickkopf WNT signaling pathway inhibitor 3 [Source:HGNC Symbol;Acc:2893]
VAT1L	4	51	13.9	VAT1L	vesicle amine transport 1-like [Source:HGNC Symbol;Acc:29315]
EPS8L2	0	6	13.9	EPS8L2	EPS8-like 2 [Source:HGNC Symbol;Acc:21296]
C1orf226	1	8	13.6
TLR3	0	4	13.6	TLR3	toll-like receptor 3 [Source:HGNC Symbol;Acc:11849]
PIK3IP1	13	176	13.6	PIK3IP1	phosphoinositide-3-kinase interacting protein 1 [Source:HGNC Symbol;Acc:24942]
HLA-B	34	452	13.4	HLA-B	major histocompatibility complex, class I, A [Source:HGNC Symbol;Acc:4931]
SEMA3C	22	297	13.4	SEMA3C	sema domain, immunoglobulin domain (Ig), short basic domain, secreted, (semaphorin) 3C [Source:HGNC Symbol;Acc:10725]
LMCD1	11	146	13.3	LMCD1	LIM and cysteine-rich domains 1 [Source:HGNC Symbol;Acc:6633]
EMP1	2	20	13.3	EMP1	epithelial membrane protein 1 [Source:HGNC Symbol;Acc:3333]
CBR3	1	17	13.2	CBR3	carbonyl reductase 3 [Source:HGNC Symbol;Acc:1549]
TMEM154	0	3	13.2	TMEM154	transmembrane protein 154 [Source:HGNC Symbol;Acc:26489]
ACOT11	1	12	13.2	ACOT11	acyl-CoA thioesterase 11 [Source:HGNC Symbol;Acc:18156]
DYNLT3	19	249	13.1	DYNLT3	dynein, light chain, Tctex-type 3 [Source:HGNC Symbol;Acc:11694]
ABCA8	0	4	13	ABCA8	ATP-binding cassette, sub-family A (ABC1), member 8 [Source:HGNC Symbol;Acc:38]
COBLL1	2	30	13	COBLL1	cordon-bleu WH2 repeat protein-like 1 [Source:HGNC Symbol;Acc:23571]
SGK223	1	14	13	SGK223	Tyrosine-protein kinase SgK223 [Source:UniProtKB/Swiss-Prot;Acc:Q86YV5]
DUSP10	15	193	13	DUSP10	dual specificity phosphatase 10 [Source:HGNC Symbol;Acc:3065]
C2orf72	0	3	12.9
PLA2G16	11	139	12.9	PLA2G16	phospholipase A2, group XVI [Source:HGNC Symbol;Acc:17825]
AKR1C3	2	20	12.9	AKR1C3	aldo-keto reductase family 1, member C3 [Source:HGNC Symbol;Acc:386]
SLC41A2	1	8	12.9	SLC41A2	solute carrier family 41 (magnesium transporter), member 2 [Source:HGNC Symbol;Acc:31045]
WDR72	1	9	12.9	WDR72	WD repeat domain 72 [Source:HGNC Symbol;Acc:26790]
LAYN	7	91	12.8	LAYN	layilin [Source:HGNC Symbol;Acc:29471]
LOC100288911	2	21	12.8
ZYG11A	0	6	12.7	ZYG11A	zyg-11 family member A, cell cycle regulator [Source:HGNC Symbol;Acc:32058]
CCDC80	46	580	12.7	CCDC80	coiled-coil domain containing 80 [Source:HGNC Symbol;Acc:30649]
PLA2G4C	1	13	12.6	PLA2G4C	phospholipase A2, group IVC (cytosolic, calcium-independent) [Source:HGNC Symbol;Acc:9037]
TLR4	8	102	12.6	TLR4	toll-like receptor 4 [Source:HGNC Symbol;Acc:11850]
HSBP1L1	2	21	12.6	HSBP1L1	heat shock factor binding protein 1-like 1 [Source:HGNC Symbol;Acc:37243]
LGALS1	46	583	12.5	LGALS1	lectin, galactoside-binding, soluble, 1 [Source:HGNC Symbol;Acc:6561]
BCO2	7	84	12.5	BCO2	beta-carotene oxygenase 2 [Source:HGNC Symbol;Acc:18503]
APOL6	3	31	12.4	APOL6	apolipoprotein L, 6 [Source:HGNC Symbol;Acc:14870]
CD44	38	471	12.4	CD44	CD44 molecule (Indian blood group) [Source:HGNC Symbol;Acc:1681]
C1orf151-NBL1	13	166	12.4
SP140L	7	92	12.4	SP140L	SP140 nuclear body protein-like [Source:HGNC Symbol;Acc:25105]
FLJ43663	0	6	12.3
BAG2	4	47	12.2	BAG2	BCL2-associated athanogene 2 [Source:HGNC Symbol;Acc:938]
RNASE4	5	58	12.1	RNASE4	ribonuclease, RNase A family, 4 [Source:HGNC Symbol;Acc:10047]
PLP2	6	70	12.1	PLP2	proteolipid protein 2 (colonic epithelium-enriched) [Source:HGNC Symbol;Acc:9087]
NABP1	4	50	12.1	NABP1	nucleic acid binding protein 1 [Source:HGNC Symbol;Acc:26232]
PALLD	58	697	12	PALLD	palladin, cytoskeletal associated protein [Source:HGNC Symbol;Acc:17068]
GOLGA6C	0	2	12	GOLGA6C	golgin A6 family, member C [Source:HGNC Symbol;Acc:32206]
CEBPB	3	33	11.9	CEBPB	CCAAT/enhancer binding protein (C/EBP), beta [Source:HGNC Symbol;Acc:1834]
PALM2-AKAP2	2	18	11.8
NMI	6	74	11.8	NMI	N-myc (and STAT) interactor [Source:HGNC Symbol;Acc:7854]
CPT1A	8	97	11.7	CPT1A	carnitine palmitoyltransferase 1A (liver) [Source:HGNC Symbol;Acc:2328]
KCNJ2	0	3	11.6	KCNJ2	potassium inwardly-rectifying channel, subfamily J, member 2 [Source:HGNC Symbol;Acc:6263]
SLC31A2	1	13	11.6	SLC31A2	solute carrier family 31 (copper transporter), member 2 [Source:HGNC Symbol;Acc:11017]
RRAS	8	90	11.6	RRAS	related RAS viral (r-ras) oncogene homolog [Source:HGNC Symbol;Acc:10447]
RHOD	1	8	11.5	RHOD	ras homolog family member D [Source:HGNC Symbol;Acc:670]
TIMP2	52	602	11.5	TIMP2	TIMP metallopeptidase inhibitor 2 [Source:HGNC Symbol;Acc:11821]
PSMB8	16	180	11.4	PSMB8	proteasome (prosome, macropain) subunit, beta type, 8 [Source:HGNC Symbol;Acc:9545]
CDKN2C	1	17	11.4	CDKN2C	cyclin-dependent kinase inhibitor 2C (p18, inhibits CDK4) [Source:HGNC Symbol;Acc:1789]
IGFBP5	127	1446	11.4	IGFBP5	insulin-like growth factor binding protein 5 [Source:HGNC Symbol;Acc:5474]
SYNPO	3	35	11.4	SYNPO	synaptopodin [Source:HGNC Symbol;Acc:30672]
PAQR5	0	3	11.4	PAQR5	progestin and adipoQ receptor family member V [Source:HGNC Symbol;Acc:29645]
RAB11FIP5	2	20	11.3	RAB11FIP5	RAB11 family interacting protein 5 (class I) [Source:HGNC Symbol;Acc:24845]
INADL	0	5	11.3	INADL	InaD-like (Drosophila) [Source:HGNC Symbol;Acc:28881]
CCPG1	40	450	11.3	CCPG1	cell cycle progression 1 [Source:HGNC Symbol;Acc:24227]
MAGEA2	6	67	11.3	MAGEA2	melanoma antigen family A, 2B [Source:HGNC Symbol;Acc:19340]
NAV3	1	13	11.3	NAV3	neuron navigator 3 [Source:HGNC Symbol;Acc:15998]
SIK1	1	10	11.2	SIK1	salt-inducible kinase 1 [Source:HGNC Symbol;Acc:11142]
GPNMB	16	177	11.2	GPNMB	glycoprotein (transmembrane) nmb [Source:HGNC Symbol;Acc:4462]
MOSPD1	17	191	11.2	MOSPD1	motile sperm domain containing 1 [Source:HGNC Symbol;Acc:25235]
TMED7-TICAM2	1	13	11.2
IP6K3	1	15	11.1	IP6K3	inositol hexakisphosphate kinase 3 [Source:HGNC Symbol;Acc:17269]
HTATIP2	22	243	11.1	HTATIP2	HIV-1 Tat interactive protein 2, 30kDa [Source:HGNC Symbol;Acc:16637]
CTGF	156	1729	11.1	CTGF	connective tissue growth factor [Source:HGNC Symbol;Acc:2500]
MIAT	0	4	11.1
TTC39B	2	24	11	TTC39B	tetratricopeptide repeat domain 39B [Source:HGNC Symbol;Acc:23704]
TCEAL3	131	1444	11	TCEAL3	transcription elongation factor A (SII)-like 3 [Source:HGNC Symbol;Acc:28247]
TRIM63	3	38	11	TRIM63	tripartite motif containing 63, E3 ubiquitin protein ligase [Source:HGNC Symbol;Acc:16007]
FYCO1	5	53	11	FYCO1	FYVE and coiled-coil domain containing 1 [Source:HGNC Symbol;Acc:14673]
IFIH1	3	34	11	IFIH1	interferon induced with helicase C domain 1 [Source:HGNC Symbol;Acc:18873]
DOCK9	1	14	11	DOCK9	dedicator of cytokinesis 9 [Source:HGNC Symbol;Acc:14132]
LOC100130872	1	8	11
LGALS3	7	79	10.9	LGALS3	lectin, galactoside-binding, soluble, 3 [Source:HGNC Symbol;Acc:6563]
HEIH	1	10	10.9
BIRC3	0	3	10.8	BIRC3	baculoviral IAP repeat containing 3 [Source:HGNC Symbol;Acc:591]
LGALS3BP	12	125	10.8	LGALS3BP	lectin, galactoside-binding, soluble, 3 binding protein [Source:HGNC Symbol;Acc:6564]
TNFAIP3	2	26	10.7	TNFAIP3	tumor necrosis factor, alpha-induced protein 3 [Source:HGNC Symbol;Acc:11896]
NIPAL1	0	5	10.7	NIPAL1	NIPA-like domain containing 1 [Source:HGNC Symbol;Acc:27194]
MAN1C1	2	26	10.7	MAN1C1	mannosidase, alpha, class 1C, member 1 [Source:HGNC Symbol;Acc:19080]
SYTL4	4	47	10.6	SYTL4	synaptotagmin-like 4 [Source:HGNC Symbol;Acc:15588]
TMEM47	13	137	10.5	TMEM47	transmembrane protein 47 [Source:HGNC Symbol;Acc:18515]
TMCC3	1	9	10.5	TMCC3	transmembrane and coiled-coil domain family 3 [Source:HGNC Symbol;Acc:29199]
AVPI1	1	11	10.4	AVPI1	arginine vasopressin-induced 1 [Source:HGNC Symbol;Acc:30898]
TNFSF15	1	12	10.4	TNFSF15	tumor necrosis factor (ligand) superfamily, member 15 [Source:HGNC Symbol;Acc:11931]
PTGER2	12	124	10.4	PTGER2	prostaglandin E receptor 2 (subtype EP2), 53kDa [Source:HGNC Symbol;Acc:9594]
ETNK2	1	10	10.2	ETNK2	ethanolamine kinase 2 [Source:HGNC Symbol;Acc:25575]
GPR155	2	24	10.2	GPR155	G protein-coupled receptor 155 [Source:HGNC Symbol;Acc:22951]
HCFC1R1	2	22	10.2	HCFC1R1	host cell factor C1 regulator 1 (XPO1 dependent) [Source:HGNC Symbol;Acc:21198]
OSBPL3	2	18	10.1	OSBPL3	oxysterol binding protein-like 3 [Source:HGNC Symbol;Acc:16370]
SLC5A12	0	2	10.1	SLC5A12	solute carrier family 5 (sodium/monocarboxylate cotransporter), member 12 [Source:HGNC Symbol;Acc:28750]
SLC16A12	1	11	10	SLC16A12	solute carrier family 16, member 12 [Source:HGNC Symbol;Acc:23094]
CSGALNACT1	3	32	9.9	CSGALNACT1	chondroitin sulfate N-acetylgalactosaminyltransferase 1 [Source:HGNC Symbol;Acc:24290]
ACRC	1	5	9.9	ACRC	acidic repeat containing [Source:HGNC Symbol;Acc:15805]
SGIP1	1	8	9.9	SGIP1	SH3-domain GRB2-like (endophilin) interacting protein 1 [Source:HGNC Symbol;Acc:25412]
LOX	47	465	9.9	LOX	lysyl oxidase [Source:HGNC Symbol;Acc:6664]
ME1	4	36	9.9	ME1	malic enzyme 1, NADP(+)-dependent, cytosolic [Source:HGNC Symbol;Acc:6983]
TRIB3	4	36	9.8	TRIB3	tribbles pseudokinase 3 [Source:HGNC Symbol;Acc:16228]
CDKN2B	7	66	9.8	CDKN2B	cyclin-dependent kinase inhibitor 2B (p15, inhibits CDK4) [Source:HGNC Symbol;Acc:1788]
ANXA2	138	1358	9.8	ANXA2	annexin A2 [Source:HGNC Symbol;Acc:537]
FAM105A	25	243	9.7	FAM105A	family with sequence similarity 105, member A [Source:HGNC Symbol;Acc:25629]
PRNP	23	223	9.7	PRNP	prion protein [Source:HGNC Symbol;Acc:9449]
PLAC8	2	17	9.7	PLAC8	placenta-specific 8 [Source:HGNC Symbol;Acc:19254]
KDELR3	7	69	9.6	KDELR3	KDEL (Lys-Asp-Glu-Leu) endoplasmic reticulum protein retention receptor 3 [Source:HGNC Symbol;Acc:6306]
PAPLN	2	22	9.6	PAPLN	papilin, proteoglycan-like sulfated glycoprotein [Source:HGNC Symbol;Acc:19262]
OSBPL10	7	70	9.5	OSBPL10	oxysterol binding protein-like 10 [Source:HGNC Symbol;Acc:16395]
SCARB1	3	31	9.5	SCARB1	scavenger receptor class B, member 1 [Source:HGNC Symbol;Acc:1664]
SLMO1	1	5	9.5	SLMO1	slowmo homolog 1 (Drosophila) [Source:HGNC Symbol;Acc:24639]
HIST1H2AC	5	50	9.4	HIST1H2AC	histone cluster 1, H2ac [Source:HGNC Symbol;Acc:4733]
CD82	12	114	9.4	CD82	CD82 molecule [Source:HGNC Symbol;Acc:6210]
MGLL	2	17	9.3	MGLL	monoglyceride lipase [Source:HGNC Symbol;Acc:17038]
COL11A1	118	1100	9.3	COL11A1	collagen, type XI, alpha 1 [Source:HGNC Symbol;Acc:2186]
ADAM9	73	675	9.3	ADAM9	ADAM metallopeptidase domain 9 [Source:HGNC Symbol;Acc:216]
ZNF438	1	9	9.3	ZNF438	zinc finger protein 438 [Source:HGNC Symbol;Acc:21029]
AK4	2	15	9.2	AK4	adenylate kinase 4 [Source:HGNC Symbol;Acc:363]
WFDC1	1	11	9.2	WFDC1	WAP four-disulfide core domain 1 [Source:HGNC Symbol;Acc:15466]
ALDH1A3	11	102	9.2	ALDH1A3	aldehyde dehydrogenase 1 family, member A3 [Source:HGNC Symbol;Acc:409]
MICB	1	11	9.2	MICB	MHC class I polypeptide-related sequence B [Source:HGNC Symbol;Acc:7091]
PLCD3	2	21	9.2	PLCD3	phospholipase C, delta 3 [Source:HGNC Symbol;Acc:9061]
ARHGAP5-AS1	3	26	9.2
STON1	12	107	9.2	STON1	stonin 1 [Source:HGNC Symbol;Acc:17003]
MSRB3	10	89	9.1	MSRB3	methionine sulfoxide reductase B3 [Source:HGNC Symbol;Acc:27375]
SLC38A4	1	11	9.1	SLC38A4	solute carrier family 38, member 4 [Source:HGNC Symbol;Acc:14679]
FIBIN	8	71	9.1	FIBIN	fin bud initiation factor homolog (zebrafish) [Source:HGNC Symbol;Acc:33747]
ATL1	1	13	9.1	ATL1	atlastin GTPase 1 [Source:HGNC Symbol;Acc:11231]
EDEM1	16	149	9	EDEM1	ER degradation enhancer, mannosidase alpha-like 1 [Source:HGNC Symbol;Acc:18967]
SYNJ2	3	24	9	SYNJ2	synaptojanin 2 [Source:HGNC Symbol;Acc:11504]
KLHL26	1	6	9	KLHL26	kelch-like family member 26 [Source:HGNC Symbol;Acc:25623]
SPR	6	50	9	SPR	sepiapterin reductase (7,8-dihydrobiopterin:NADP+ oxidoreductase) [Source:HGNC Symbol;Acc:11257]
PERP	35	310	9	PERP	PERP, TP53 apoptosis effector [Source:HGNC Symbol;Acc:17637]
MX1	1	7	9	MX1	myxovirus (influenza virus) resistance 1, interferon-inducible protein p78 (mouse) [Source:HGNC Symbol;Acc:7532]
FEZ1	6	55	9	FEZ1	fasciculation and elongation protein zeta 1 (zygin I) [Source:HGNC Symbol;Acc:3659]
NIPAL3	4	38	8.9	NIPAL3	NIPA-like domain containing 3 [Source:HGNC Symbol;Acc:25233]
LRRK1	1	6	8.9	LRRK1	leucine-rich repeat kinase 1 [Source:HGNC Symbol;Acc:18608]
TMBIM1	15	136	8.9	TMBIM1	transmembrane BAX inhibitor motif containing 1 [Source:HGNC Symbol;Acc:23410]
KIAA0513	2	15	8.9	KIAA0513	KIAA0513 [Source:HGNC Symbol;Acc:29058]
AP1S3	1	8	8.9	AP1S3	adaptor-related protein complex 1, sigma 3 subunit [Source:HGNC Symbol;Acc:18971]
ITGA4	21	185	8.9	ITGA4	integrin, alpha 4 (antigen CD49D, alpha 4 subunit of VLA-4 receptor) [Source:HGNC Symbol;Acc:6140]
PTPRM	20	180	8.9	PTPRM	protein tyrosine phosphatase, receptor type, M [Source:HGNC Symbol;Acc:9675]
PPARG	4	34	8.9	PPARG	peroxisome proliferator-activated receptor gamma [Source:HGNC Symbol;Acc:9236]
AKAP2	38	338	8.8	AKAP2	PALM2-AKAP2 readthrough [Source:HGNC Symbol;Acc:33529]
TBC1D8B	2	17	8.8	TBC1D8B	TBC1 domain family, member 8B (with GRAM domain) [Source:HGNC Symbol;Acc:24715]
GPR98	0	1	8.8	GPR98	G protein-coupled receptor 98 [Source:HGNC Symbol;Acc:17416]
C4A	1	13	8.7	C4A	complement component 4A (Rodgers blood group) [Source:HGNC Symbol;Acc:1323]
SLC35F5	37	320	8.7	SLC35F5	solute carrier family 35, member F5 [Source:HGNC Symbol;Acc:23617]
FOSL2	4	37	8.7	FOSL2	FOS-like antigen 2 [Source:HGNC Symbol;Acc:3798]
ARHGEF28	1	11	8.7	ARHGEF28	Rho guanine nucleotide exchange factor (GEF) 28 [Source:HGNC Symbol;Acc:30322]
ARHGEF37	0	3	8.7	ARHGEF37	Rho guanine nucleotide exchange factor (GEF) 37 [Source:HGNC Symbol;Acc:34430]
FADS3	3	26	8.6	FADS3	fatty acid desaturase 3 [Source:HGNC Symbol;Acc:3576]
PGBD3	2	16	8.6	PGBD3	piggyBac transposable element derived 3 [Source:HGNC Symbol;Acc:19400]
HERC3	3	30	8.6	HERC3	HECT and RLD domain containing E3 ubiquitin protein ligase 3 [Source:HGNC Symbol;Acc:4876]
GRAMD3	4	30	8.6	GRAMD3	GRAM domain containing 3 [Source:HGNC Symbol;Acc:24911]
SLC16A7	2	19	8.5	SLC16A7	solute carrier family 16 (monocarboxylate transporter), member 7 [Source:HGNC Symbol;Acc:10928]
PITX1	2	17	8.5	PITX1	paired-like homeodomain 1 [Source:HGNC Symbol;Acc:9004]
CCDC71L	7	63	8.5	CCDC71L	coiled-coil domain containing 71-like [Source:HGNC Symbol;Acc:26685]
GDPD5	1	11	8.5	GDPD5	glycerophosphodiester phosphodiesterase domain containing 5 [Source:HGNC Symbol;Acc:28804]
ARHGAP23	4	30	8.4	ARHGAP23	Rho GTPase activating protein 23 [Source:HGNC Symbol;Acc:29293]
PDLIM1	29	244	8.4	PDLIM1	PDZ and LIM domain 1 [Source:HGNC Symbol;Acc:2067]
F2R	47	396	8.4	F2R	coagulation factor II (thrombin) receptor [Source:HGNC Symbol;Acc:3537]
MT1X	12	104	8.4	MT1X	metallothionein 1X [Source:HGNC Symbol;Acc:7405]
IGFBP7	142	1189	8.4	IGFBP7	insulin-like growth factor binding protein 7 [Source:HGNC Symbol;Acc:5476]
NUAK1	7	60	8.4	NUAK1	NUAK family, SNF1-like kinase, 1 [Source:HGNC Symbol;Acc:14311]
CDKN1A	21	178	8.4	CDKN1A	cyclin-dependent kinase inhibitor 1A (p21, Cip1) [Source:HGNC Symbol;Acc:1784]
CEBPD	9	71	8.3	CEBPD	CCAAT/enhancer binding protein (C/EBP), delta [Source:HGNC Symbol;Acc:1835]
GULP1	28	234	8.3	GULP1	GULP, engulfment adaptor PTB domain containing 1 [Source:HGNC Symbol;Acc:18649]
TMEM17	1	9	8.3	TMEM17	transmembrane protein 17 [Source:HGNC Symbol;Acc:26623]
SLC9A7	1	9	8.2	SLC9A7	solute carrier family 9, subfamily A (NHE7, cation proton antiporter 7), member 7 [Source:HGNC Symbol;Acc:17123]
C17orf59	4	34	8.2
ELF4	2	19	8.2	ELF4	E74-like factor 4 (ets domain transcription factor) [Source:HGNC Symbol;Acc:3319]
PNPLA7	0	4	8.2	PNPLA7	patatin-like phospholipase domain containing 7 [Source:HGNC Symbol;Acc:24768]
CYP2U1	4	31	8.2	CYP2U1	cytochrome P450, family 2, subfamily U, polypeptide 1 [Source:HGNC Symbol;Acc:20582]
RGS2	45	369	8.2	RGS2	regulator of G-protein signaling 2, 24kDa [Source:HGNC Symbol;Acc:9998]
TNFRSF21	49	396	8.1	TNFRSF21	tumor necrosis factor receptor superfamily, member 21 [Source:HGNC Symbol;Acc:13469]
AIFM2	2	19	8.1	AIFM2	apoptosis-inducing factor, mitochondrion-associated, 2 [Source:HGNC Symbol;Acc:21411]
S1PR1	2	17	8.1	S1PR1	sphingosine-1-phosphate receptor 1 [Source:HGNC Symbol;Acc:3165]
GABARAPL1	69	562	8.1	GABARAPL1	GABA(A) receptor-associated protein like 1 [Source:HGNC Symbol;Acc:4068]
CREB3L1	12	95	8.1	CREB3L1	cAMP responsive element binding protein 3-like 1 [Source:HGNC Symbol;Acc:18856]
ANTXR1	101	817	8.1	ANTXR1	anthrax toxin receptor 1 [Source:HGNC Symbol;Acc:21014]
GAB3	0	3	8.1	GAB3	GRB2-associated binding protein 3 [Source:HGNC Symbol;Acc:17515]
ZBTB47	2	14	8	ZBTB47	zinc finger and BTB domain containing 47 [Source:HGNC Symbol;Acc:26955]
GATA2	4	34	8	GATA2	GATA binding protein 2 [Source:HGNC Symbol;Acc:4171]
ARNTL	2	16	8	ARNTL	aryl hydrocarbon receptor nuclear translocator-like [Source:HGNC Symbol;Acc:701]
SLC30A4	2	14	8	SLC30A4	solute carrier family 30 (zinc transporter), member 4 [Source:HGNC Symbol;Acc:11015]
MLKL	1	8	8	MLKL	mixed lineage kinase domain-like [Source:HGNC Symbol;Acc:26617]
APCDD1L	1	8	8	APCDD1L	adenomatosis polyposis coli down-regulated 1-like [Source:HGNC Symbol;Acc:26892]
SMIM3	20	162	8	SMIM3	small integral membrane protein 3 [Source:HGNC Symbol;Acc:30248]
COL1A1	475	3791	8	COL1A1	collagen, type I, alpha 1 [Source:HGNC Symbol;Acc:2197]
PHKA1	3	26	8	PHKA1	phosphorylase kinase, alpha 1 (muscle) [Source:HGNC Symbol;Acc:8925]
ACSL1	6	51	8	ACSL1	acyl-CoA synthetase long-chain family member 1 [Source:HGNC Symbol;Acc:3569]
APOL2	5	41	8	APOL2	apolipoprotein L, 2 [Source:HGNC Symbol;Acc:619]
RND3	62	496	7.9	RND3	Rho family GTPase 3 [Source:HGNC Symbol;Acc:671]
NACC2	6	46	7.9	NACC2	NACC family member 2, BEN and BTB (POZ) domain containing [Source:HGNC Symbol;Acc:23846]
LRRC23	2	16	7.9	LRRC23	leucine rich repeat containing 23 [Source:HGNC Symbol;Acc:19138]
MORC4	6	48	7.9	MORC4	MORC family CW-type zinc finger 4 [Source:HGNC Symbol;Acc:23485]
TNFSF4	3	25	7.9	TNFSF4	tumor necrosis factor (ligand) superfamily, member 4 [Source:HGNC Symbol;Acc:11934]
FBXO25	2	18	7.9	FBXO25	F-box protein 25 [Source:HGNC Symbol;Acc:13596]
RNASEL	2	12	7.9	RNASEL	ribonuclease L (2',5'-oligoisoadenylate synthetase-dependent) [Source:HGNC Symbol;Acc:10050]
NPNT	9	68	7.9	NPNT	nephronectin [Source:HGNC Symbol;Acc:27405]
ANKRD33B	1	11	7.9	ANKRD33B	ankyrin repeat domain 33B [Source:HGNC Symbol;Acc:35240]
TYRP1	1	9	7.8	TYRP1	tyrosinase-related protein 1 [Source:HGNC Symbol;Acc:12450]
TMEM56	0	4	7.8	TMEM56	transmembrane protein 56 [Source:HGNC Symbol;Acc:26477]
PRSS12	5	36	7.8	PRSS12	protease, serine, 12 (neurotrypsin, motopsin) [Source:HGNC Symbol;Acc:9477]
CNN1	10	75	7.8	CNN1	calponin 1, basic, smooth muscle [Source:HGNC Symbol;Acc:2155]
ACTRT3	2	19	7.8	ACTRT3	actin-related protein T3 [Source:HGNC Symbol;Acc:24022]
MICAL2	4	28	7.8	MICAL2	microtubule associated monooxygenase, calponin and LIM domain containing 2 [Source:HGNC Symbol;Acc:24693]
DTNA	5	39	7.8	DTNA	dystrobrevin, alpha [Source:HGNC Symbol;Acc:3057]
FAS	5	38	7.8	FAS	Fas cell surface death receptor [Source:HGNC Symbol;Acc:11920]
RGS10	24	188	7.8	RGS10	regulator of G-protein signaling 10 [Source:HGNC Symbol;Acc:9992]
RTN4	313	2433	7.8	RTN4	reticulon 4 [Source:HGNC Symbol;Acc:14085]
GADD45B	9	67	7.8	GADD45B	growth arrest and DNA-damage-inducible, beta [Source:HGNC Symbol;Acc:4096]
TLCD2	4	30	7.8	TLCD2	TLC domain containing 2 [Source:HGNC Symbol;Acc:33522]
CSF1	12	91	7.8	CSF1	colony stimulating factor 1 (macrophage) [Source:HGNC Symbol;Acc:2432]
NDRG1	8	63	7.7	NDRG1	N-myc downstream regulated 1 [Source:HGNC Symbol;Acc:7679]
ANXA4	16	120	7.7	ANXA4	annexin A4 [Source:HGNC Symbol;Acc:542]
RAMP1	8	61	7.7	RAMP1	receptor (G protein-coupled) activity modifying protein 1 [Source:HGNC Symbol;Acc:9843]
HSPA2	2	12	7.7	HSPA2	heat shock 70kDa protein 2 [Source:HGNC Symbol;Acc:5235]
PXK	8	58	7.6	PXK	PX domain containing serine/threonine kinase [Source:HGNC Symbol;Acc:23326]
HSPB8	3	24	7.6	HSPB8	heat shock 22kDa protein 8 [Source:HGNC Symbol;Acc:30171]
MAGEA2B	10	79	7.6
PDGFA	3	20	7.6	PDGFA	platelet-derived growth factor alpha polypeptide [Source:HGNC Symbol;Acc:8799]
UACA	18	138	7.6	UACA	uveal autoantigen with coiled-coil domains and ankyrin repeats [Source:HGNC Symbol;Acc:15947]
TM6SF1	5	37	7.6	TM6SF1	transmembrane 6 superfamily member 1 [Source:HGNC Symbol;Acc:11860]
IFIT2	5	36	7.6	IFIT2	interferon-induced protein with tetratricopeptide repeats 2 [Source:HGNC Symbol;Acc:5409]
ARL4C	13	95	7.5	ARL4C	ADP-ribosylation factor-like 4C [Source:HGNC Symbol;Acc:698]
SLC43A1	1	9	7.5	SLC43A1	solute carrier family 43 (amino acid system L transporter), member 1 [Source:HGNC Symbol;Acc:9225]
IL1R1	79	595	7.5	IL1R1	interleukin 1 receptor, type I [Source:HGNC Symbol;Acc:5993]
TRAM1	113	850	7.5	TRAM1	translocation associated membrane protein 1 [Source:HGNC Symbol;Acc:20568]
CHAC1	3	19	7.5	CHAC1	ChaC, cation transport regulator homolog 1 (E. coli) [Source:HGNC Symbol;Acc:28680]
CHIC2	14	108	7.5	CHIC2	cysteine-rich hydrophobic domain 2 [Source:HGNC Symbol;Acc:1935]
ARL4A	14	104	7.5	ARL4A	ADP-ribosylation factor-like 4A [Source:HGNC Symbol;Acc:695]
SLC1A4	3	19	7.4	SLC1A4	solute carrier family 1 (glutamate/neutral amino acid transporter), member 4 [Source:HGNC Symbol;Acc:10942]
PCGF5	9	67	7.4	PCGF5	polycomb group ring finger 5 [Source:HGNC Symbol;Acc:28264]
ALCAM	31	232	7.4	ALCAM	activated leukocyte cell adhesion molecule [Source:HGNC Symbol;Acc:400]
CCDC85A	3	25	7.4	CCDC85A	coiled-coil domain containing 85A [Source:HGNC Symbol;Acc:29400]
DDR1	26	196	7.4	DDR1	discoidin domain receptor tyrosine kinase 1 [Source:HGNC Symbol;Acc:2730]
LBH	155	1141	7.4	LBH	limb bud and heart development [Source:HGNC Symbol;Acc:29532]
STOM	55	400	7.3	STOM	stomatin [Source:HGNC Symbol;Acc:3383]
NOX4	2	12	7.3	NOX4	NADPH oxidase 4 [Source:HGNC Symbol;Acc:7891]
SYNM	22	156	7.3	SYNM	synemin, intermediate filament protein [Source:HGNC Symbol;Acc:24466]
DDX60L	2	12	7.3	DDX60L	DEAD (Asp-Glu-Ala-Asp) box polypeptide 60-like [Source:HGNC Symbol;Acc:26429]
FZD6	30	219	7.2	FZD6	frizzled family receptor 6 [Source:HGNC Symbol;Acc:4044]
MBNL2	13	95	7.2	MBNL2	muscleblind-like splicing regulator 2 [Source:HGNC Symbol;Acc:16746]
C10orf10	4	30	7.2
ZBTB7B	1	10	7.2	ZBTB7B	zinc finger and BTB domain containing 7B [Source:HGNC Symbol;Acc:18668]
SLC35C1	2	17	7.2	SLC35C1	solute carrier family 35 (GDP-fucose transporter), member C1 [Source:HGNC Symbol;Acc:20197]
PRSS35	2	18	7.2	PRSS35	protease, serine, 35 [Source:HGNC Symbol;Acc:21387]
ATP8B1	2	12	7.2	ATP8B1	ATPase, aminophospholipid transporter, class I, type 8B, member 1 [Source:HGNC Symbol;Acc:3706]
TDRD7	2	13	7.2	TDRD7	tudor domain containing 7 [Source:HGNC Symbol;Acc:30831]
ZMAT3	13	90	7.2	ZMAT3	zinc finger, matrin-type 3 [Source:HGNC Symbol;Acc:29983]
IL32	4	32	7.1	IL32	interleukin 32 [Source:HGNC Symbol;Acc:16830]
ACSS1	1	10	7.1	ACSS1	acyl-CoA synthetase short-chain family member 1 [Source:HGNC Symbol;Acc:16091]
BOK	3	23	7.1	BOK	BCL2-related ovarian killer [Source:HGNC Symbol;Acc:1087]
SH3D19	19	136	7.1	SH3D19	SH3 domain containing 19 [Source:HGNC Symbol;Acc:30418]
KBTBD8	4	28	7.1	KBTBD8	kelch repeat and BTB (POZ) domain containing 8 [Source:HGNC Symbol;Acc:30691]
IL15	2	11	7.1	IL15	interleukin 15 [Source:HGNC Symbol;Acc:5977]
TFPI2	11	76	7.1	TFPI2	tissue factor pathway inhibitor 2 [Source:HGNC Symbol;Acc:11761]
NBPF3	4	27	7.1	NBPF3	neuroblastoma breakpoint family, member 3 [Source:HGNC Symbol;Acc:25076]
BCL6	7	46	7	BCL6	B-cell CLL/lymphoma 6 [Source:HGNC Symbol;Acc:1001]
SYNGR2	8	58	7	SYNGR2	synaptogyrin 2 [Source:HGNC Symbol;Acc:11499]
TACC1	32	225	7	TACC1	transforming, acidic coiled-coil containing protein 1 [Source:HGNC Symbol;Acc:11522]
SH3BGRL2	10	70	7	SH3BGRL2	SH3 domain binding glutamic acid-rich protein like 2 [Source:HGNC Symbol;Acc:15567]
CES1	11	75	7	CES1	carboxylesterase 1 [Source:HGNC Symbol;Acc:1863]
CTSB	146	1017	7	CTSB	cathepsin B [Source:HGNC Symbol;Acc:2527]
RAB20	2	13	7	RAB20	RAB20, member RAS oncogene family [Source:HGNC Symbol;Acc:18260]
EIF5A2	2	15	7	EIF5A2	eukaryotic translation initiation factor 5A2 [Source:HGNC Symbol;Acc:3301]
NFIC	3	19	7	NFIC	nuclear factor I/C (CCAAT-binding transcription factor) [Source:HGNC Symbol;Acc:7786]
CD151	33	231	6.9	CD151	CD151 molecule (Raph blood group) [Source:HGNC Symbol;Acc:1630]
ITGA1	54	375	6.9	ITGA1	integrin, alpha 1 [Source:HGNC Symbol;Acc:6134]
NFIA	1	7	6.9	NFIA	nuclear factor I/A [Source:HGNC Symbol;Acc:7784]
SLC46A3	5	33	6.9	SLC46A3	solute carrier family 46, member 3 [Source:HGNC Symbol;Acc:27501]
MITF	13	86	6.9	MITF	microphthalmia-associated transcription factor [Source:HGNC Symbol;Acc:7105]
FHOD3	2	11	6.8	FHOD3	formin homology 2 domain containing 3 [Source:HGNC Symbol;Acc:26178]
FOXO1	4	29	6.8	FOXO1	forkhead box O1 [Source:HGNC Symbol;Acc:3819]
LACTB	13	88	6.8	LACTB	lactamase, beta [Source:HGNC Symbol;Acc:16468]
ARMC9	26	175	6.8	ARMC9	armadillo repeat containing 9 [Source:HGNC Symbol;Acc:20730]
DDIT4	33	225	6.8	DDIT4	DNA-damage-inducible transcript 4 [Source:HGNC Symbol;Acc:24944]
GPRC5B	15	104	6.8	GPRC5B	G protein-coupled receptor, family C, group 5, member B [Source:HGNC Symbol;Acc:13308]
STEAP3	2	15	6.8	STEAP3	STEAP family member 3, metalloreductase [Source:HGNC Symbol;Acc:24592]
ATL3	8	55	6.8	ATL3	atlastin GTPase 3 [Source:HGNC Symbol;Acc:24526]
C6orf1	3	19	6.8
CTSO	10	70	6.7	CTSO	cathepsin O [Source:HGNC Symbol;Acc:2542]
AR	1	7	6.7	AR	androgen receptor [Source:HGNC Symbol;Acc:644]
ZBTB38	5	31	6.7	ZBTB38	zinc finger and BTB domain containing 38 [Source:HGNC Symbol;Acc:26636]
RIN2	13	86	6.7	RIN2	Ras and Rab interactor 2 [Source:HGNC Symbol;Acc:18750]
IL10RB	10	68	6.6	IL10RB	interleukin 10 receptor, beta [Source:HGNC Symbol;Acc:5965]
PTCHD4	3	21	6.6	PTCHD4	patched domain containing 4 [Source:HGNC Symbol;Acc:21345]
PRKAG2	18	121	6.6	PRKAG2	protein kinase, AMP-activated, gamma 2 non-catalytic subunit [Source:HGNC Symbol;Acc:9386]
PARD3B	6	37	6.6	PARD3B	par-3 family cell polarity regulator beta [Source:HGNC Symbol;Acc:14446]
TGFB2	3	23	6.6	TGFB2	transforming growth factor, beta 2 [Source:HGNC Symbol;Acc:11768]
HLA-C	100	655	6.6	HLA-C	major histocompatibility complex, class I, C [Source:HGNC Symbol;Acc:4933]
EVA1A	1	6	6.6	EVA1A	eva-1 homolog A (C. elegans) [Source:HGNC Symbol;Acc:25816]
WDR47	4	26	6.6	WDR47	WD repeat domain 47 [Source:HGNC Symbol;Acc:29141]
IFI35	7	46	6.6	IFI35	interferon-induced protein 35 [Source:HGNC Symbol;Acc:5399]
PAMR1	26	173	6.5	PAMR1	peptidase domain containing associated with muscle regeneration 1 [Source:HGNC Symbol;Acc:24554]
SLC17A9	1	8	6.5	SLC17A9	solute carrier family 17 (vesicular nucleotide transporter), member 9 [Source:HGNC Symbol;Acc:16192]
TOX	2	15	6.5	TOX	thymocyte selection-associated high mobility group box [Source:HGNC Symbol;Acc:18988]
SPEG	3	23	6.5	SPEG	SPEG complex locus [Source:HGNC Symbol;Acc:16901]
KLHDC1	1	5	6.5	KLHDC1	kelch domain containing 1 [Source:HGNC Symbol;Acc:19836]
HOXB13	3	18	6.5	HOXB13	homeobox B13 [Source:HGNC Symbol;Acc:5112]
ABHD15	2	15	6.5	ABHD15	abhydrolase domain containing 15 [Source:HGNC Symbol;Acc:26971]
SLC22A18	2	11	6.5	SLC22A18	solute carrier family 22, member 18 [Source:HGNC Symbol;Acc:10964]
CCDC102B	5	34	6.5	CCDC102B	coiled-coil domain containing 102B [Source:HGNC Symbol;Acc:26295]
AMN1	5	33	6.5	AMN1	antagonist of mitotic exit network 1 homolog (S. cerevisiae) [Source:HGNC Symbol;Acc:27281]
EHD2	21	133	6.5	EHD2	EH-domain containing 2 [Source:HGNC Symbol;Acc:3243]
PDK4	23	146	6.5	PDK4	pyruvate dehydrogenase kinase, isozyme 4 [Source:HGNC Symbol;Acc:8812]
ENO2	9	56	6.5	ENO2	enolase 2 (gamma, neuronal) [Source:HGNC Symbol;Acc:3353]
GPD1L	4	26	6.5	GPD1L	glycerol-3-phosphate dehydrogenase 1-like [Source:HGNC Symbol;Acc:28956]
TMEM178A	2	16	6.5	TMEM178A	transmembrane protein 178A [Source:HGNC Symbol;Acc:28517]
SDC4	44	282	6.4	SDC4	syndecan 4 [Source:HGNC Symbol;Acc:10661]
RNPEPL1	4	29	6.4	RNPEPL1	arginyl aminopeptidase (aminopeptidase B)-like 1 [Source:HGNC Symbol;Acc:10079]
PMEPA1	2	12	6.4	PMEPA1	prostate transmembrane protein, androgen induced 1 [Source:HGNC Symbol;Acc:14107]
SFT2D2	2	12	6.4	SFT2D2	SFT2 domain containing 2 [Source:HGNC Symbol;Acc:25140]
SSTR1	6	36	6.4	SSTR1	somatostatin receptor 1 [Source:HGNC Symbol;Acc:11330]
INHBB	3	16	6.4	INHBB	inhibin, beta B [Source:HGNC Symbol;Acc:6067]
DPYD	6	35	6.4	DPYD	dihydropyrimidine dehydrogenase [Source:HGNC Symbol;Acc:3012]
CBR1	7	47	6.3	CBR1	carbonyl reductase 1 [Source:HGNC Symbol;Acc:1548]
NR4A1	1	9	6.3	NR4A1	nuclear receptor subfamily 4, group A, member 1 [Source:HGNC Symbol;Acc:7980]
SH3BP4	13	84	6.3	SH3BP4	SH3-domain binding protein 4 [Source:HGNC Symbol;Acc:10826]
HS3ST3A1	6	37	6.3	HS3ST3A1	heparan sulfate (glucosamine) 3-O-sulfotransferase 3A1 [Source:HGNC Symbol;Acc:5196]
ANGPT1	37	230	6.3	ANGPT1	angiopoietin 1 [Source:HGNC Symbol;Acc:484]
IL18R1	20	123	6.3	IL18R1	interleukin 18 receptor 1 [Source:HGNC Symbol;Acc:5988]
ABTB1	4	23	6.3	ABTB1	ankyrin repeat and BTB (POZ) domain containing 1 [Source:HGNC Symbol;Acc:18275]
SLFN12	3	18	6.2	SLFN12	schlafen family member 12 [Source:HGNC Symbol;Acc:25500]
RPS27L	41	258	6.2	RPS27L	ribosomal protein S27-like [Source:HGNC Symbol;Acc:18476]
LRRC32	2	11	6.2	LRRC32	leucine rich repeat containing 32 [Source:HGNC Symbol;Acc:4161]
C1orf198	23	143	6.2
ZHX3	7	45	6.2	ZHX3	zinc fingers and homeoboxes 3 [Source:HGNC Symbol;Acc:15935]
PARP9	6	37	6.2	PARP9	poly (ADP-ribose) polymerase family, member 9 [Source:HGNC Symbol;Acc:24118]
ADORA2B	1	8	6.2	ADORA2B	adenosine A2b receptor [Source:HGNC Symbol;Acc:264]
FOXD1	6	38	6.2
ADAMTS1	78	478	6.1	ADAMTS1	ADAM metallopeptidase with thrombospondin type 1 motif, 1 [Source:HGNC Symbol;Acc:217]
RBM24	13	83	6.1	RBM24	RNA binding motif protein 24 [Source:HGNC Symbol;Acc:21539]
RUNX1	3	20	6.1	RUNX1	runt-related transcription factor 1 [Source:HGNC Symbol;Acc:10471]
PDGFC	38	229	6.1	PDGFC	platelet derived growth factor C [Source:HGNC Symbol;Acc:8801]
GGT5	2	11	6.1	GGT5	gamma-glutamyltransferase 5 [Source:HGNC Symbol;Acc:4260]
ZBTB18	12	73	6.1	ZBTB18	zinc finger and BTB domain containing 18 [Source:HGNC Symbol;Acc:13030]
LOXL4	1	9	6.1	LOXL4	lysyl oxidase-like 4 [Source:HGNC Symbol;Acc:17171]
TXNDC5	67	405	6.1	TXNDC5	thioredoxin domain containing 5 (endoplasmic reticulum) [Source:HGNC Symbol;Acc:21073]
SPRYD3	7	42	6	SPRYD3	SPRY domain containing 3 [Source:HGNC Symbol;Acc:25920]
LPCAT2	3	16	6	LPCAT2	lysophosphatidylcholine acyltransferase 2 [Source:HGNC Symbol;Acc:26032]
PDE4DIP	13	81	6	PDE4DIP	phosphodiesterase 4D interacting protein [Source:HGNC Symbol;Acc:15580]
JOSD2	5	32	6	JOSD2	Josephin domain containing 2 [Source:HGNC Symbol;Acc:28853]
PAG1	6	35	6	PAG1	phosphoprotein associated with glycosphingolipid microdomains 1 [Source:HGNC Symbol;Acc:30043]
DRAM1	30	178	6	DRAM1	DNA-damage regulated autophagy modulator 1 [Source:HGNC Symbol;Acc:25645]
TWSG1	81	484	6	TWSG1	twisted gastrulation BMP signaling modulator 1 [Source:HGNC Symbol;Acc:12429]
MIR210HG	1	9	6
LURAP1L	9	55	6	LURAP1L	leucine rich adaptor protein 1-like [Source:HGNC Symbol;Acc:31452]
CCND3	15	87	6	CCND3	cyclin D3 [Source:HGNC Symbol;Acc:1585]
PAPSS2	21	122	6	PAPSS2	3'-phosphoadenosine 5'-phosphosulfate synthase 2 [Source:HGNC Symbol;Acc:8604]
ASIC1	2	14	6	ASIC1	acid-sensing (proton-gated) ion channel 1 [Source:HGNC Symbol;Acc:100]
PITX2	31	186	5.9	PITX2	paired-like homeodomain 2 [Source:HGNC Symbol;Acc:9005]
ACPL2	13	80	5.9	ACPL2	acid phosphatase-like 2 [Source:HGNC Symbol;Acc:26303]
P4HA2	45	269	5.9	P4HA2	prolyl 4-hydroxylase, alpha polypeptide II [Source:HGNC Symbol;Acc:8547]
PELO	9	55	5.9	PELO	pelota homolog (Drosophila) [Source:HGNC Symbol;Acc:8829]
TRAK2	20	121	5.9	TRAK2	trafficking protein, kinesin binding 2 [Source:HGNC Symbol;Acc:13206]
PAWR	10	61	5.9	PAWR	PRKC, apoptosis, WT1, regulator [Source:HGNC Symbol;Acc:8614]
ANKAR	0	3	5.9	ANKAR	ankyrin and armadillo repeat containing [Source:HGNC Symbol;Acc:26350]
GPR63	2	11	5.9	GPR63	G protein-coupled receptor 63 [Source:HGNC Symbol;Acc:13302]
C12orf75	13	79	5.9
TMEM42	3	17	5.9	TMEM42	transmembrane protein 42 [Source:HGNC Symbol;Acc:28444]
FGF5	1	5	5.9	FGF5	fibroblast growth factor 5 [Source:HGNC Symbol;Acc:3683]
CERCAM	13	76	5.8	CERCAM	cerebral endothelial cell adhesion molecule [Source:HGNC Symbol;Acc:23723]
MYOM1	1	5	5.8	MYOM1	myomesin 1 [Source:HGNC Symbol;Acc:7613]
ANGPTL1	3	19	5.8	ANGPTL1	angiopoietin-like 1 [Source:HGNC Symbol;Acc:489]
RCN3	43	251	5.8	RCN3	reticulocalbin 3, EF-hand calcium binding domain [Source:HGNC Symbol;Acc:21145]
BNIP3	23	133	5.8	BNIP3	BCL2/adenovirus E1B 19kDa interacting protein 3 [Source:HGNC Symbol;Acc:1084]
UHMK1	14	81	5.8	UHMK1	U2AF homology motif (UHM) kinase 1 [Source:HGNC Symbol;Acc:19683]
GSTT1	4	26	5.8	GSTT1	glutathione S-transferase theta 1 [Source:HGNC Symbol;Acc:4641]
SLC17A5	27	158	5.8	SLC17A5	solute carrier family 17 (acidic sugar transporter), member 5 [Source:HGNC Symbol;Acc:10933]
SLC2A10	9	50	5.8	SLC2A10	solute carrier family 2 (facilitated glucose transporter), member 10 [Source:HGNC Symbol;Acc:13444]
CTIF	5	27	5.8	CTIF	CBP80/20-dependent translation initiation factor [Source:HGNC Symbol;Acc:23925]
HLA-E	35	203	5.8	HLA-E	major histocompatibility complex, class I, E [Source:HGNC Symbol;Acc:4962]
TXNRD1	131	757	5.8	TXNRD1	thioredoxin reductase 1 [Source:HGNC Symbol;Acc:12437]
BEND7	2	11	5.8	BEND7	BEN domain containing 7 [Source:HGNC Symbol;Acc:23514]
PPFIA4	1	6	5.7	PPFIA4	protein tyrosine phosphatase, receptor type, f polypeptide (PTPRF), interacting protein (liprin), alpha 4 [Source:HGNC Symbol;Acc:9248]
NPTXR	2	10	5.7	NPTXR	neuronal pentraxin receptor [Source:HGNC Symbol;Acc:7954]
ANGPTL2	10	56	5.7	ANGPTL2	angiopoietin-like 2 [Source:HGNC Symbol;Acc:490]
TCP11L2	2	10	5.7	TCP11L2	t-complex 11, testis-specific-like 2 [Source:HGNC Symbol;Acc:28627]
PHLDA3	10	57	5.7	PHLDA3	pleckstrin homology-like domain, family A, member 3 [Source:HGNC Symbol;Acc:8934]
C19orf44	1	5	5.7
LXN	11	64	5.7	LXN	latexin [Source:HGNC Symbol;Acc:13347]
CPEB3	1	7	5.7	CPEB3	cytoplasmic polyadenylation element binding protein 3 [Source:HGNC Symbol;Acc:21746]
GCLM	8	43	5.7	GCLM	glutamate-cysteine ligase, modifier subunit [Source:HGNC Symbol;Acc:4312]
EML2	6	34	5.7	EML2	echinoderm microtubule associated protein like 2 [Source:HGNC Symbol;Acc:18035]
BAI2	2	10	5.6	BAI2	brain-specific angiogenesis inhibitor 2 [Source:HGNC Symbol;Acc:944]
AKT3	21	116	5.6	AKT3	v-akt murine thymoma viral oncogene homolog 3 [Source:HGNC Symbol;Acc:393]
CD59	20	115	5.6	CD59	CD59 molecule, complement regulatory protein [Source:HGNC Symbol;Acc:1689]
SERPINB9	9	53	5.6	SERPINB9	serpin peptidase inhibitor, clade B (ovalbumin), member 9 [Source:HGNC Symbol;Acc:8955]
SLC25A43	3	16	5.6	SLC25A43	solute carrier family 25, member 43 [Source:HGNC Symbol;Acc:30557]
CSRP1	14	79	5.6	CSRP1	cysteine and glycine-rich protein 1 [Source:HGNC Symbol;Acc:2469]
MRPL54	10	56	5.6	MRPL54	mitochondrial ribosomal protein L54 [Source:HGNC Symbol;Acc:16685]
LINC00312	1	6	5.6
SLC30A1	6	32	5.6	SLC30A1	solute carrier family 30 (zinc transporter), member 1 [Source:HGNC Symbol;Acc:11012]
IL1RAP	12	65	5.6	IL1RAP	interleukin 1 receptor accessory protein [Source:HGNC Symbol;Acc:5995]
SPRYD7	5	27	5.6	SPRYD7	SPRY domain containing 7 [Source:HGNC Symbol;Acc:14297]
SERINC3	65	358	5.5	SERINC3	serine incorporator 3 [Source:HGNC Symbol;Acc:11699]
PTER	1	5	5.5	PTER	phosphotriesterase related [Source:HGNC Symbol;Acc:9590]
C1QTNF7	10	57	5.5	C1QTNF7	C1q and tumor necrosis factor related protein 7 [Source:HGNC Symbol;Acc:14342]
MANBA	54	300	5.5	MANBA	mannosidase, beta A, lysosomal [Source:HGNC Symbol;Acc:6831]
MIR22HG	14	78	5.5
BMP4	40	221	5.5	BMP4	bone morphogenetic protein 4 [Source:HGNC Symbol;Acc:1071]
DDIT3	23	129	5.5	DDIT3	DNA-damage-inducible transcript 3 [Source:HGNC Symbol;Acc:2726]
SORT1	35	195	5.5	SORT1	sortilin 1 [Source:HGNC Symbol;Acc:11186]
ENPP1	4	25	5.5	ENPP1	ectonucleotide pyrophosphatase/phosphodiesterase 1 [Source:HGNC Symbol;Acc:3356]
PTPRU	3	15	5.5	PTPRU	protein tyrosine phosphatase, receptor type, U [Source:HGNC Symbol;Acc:9683]
NFE2L2	31	170	5.5	NFE2L2	nuclear factor, erythroid 2-like 2 [Source:HGNC Symbol;Acc:7782]
PIP4K2A	20	107	5.5	PIP4K2A	phosphatidylinositol-5-phosphate 4-kinase, type II, alpha [Source:HGNC Symbol;Acc:8997]
NLRP1	1	7	5.4	NLRP1	NLR family, pyrin domain containing 1 [Source:HGNC Symbol;Acc:14374]
TAGLN2	24	131	5.4	TAGLN2	transgelin 2 [Source:HGNC Symbol;Acc:11554]
FBXO31	4	22	5.4	FBXO31	F-box protein 31 [Source:HGNC Symbol;Acc:16510]
SVEP1	7	40	5.4	SVEP1	sushi, von Willebrand factor type A, EGF and pentraxin domain containing 1 [Source:HGNC Symbol;Acc:15985]
MAOA	16	86	5.4	MAOA	monoamine oxidase A [Source:HGNC Symbol;Acc:6833]
FKBP5	198	1062	5.4	FKBP5	FK506 binding protein 5 [Source:HGNC Symbol;Acc:3721]
AGFG2	1	6	5.4	AGFG2	ArfGAP with FG repeats 2 [Source:HGNC Symbol;Acc:5177]
DNAJC30	2	12	5.4	DNAJC30	DnaJ (Hsp40) homolog, subfamily C, member 30 [Source:HGNC Symbol;Acc:16410]
NEDD9	21	114	5.4	NEDD9	neural precursor cell expressed, developmentally down-regulated 9 [Source:HGNC Symbol;Acc:7733]
GMCL1P1	1	7	5.3
DTX3L	4	23	5.3	DTX3L	deltex 3-like (Drosophila) [Source:HGNC Symbol;Acc:30323]
IGFBP6	7	35	5.3	IGFBP6	insulin-like growth factor binding protein 6 [Source:HGNC Symbol;Acc:5475]
STARD4	134	707	5.3	STARD4	StAR-related lipid transfer (START) domain containing 4 [Source:HGNC Symbol;Acc:18058]
PXDC1	12	62	5.3	PXDC1	PX domain containing 1 [Source:HGNC Symbol;Acc:21361]
GUCY1B3	8	45	5.3	GUCY1B3	guanylate cyclase 1, soluble, beta 3 [Source:HGNC Symbol;Acc:4687]
LOC541471	6	30	5.3
SSH3	2	12	5.3	SSH3	slingshot protein phosphatase 3 [Source:HGNC Symbol;Acc:30581]
TMEM30A	116	607	5.3	TMEM30A	transmembrane protein 30A [Source:HGNC Symbol;Acc:16667]
PNMA6A	3	14	5.3	PNMA6A	paraneoplastic Ma antigen family member 6A [Source:HGNC Symbol;Acc:28248]
BST2	99	521	5.3	BST2	bone marrow stromal cell antigen 2 [Source:HGNC Symbol;Acc:1119]
MEGF9	9	46	5.3	MEGF9	multiple EGF-like-domains 9 [Source:HGNC Symbol;Acc:3234]
VLDLR	11	60	5.2	VLDLR	very low density lipoprotein receptor [Source:HGNC Symbol;Acc:12698]
PEX12	2	9	5.2	PEX12	peroxisomal biogenesis factor 12 [Source:HGNC Symbol;Acc:8854]
ARHGAP5	20	106	5.2	ARHGAP5	Rho GTPase activating protein 5 [Source:HGNC Symbol;Acc:675]
PFKP	20	106	5.2	PFKP	phosphofructokinase, platelet [Source:HGNC Symbol;Acc:8878]
BAMBI	127	661	5.2	BAMBI	BMP and activin membrane-bound inhibitor [Source:HGNC Symbol;Acc:30251]
PDZRN3	33	173	5.2	PDZRN3	PDZ domain containing ring finger 3 [Source:HGNC Symbol;Acc:17704]
CARD6	3	13	5.2	CARD6	caspase recruitment domain family, member 6 [Source:HGNC Symbol;Acc:16394]
MYO10	54	280	5.2	MYO10	myosin X [Source:HGNC Symbol;Acc:7593]
LATS2	13	68	5.2	LATS2	large tumor suppressor kinase 2 [Source:HGNC Symbol;Acc:6515]
STK17B	19	97	5.2	STK17B	serine/threonine kinase 17b [Source:HGNC Symbol;Acc:11396]
SMIM14	32	166	5.2	SMIM14	small integral membrane protein 14 [Source:HGNC Symbol;Acc:27321]
SHROOM2	2	11	5.2	SHROOM2	shroom family member 2 [Source:HGNC Symbol;Acc:630]
DGKA	5	23	5.2	DGKA	diacylglycerol kinase, alpha 80kDa [Source:HGNC Symbol;Acc:2849]
RAI14	46	238	5.2	RAI14	retinoic acid induced 14 [Source:HGNC Symbol;Acc:14873]
ARHGEF3	10	49	5.2	ARHGEF3	Rho guanine nucleotide exchange factor (GEF) 3 [Source:HGNC Symbol;Acc:683]
PPP1CB	263	1350	5.1	PPP1CB	protein phosphatase 1, catalytic subunit, beta isozyme [Source:HGNC Symbol;Acc:9282]
GEM	5	24	5.1	GEM	GTP binding protein overexpressed in skeletal muscle [Source:HGNC Symbol;Acc:4234]
JDP2	14	70	5.1	JDP2	Jun dimerization protein 2 [Source:HGNC Symbol;Acc:17546]
NID2	49	251	5.1	NID2	nidogen 2 (osteonidogen) [Source:HGNC Symbol;Acc:13389]
ANGPTL4	15	75	5.1	ANGPTL4	angiopoietin-like 4 [Source:HGNC Symbol;Acc:16039]
ATXN1	5	25	5.1	ATXN1	ataxin 1 [Source:HGNC Symbol;Acc:10548]
SLC44A3	1	5	5.1	SLC44A3	solute carrier family 44, member 3 [Source:HGNC Symbol;Acc:28689]
WSCD1	1	4	5	WSCD1	WSC domain containing 1 [Source:HGNC Symbol;Acc:29060]
PPP2R5B	3	15	5	PPP2R5B	protein phosphatase 2, regulatory subunit B', beta [Source:HGNC Symbol;Acc:9310]
NR3C1	25	128	5	NR3C1	nuclear receptor subfamily 3, group C, member 1 (glucocorticoid receptor) [Source:HGNC Symbol;Acc:7978]
PDE5A	24	120	5	PDE5A	phosphodiesterase 5A, cGMP-specific [Source:HGNC Symbol;Acc:8784]
ARHGAP18	9	45	5	ARHGAP18	Rho GTPase activating protein 18 [Source:HGNC Symbol;Acc:21035]
IER5	8	40	5	IER5	immediate early response 5 [Source:HGNC Symbol;Acc:5393]
NUDT7	4	20	5	NUDT7	nudix (nucleoside diphosphate linked moiety X)-type motif 7 [Source:HGNC Symbol;Acc:8054]
ITPRIPL2	22	108	5	ITPRIPL2	inositol 1,4,5-trisphosphate receptor interacting protein-like 2 [Source:HGNC Symbol;Acc:27257]
GPR137B	10	50	5	GPR137B	G protein-coupled receptor 137B [Source:HGNC Symbol;Acc:11862]
TBX18	1	5	5	TBX18	T-box 18 [Source:HGNC Symbol;Acc:11595]
ADCY9	4	22	5	ADCY9	adenylate cyclase 9 [Source:HGNC Symbol;Acc:240]
HLA-H	6	32	5
MAFF	3	16	5	MAFF	v-maf avian musculoaponeurotic fibrosarcoma oncogene homolog F [Source:HGNC Symbol;Acc:6780]
OPLAH	1	6	5	OPLAH	5-oxoprolinase (ATP-hydrolysing) [Source:HGNC Symbol;Acc:8149]
ZNF25	5	23	5	ZNF25	zinc finger protein 25 [Source:HGNC Symbol;Acc:13043]
TSC22D3	134	669	5	TSC22D3	TSC22 domain family, member 3 [Source:HGNC Symbol;Acc:3051]
XKR9	1	3	5	XKR9	XK, Kell blood group complex subunit-related family, member 9 [Source:HGNC Symbol;Acc:20937]
BPGM	38	189	5	BPGM	2,3-bisphosphoglycerate mutase [Source:HGNC Symbol;Acc:1093]
AHNAK	38	188	5	AHNAK	AHNAK nucleoprotein [Source:HGNC Symbol;Acc:347]
ZAK	31	154	4.9	ZAK	Mitogen-activated protein kinase kinase kinase MLT [Source:UniProtKB/Swiss-Prot;Acc:Q9NYL2]
CPPED1	4	18	4.9	CPPED1	calcineurin-like phosphoesterase domain containing 1 [Source:HGNC Symbol;Acc:25632]
PPP1R3B	16	76	4.9	PPP1R3B	protein phosphatase 1, regulatory subunit 3B [Source:HGNC Symbol;Acc:14942]
MMP11	8	39	4.9	MMP11	matrix metallopeptidase 11 (stromelysin 3) [Source:HGNC Symbol;Acc:7157]
ANKRD42	3	15	4.9	ANKRD42	ankyrin repeat domain 42 [Source:HGNC Symbol;Acc:26752]
ABCA1	6	28	4.9	ABCA1	ATP-binding cassette, sub-family A (ABC1), member 1 [Source:HGNC Symbol;Acc:29]
OPTN	28	136	4.9	OPTN	optineurin [Source:HGNC Symbol;Acc:17142]
FAM114A1	22	106	4.9	FAM114A1	family with sequence similarity 114, member A1 [Source:HGNC Symbol;Acc:25087]
CAP2	16	76	4.8	CAP2	CAP, adenylate cyclase-associated protein, 2 (yeast) [Source:HGNC Symbol;Acc:20039]
PIK3CD	1	5	4.8	PIK3CD	phosphatidylinositol-4,5-bisphosphate 3-kinase, catalytic subunit delta [Source:HGNC Symbol;Acc:8977]
GDF6	20	96	4.8	GDF6	growth differentiation factor 6 [Source:HGNC Symbol;Acc:4221]
HERC6	1	6	4.8	HERC6	HECT and RLD domain containing E3 ubiquitin protein ligase family member 6 [Source:HGNC Symbol;Acc:26072]
UNC93B1	2	9	4.8	UNC93B1	unc-93 homolog B1 (C. elegans) [Source:HGNC Symbol;Acc:13481]
SDPR	3	13	4.8	SDPR	serum deprivation response [Source:HGNC Symbol;Acc:10690]
EHBP1	28	133	4.8	EHBP1	EH domain binding protein 1 [Source:HGNC Symbol;Acc:29144]
STARD5	3	17	4.8	STARD5	StAR-related lipid transfer (START) domain containing 5 [Source:HGNC Symbol;Acc:18065]
MAMDC2	2	11	4.8	MAMDC2	MAM domain containing 2 [Source:HGNC Symbol;Acc:23673]
SUGT1P1	3	14	4.8
BBS12	1	6	4.8	BBS12	Bardet-Biedl syndrome 12 [Source:HGNC Symbol;Acc:26648]
SRGN	3	12	4.8	SRGN	serglycin [Source:HGNC Symbol;Acc:9361]
ZNFX1	6	26	4.8	ZNFX1	zinc finger, NFX1-type containing 1 [Source:HGNC Symbol;Acc:29271]
TMTC1	26	126	4.8	TMTC1	transmembrane and tetratricopeptide repeat containing 1 [Source:HGNC Symbol;Acc:24099]
FSBP	3	14	4.8	FSBP	fibrinogen silencer binding protein [Source:HGNC Symbol;Acc:43653]
TNS3	34	162	4.8	TNS3	tensin 3 [Source:HGNC Symbol;Acc:21616]
RCAN1	35	165	4.8	RCAN1	regulator of calcineurin 1 [Source:HGNC Symbol;Acc:3040]
TRIM21	11	51	4.8	TRIM21	tripartite motif containing 21 [Source:HGNC Symbol;Acc:11312]
PITPNM2	1	5	4.8	PITPNM2	phosphatidylinositol transfer protein, membrane-associated 2 [Source:HGNC Symbol;Acc:21044]
ZDHHC14	2	11	4.7	ZDHHC14	zinc finger, DHHC-type containing 14 [Source:HGNC Symbol;Acc:20341]
TM4SF1	5	22	4.7	TM4SF1	transmembrane 4 L six family member 1 [Source:HGNC Symbol;Acc:11853]
PLK3	4	17	4.7	PLK3	polo-like kinase 3 [Source:HGNC Symbol;Acc:2154]
PARP12	2	8	4.7	PARP12	poly (ADP-ribose) polymerase family, member 12 [Source:HGNC Symbol;Acc:21919]
FAM212B	2	9	4.7	FAM212B	family with sequence similarity 212, member B [Source:HGNC Symbol;Acc:28045]
PDGFD	27	125	4.7	PDGFD	platelet derived growth factor D [Source:HGNC Symbol;Acc:30620]
CCND1	125	586	4.7	CCND1	cyclin D1 [Source:HGNC Symbol;Acc:1582]
LMNA	100	467	4.7	LMNA	lamin A/C [Source:HGNC Symbol;Acc:6636]
MFGE8	99	464	4.7	MFGE8	milk fat globule-EGF factor 8 protein [Source:HGNC Symbol;Acc:7036]
ANXA11	12	55	4.7	ANXA11	annexin A11 [Source:HGNC Symbol;Acc:535]
DST	24	111	4.7	DST	dystonin [Source:HGNC Symbol;Acc:1090]
MXD1	3	16	4.7	MXD1	MAX dimerization protein 1 [Source:HGNC Symbol;Acc:6761]
LARP6	16	74	4.7	LARP6	La ribonucleoprotein domain family, member 6 [Source:HGNC Symbol;Acc:24012]
GBE1	37	170	4.7	GBE1	glucan (1,4-alpha-), branching enzyme 1 [Source:HGNC Symbol;Acc:4180]
CSGALNACT2	37	171	4.7	CSGALNACT2	chondroitin sulfate N-acetylgalactosaminyltransferase 2 [Source:HGNC Symbol;Acc:24292]
AHR	6	28	4.6	AHR	aryl hydrocarbon receptor [Source:HGNC Symbol;Acc:348]
AXL	15	68	4.6	AXL	AXL receptor tyrosine kinase [Source:HGNC Symbol;Acc:905]
TCEAL4	488	2257	4.6	TCEAL4	transcription elongation factor A (SII)-like 4 [Source:HGNC Symbol;Acc:26121]
RUNX2	4	17	4.6	RUNX2	runt-related transcription factor 2 [Source:HGNC Symbol;Acc:10472]
TGFBRAP1	7	34	4.6	TGFBRAP1	transforming growth factor, beta receptor associated protein 1 [Source:HGNC Symbol;Acc:16836]
ADI1	64	293	4.6	ADI1	acireductone dioxygenase 1 [Source:HGNC Symbol;Acc:30576]
ARHGAP6	4	18	4.6	ARHGAP6	Rho GTPase activating protein 6 [Source:HGNC Symbol;Acc:676]
LPAR1	18	81	4.6	LPAR1	lysophosphatidic acid receptor 1 [Source:HGNC Symbol;Acc:3166]
JAK2	9	39	4.6	JAK2	Janus kinase 2 [Source:HGNC Symbol;Acc:6192]
TMEM140	6	28	4.6	TMEM140	transmembrane protein 140 [Source:HGNC Symbol;Acc:21870]
ARRDC2	3	14	4.6	ARRDC2	arrestin domain containing 2 [Source:HGNC Symbol;Acc:25225]
TPM2	1106	5062	4.6	TPM2	tropomyosin 2 (beta) [Source:HGNC Symbol;Acc:12011]
FAM177A1	29	133	4.6	FAM177A1	family with sequence similarity 177, member A1 [Source:HGNC Symbol;Acc:19829]
CCDC50	23	104	4.6	CCDC50	coiled-coil domain containing 50 [Source:HGNC Symbol;Acc:18111]
B3GNT9	4	18	4.6	B3GNT9	UDP-GlcNAc:betaGal beta-1,3-N-acetylglucosaminyltransferase 9 [Source:HGNC Symbol;Acc:28714]
PPP1R12B	5	22	4.6	PPP1R12B	protein phosphatase 1, regulatory subunit 12B [Source:HGNC Symbol;Acc:7619]
LOC730102	3	16	4.6
OTUD1	5	23	4.6	OTUD1	OTU domain containing 1 [Source:HGNC Symbol;Acc:27346]
MCTP2	3	16	4.5	MCTP2	multiple C2 domains, transmembrane 2 [Source:HGNC Symbol;Acc:25636]
CELSR1	1	4	4.5	CELSR1	cadherin, EGF LAG seven-pass G-type receptor 1 [Source:HGNC Symbol;Acc:1850]
ITGB5	101	459	4.5	ITGB5	integrin, beta 5 [Source:HGNC Symbol;Acc:6160]
CALD1	957	4344	4.5	CALD1	caldesmon 1 [Source:HGNC Symbol;Acc:1441]
B2M	777	3513	4.5	B2M	beta-2-microglobulin [Source:HGNC Symbol;Acc:914]
SCARF2	5	22	4.5	SCARF2	scavenger receptor class F, member 2 [Source:HGNC Symbol;Acc:19869]
TMEM62	2	10	4.5	TMEM62	transmembrane protein 62 [Source:HGNC Symbol;Acc:26269]
JUN	17	78	4.5	JUN	jun proto-oncogene [Source:HGNC Symbol;Acc:6204]
GMPR	18	83	4.5	GMPR	guanosine monophosphate reductase [Source:HGNC Symbol;Acc:4376]
RNF103	27	123	4.5	RNF103	ring finger protein 103 [Source:HGNC Symbol;Acc:12859]
COQ10B	17	77	4.5	COQ10B	coenzyme Q10 homolog B (S. cerevisiae) [Source:HGNC Symbol;Acc:25819]
RRM2B	27	121	4.5	RRM2B	ribonucleotide reductase M2 B (TP53 inducible) [Source:HGNC Symbol;Acc:17296]
INPP5K	7	31	4.5	INPP5K	inositol polyphosphate-5-phosphatase K [Source:HGNC Symbol;Acc:33882]
LYST	2	11	4.5	LYST	lysosomal trafficking regulator [Source:HGNC Symbol;Acc:1968]
PLIN2	139	620	4.5	PLIN2	perilipin 2 [Source:HGNC Symbol;Acc:248]
SFXN3	12	54	4.4	SFXN3	sideroflexin 3 [Source:HGNC Symbol;Acc:16087]
YIPF4	76	339	4.4	YIPF4	Yip1 domain family, member 4 [Source:HGNC Symbol;Acc:28145]
ACP6	2	9	4.4	ACP6	acid phosphatase 6, lysophosphatidic [Source:HGNC Symbol;Acc:29609]
BTD	2	10	4.4	BTD	biotinidase [Source:HGNC Symbol;Acc:1122]
EDA2R	5	21	4.4	EDA2R	ectodysplasin A2 receptor [Source:HGNC Symbol;Acc:17756]
MBNL1	35	155	4.4	MBNL1	muscleblind-like splicing regulator 1 [Source:HGNC Symbol;Acc:6923]
FLJ23867	3	13	4.4
FAM117B	14	63	4.4	FAM117B	family with sequence similarity 117, member B [Source:HGNC Symbol;Acc:14440]
CACNG8	3	11	4.4	CACNG8	calcium channel, voltage-dependent, gamma subunit 8 [Source:HGNC Symbol;Acc:13628]
TRPC3	2	9	4.4	TRPC3	transient receptor potential cation channel, subfamily C, member 3 [Source:HGNC Symbol;Acc:12335]
METTL7A	104	457	4.4	METTL7A	methyltransferase like 7A [Source:HGNC Symbol;Acc:24550]
PHTF2	25	108	4.4	PHTF2	putative homeodomain transcription factor 2 [Source:HGNC Symbol;Acc:13411]
SKAP2	7	30	4.4	SKAP2	src kinase associated phosphoprotein 2 [Source:HGNC Symbol;Acc:15687]
NIT2	9	40	4.4	NIT2	nitrilase family, member 2 [Source:HGNC Symbol;Acc:29878]
DMD	43	188	4.4	DMD	dystrophin [Source:HGNC Symbol;Acc:2928]
TRPC4	3	12	4.4	TRPC4	transient receptor potential cation channel, subfamily C, member 4 [Source:HGNC Symbol;Acc:12336]
VAMP5	9	38	4.4	VAMP5	vesicle-associated membrane protein 5 [Source:HGNC Symbol;Acc:12646]
HS3ST3B1	6	26	4.3	HS3ST3B1	heparan sulfate (glucosamine) 3-O-sulfotransferase 3B1 [Source:HGNC Symbol;Acc:5198]
PLD1	3	14	4.3	PLD1	phospholipase D1, phosphatidylcholine-specific [Source:HGNC Symbol;Acc:9067]
PDE1A	10	43	4.3	PDE1A	phosphodiesterase 1A, calmodulin-dependent [Source:HGNC Symbol;Acc:8774]
C15orf39	2	8	4.3
TVP23B	75	324	4.3	TVP23B	trans-golgi network vesicle protein 23 homolog B (S. cerevisiae) [Source:HGNC Symbol;Acc:20399]
TCEAL1	23	101	4.3	TCEAL1	transcription elongation factor A (SII)-like 1 [Source:HGNC Symbol;Acc:11616]
CTBS	6	26	4.3	CTBS	chitobiase, di-N-acetyl- [Source:HGNC Symbol;Acc:2496]
CTSZ	96	414	4.3	CTSZ	cathepsin Z [Source:HGNC Symbol;Acc:2547]
CNN3	257	1111	4.3	CNN3	calponin 3, acidic [Source:HGNC Symbol;Acc:2157]
LOC344595	4	16	4.3
TOR4A	9	38	4.3	TOR4A	torsin family 4, member A [Source:HGNC Symbol;Acc:25981]
SERPINB1	11	47	4.3	SERPINB1	serpin peptidase inhibitor, clade B (ovalbumin), member 1 [Source:HGNC Symbol;Acc:3311]
KIAA1462	5	22	4.3	KIAA1462	KIAA1462 [Source:HGNC Symbol;Acc:29283]
WNT5B	10	41	4.3	WNT5B	wingless-type MMTV integration site family, member 5B [Source:HGNC Symbol;Acc:16265]
HTR7P1	3	13	4.3
EPB49	2	8	4.3
DDX60	3	13	4.2	DDX60	DEAD (Asp-Glu-Ala-Asp) box polypeptide 60 [Source:HGNC Symbol;Acc:25942]
PLEKHA6	2	9	4.2	PLEKHA6	pleckstrin homology domain containing, family A member 6 [Source:HGNC Symbol;Acc:17053]
SP110	9	38	4.2	SP110	SP110 nuclear body protein [Source:HGNC Symbol;Acc:5401]
COL14A1	26	109	4.2	COL14A1	collagen, type XIV, alpha 1 [Source:HGNC Symbol;Acc:2191]
TFB1M	5	20	4.2	TFB1M	transcription factor B1, mitochondrial [Source:HGNC Symbol;Acc:17037]
TPST1	31	130	4.2	TPST1	tyrosylprotein sulfotransferase 1 [Source:HGNC Symbol;Acc:12020]
KLF7	13	55	4.2	KLF7	Kruppel-like factor 7 (ubiquitous) [Source:HGNC Symbol;Acc:6350]
ACTR3	310	1307	4.2	ACTR3	ARP3 actin-related protein 3 homolog (yeast) [Source:HGNC Symbol;Acc:170]
SIAE	7	29	4.2	SIAE	sialic acid acetylesterase [Source:HGNC Symbol;Acc:18187]
CDR2	26	109	4.2	CDR2	cerebellar degeneration-related protein 2, 62kDa [Source:HGNC Symbol;Acc:1799]
USP43	1	6	4.2	USP43	ubiquitin specific peptidase 43 [Source:HGNC Symbol;Acc:20072]
ZDHHC12	6	25	4.2	ZDHHC12	zinc finger, DHHC-type containing 12 [Source:HGNC Symbol;Acc:19159]
KCTD18	9	36	4.2	KCTD18	potassium channel tetramerization domain containing 18 [Source:HGNC Symbol;Acc:26446]
CBX6	13	54	4.2	CBX6	chromobox homolog 6 [Source:HGNC Symbol;Acc:1556]
SAMD8	18	74	4.2	SAMD8	sterile alpha motif domain containing 8 [Source:HGNC Symbol;Acc:26320]
S100A10	17	70	4.2	S100A10	S100 calcium binding protein A10 [Source:HGNC Symbol;Acc:10487]
SH2D4A	3	14	4.2	SH2D4A	SH2 domain containing 4A [Source:HGNC Symbol;Acc:26102]
RNF149	15	62	4.2	RNF149	ring finger protein 149 [Source:HGNC Symbol;Acc:23137]
RETSAT	14	57	4.2	RETSAT	retinol saturase (all-trans-retinol 13,14-reductase) [Source:HGNC Symbol;Acc:25991]
TPM1	502	2091	4.2	TPM1	tropomyosin 1 (alpha) [Source:HGNC Symbol;Acc:12010]
YPEL5	105	435	4.2	YPEL5	yippee-like 5 (Drosophila) [Source:HGNC Symbol;Acc:18329]
FOXO3	16	66	4.2	FOXO3	forkhead box O3 [Source:HGNC Symbol;Acc:3821]
CALCOCO2	62	258	4.2	CALCOCO2	calcium binding and coiled-coil domain 2 [Source:HGNC Symbol;Acc:29912]
IKZF2	2	7	4.1	IKZF2	IKAROS family zinc finger 2 (Helios) [Source:HGNC Symbol;Acc:13177]
LDHA	251	1039	4.1	LDHA	lactate dehydrogenase A [Source:HGNC Symbol;Acc:6535]
MAPRE3	7	29	4.1	MAPRE3	microtubule-associated protein, RP/EB family, member 3 [Source:HGNC Symbol;Acc:6892]
ZBTB21	4	15	4.1	ZBTB21	zinc finger and BTB domain containing 21 [Source:HGNC Symbol;Acc:13083]
TMEM9B	29	120	4.1	TMEM9B	TMEM9 domain family, member B [Source:HGNC Symbol;Acc:1168]
VCAM1	31	129	4.1	VCAM1	vascular cell adhesion molecule 1 [Source:HGNC Symbol;Acc:12663]
DSTN	266	1093	4.1	DSTN	destrin (actin depolymerizing factor) [Source:HGNC Symbol;Acc:15750]
THAP6	4	16	4.1	THAP6	THAP domain containing 6 [Source:HGNC Symbol;Acc:23189]
CREG1	20	81	4.1	CREG1	cellular repressor of E1A-stimulated genes 1 [Source:HGNC Symbol;Acc:2351]
PTS	29	119	4.1	PTS	6-pyruvoyltetrahydropterin synthase [Source:HGNC Symbol;Acc:9689]
PRSS23	67	274	4.1	PRSS23	protease, serine, 23 [Source:HGNC Symbol;Acc:14370]
INSIG2	46	189	4.1	INSIG2	insulin induced gene 2 [Source:HGNC Symbol;Acc:20452]
TM2D1	167	683	4.1	TM2D1	TM2 domain containing 1 [Source:HGNC Symbol;Acc:24142]
SOGA2	3	12	4.1	SOGA2	SOGA family member 2 [Source:HGNC Symbol;Acc:29121]
SLC2A1	9	37	4.1	SLC2A1	solute carrier family 2 (facilitated glucose transporter), member 1 [Source:HGNC Symbol;Acc:11005]
MSL3P1	5	18	4.1
PHF15	4	16	4	PHF15	jade family PHD finger 2 [Source:HGNC Symbol;Acc:22984]
RAD1	18	71	4	RAD1	RAD1 homolog (S. pombe) [Source:HGNC Symbol;Acc:9806]
MCU	23	93	4	MCU	mitochondrial calcium uniporter [Source:HGNC Symbol;Acc:23526]
CLIP1	30	123	4	CLIP1	CAP-GLY domain containing linker protein 1 [Source:HGNC Symbol;Acc:10461]
TAP2	8	32	4	TAP2	transporter 2, ATP-binding cassette, sub-family B (MDR/TAP) [Source:HGNC Symbol;Acc:44]
SHC3	1	4	4	SHC3	SHC (Src homology 2 domain containing) transforming protein 3 [Source:HGNC Symbol;Acc:18181]
UGCG	15	61	4	UGCG	UDP-glucose ceramide glucosyltransferase [Source:HGNC Symbol;Acc:12524]
CLDN11	9	36	4	CLDN11	claudin 11 [Source:HGNC Symbol;Acc:8514]
HEXB	119	478	4	HEXB	hexosaminidase B (beta polypeptide) [Source:HGNC Symbol;Acc:4879]
GNB5	12	50	4	GNB5	guanine nucleotide binding protein (G protein), beta 5 [Source:HGNC Symbol;Acc:4401]
SNCAIP	4	16	4	SNCAIP	synuclein, alpha interacting protein [Source:HGNC Symbol;Acc:11139]
ITGB1	1166	4643	4	ITGB1	integrin, beta 1 (fibronectin receptor, beta polypeptide, antigen CD29 includes MDF2, MSK12) [Source:HGNC Symbol;Acc:6153]
ABCC4	20	80	4	ABCC4	ATP-binding cassette, sub-family C (CFTR/MRP), member 4 [Source:HGNC Symbol;Acc:55]
CDKN2D	3	14	4	CDKN2D	cyclin-dependent kinase inhibitor 2D (p19, inhibits CDK4) [Source:HGNC Symbol;Acc:1790]
TAPT1	7	26	4	TAPT1	transmembrane anterior posterior transformation 1 [Source:HGNC Symbol;Acc:26887]
YPEL2	7	27	4	YPEL2	yippee-like 2 (Drosophila) [Source:HGNC Symbol;Acc:18326]
STS	3	11	4	STS	steroid sulfatase (microsomal), isozyme S [Source:HGNC Symbol;Acc:11425]
MTHFD2	54	213	4	MTHFD2	methylenetetrahydrofolate dehydrogenase (NADP+ dependent) 2, methenyltetrahydrofolate cyclohydrolase [Source:HGNC Symbol;Acc:7434]
SLC38A6	8	32	4	SLC38A6	solute carrier family 38, member 6 [Source:HGNC Symbol;Acc:19863]
COL5A1	191	753	3.9	COL5A1	collagen, type V, alpha 1 [Source:HGNC Symbol;Acc:2209]
ZBTB41	3	13	3.9	ZBTB41	zinc finger and BTB domain containing 41 [Source:HGNC Symbol;Acc:24819]
EXD3	2	6	3.9	EXD3	exonuclease 3'-5' domain containing 3 [Source:HGNC Symbol;Acc:26023]
PDE4A	3	13	3.9	PDE4A	phosphodiesterase 4A, cAMP-specific [Source:HGNC Symbol;Acc:8780]
CREBL2	7	28	3.9	CREBL2	cAMP responsive element binding protein-like 2 [Source:HGNC Symbol;Acc:2350]
SGCB	34	134	3.9	SGCB	sarcoglycan, beta (43kDa dystrophin-associated glycoprotein) [Source:HGNC Symbol;Acc:10806]
PVR	7	27	3.9	PVR	poliovirus receptor [Source:HGNC Symbol;Acc:9705]
C2orf16	1	5	3.9
RHPN2	2	7	3.9	RHPN2	rhophilin, Rho GTPase binding protein 2 [Source:HGNC Symbol;Acc:19974]
CHPF	30	116	3.9	CHPF	chondroitin polymerizing factor [Source:HGNC Symbol;Acc:24291]
ZEB1	30	117	3.9	ZEB1	zinc finger E-box binding homeobox 1 [Source:HGNC Symbol;Acc:11642]
TGFBR2	51	199	3.9	TGFBR2	transforming growth factor, beta receptor II (70/80kDa) [Source:HGNC Symbol;Acc:11773]
GFPT1	57	222	3.9	GFPT1	glutamine--fructose-6-phosphate transaminase 1 [Source:HGNC Symbol;Acc:4241]
BCDIN3D	2	7	3.9	BCDIN3D	BCDIN3 domain containing [Source:HGNC Symbol;Acc:27050]
ASNS	24	93	3.9	ASNS	asparagine synthetase (glutamine-hydrolyzing) [Source:HGNC Symbol;Acc:753]
OSR1	2	8	3.9	OSR1	odd-skipped related transciption factor 1 [Source:HGNC Symbol;Acc:8111]
NCOA3	11	41	3.9	NCOA3	nuclear receptor coactivator 3 [Source:HGNC Symbol;Acc:7670]
STX1A	2	9	3.9	STX1A	syntaxin 1A (brain) [Source:HGNC Symbol;Acc:11433]
TMEM106B	16	62	3.9	TMEM106B	transmembrane protein 106B [Source:HGNC Symbol;Acc:22407]
ITGA2	4	15	3.9	ITGA2	integrin, alpha 2 (CD49B, alpha 2 subunit of VLA-2 receptor) [Source:HGNC Symbol;Acc:6137]
NFE2L3	4	17	3.9	NFE2L3	nuclear factor, erythroid 2-like 3 [Source:HGNC Symbol;Acc:7783]
MAP3K2	9	36	3.9	MAP3K2	mitogen-activated protein kinase kinase kinase 2 [Source:HGNC Symbol;Acc:6854]
CNRIP1	7	28	3.9	CNRIP1	cannabinoid receptor interacting protein 1 [Source:HGNC Symbol;Acc:24546]
ITPRIP	4	17	3.9	ITPRIP	inositol 1,4,5-trisphosphate receptor interacting protein [Source:HGNC Symbol;Acc:29370]
PRKCA	7	28	3.9	PRKCA	protein kinase C, alpha [Source:HGNC Symbol;Acc:9393]
SRXN1	12	46	3.9	SRXN1	sulfiredoxin 1 [Source:HGNC Symbol;Acc:16132]
TRIM35	7	27	3.9	TRIM35	tripartite motif containing 35 [Source:HGNC Symbol;Acc:16285]
NT5DC3	3	10	3.8	NT5DC3	5'-nucleotidase domain containing 3 [Source:HGNC Symbol;Acc:30826]
NR2F1	60	233	3.8	NR2F1	nuclear receptor subfamily 2, group F, member 1 [Source:HGNC Symbol;Acc:7975]
SQSTM1	124	478	3.8	SQSTM1	sequestosome 1 [Source:HGNC Symbol;Acc:11280]
HEBP1	31	118	3.8	HEBP1	heme binding protein 1 [Source:HGNC Symbol;Acc:17176]
DNAJB4	79	303	3.8	DNAJB4	DnaJ (Hsp40) homolog, subfamily B, member 4 [Source:HGNC Symbol;Acc:14886]
ASAH1	176	676	3.8	ASAH1	N-acylsphingosine amidohydrolase (acid ceramidase) 1 [Source:HGNC Symbol;Acc:735]
C1GALT1C1	36	136	3.8	C1GALT1C1	C1GALT1-specific chaperone 1 [Source:HGNC Symbol;Acc:24338]
NPDC1	5	18	3.8	NPDC1	neural proliferation, differentiation and control, 1 [Source:HGNC Symbol;Acc:7899]
ZNF845	2	7	3.8	ZNF845	zinc finger protein 845 [Source:HGNC Symbol;Acc:25112]
HK2	16	62	3.8	HK2	hexokinase 2 [Source:HGNC Symbol;Acc:4923]
FBXO8	9	36	3.8	FBXO8	F-box protein 8 [Source:HGNC Symbol;Acc:13587]
PLEKHA3	13	49	3.8	PLEKHA3	pleckstrin homology domain containing, family A (phosphoinositide binding specific) member 3 [Source:HGNC Symbol;Acc:14338]
COPS8	59	226	3.8	COPS8	COP9 signalosome subunit 8 [Source:HGNC Symbol;Acc:24335]
ANPEP	4	15	3.8	ANPEP	alanyl (membrane) aminopeptidase [Source:HGNC Symbol;Acc:500]
MOXD1	5	18	3.8	MOXD1	monooxygenase, DBH-like 1 [Source:HGNC Symbol;Acc:21063]
TRAM2	17	63	3.8	TRAM2	translocation associated membrane protein 2 [Source:HGNC Symbol;Acc:16855]
PLA2G15	13	48	3.8	PLA2G15	phospholipase A2, group XV [Source:HGNC Symbol;Acc:17163]
IRS1	24	89	3.8	IRS1	insulin receptor substrate 1 [Source:HGNC Symbol;Acc:6125]
THTPA	4	16	3.8	THTPA	thiamine triphosphatase [Source:HGNC Symbol;Acc:18987]
DNAJC21	63	237	3.8	DNAJC21	DnaJ (Hsp40) homolog, subfamily C, member 21 [Source:HGNC Symbol;Acc:27030]
HOXA7	4	14	3.8	HOXA7	homeobox A7 [Source:HGNC Symbol;Acc:5108]
SERINC1	431	1621	3.8	SERINC1	serine incorporator 1 [Source:HGNC Symbol;Acc:13464]
ZBTB7A	3	12	3.8	ZBTB7A	zinc finger and BTB domain containing 7A [Source:HGNC Symbol;Acc:18078]
PHOSPHO2	5	19	3.8	PHOSPHO2	phosphatase, orphan 2 [Source:HGNC Symbol;Acc:28316]
SMPDL3A	9	33	3.8	SMPDL3A	sphingomyelin phosphodiesterase, acid-like 3A [Source:HGNC Symbol;Acc:17389]
STXBP5	10	38	3.8	STXBP5	syntaxin binding protein 5 (tomosyn) [Source:HGNC Symbol;Acc:19665]
CDC37L1	32	119	3.7	CDC37L1	cell division cycle 37-like 1 [Source:HGNC Symbol;Acc:17179]
SNTB2	6	21	3.7	SNTB2	syntrophin, beta 2 (dystrophin-associated protein A1, 59kDa, basic component 2) [Source:HGNC Symbol;Acc:11169]
RDH14	31	117	3.7	RDH14	retinol dehydrogenase 14 (all-trans/9-cis/11-cis) [Source:HGNC Symbol;Acc:19979]
TP53INP2	6	21	3.7	TP53INP2	tumor protein p53 inducible nuclear protein 2 [Source:HGNC Symbol;Acc:16104]
LTBP3	18	69	3.7	LTBP3	latent transforming growth factor beta binding protein 3 [Source:HGNC Symbol;Acc:6716]
DMXL1	5	20	3.7	DMXL1	Dmx-like 1 [Source:HGNC Symbol;Acc:2937]
METRNL	20	75	3.7	METRNL	meteorin, glial cell differentiation regulator-like [Source:HGNC Symbol;Acc:27584]
XRN1	12	43	3.7	XRN1	5'-3' exoribonuclease 1 [Source:HGNC Symbol;Acc:30654]
TGOLN2	53	196	3.7	TGOLN2	trans-golgi network protein 2 [Source:HGNC Symbol;Acc:15450]
ZBTB16	8	31	3.7	ZBTB16	zinc finger and BTB domain containing 16 [Source:HGNC Symbol;Acc:12930]
TBC1D2B	17	62	3.7	TBC1D2B	TBC1 domain family, member 2B [Source:HGNC Symbol;Acc:29183]
SLC25A4	18	67	3.7	SLC25A4	solute carrier family 25 (mitochondrial carrier; adenine nucleotide translocator), member 4 [Source:HGNC Symbol;Acc:10990]
NUDT4	11	41	3.7	NUDT4	nudix (nucleoside diphosphate linked moiety X)-type motif 4 [Source:HGNC Symbol;Acc:8051]
MYO1C	36	135	3.7	MYO1C	myosin IC [Source:HGNC Symbol;Acc:7597]
LDLRAP1	4	16	3.7	LDLRAP1	low density lipoprotein receptor adaptor protein 1 [Source:HGNC Symbol;Acc:18640]
MEIS1	43	159	3.7	MEIS1	Meis homeobox 1 [Source:HGNC Symbol;Acc:7000]
C5orf28	9	32	3.7
RAB7L1	8	29	3.7	RAB7L1	RAB7, member RAS oncogene family-like 1 [Source:HGNC Symbol;Acc:9789]
BMPR2	23	84	3.7	BMPR2	bone morphogenetic protein receptor, type II (serine/threonine kinase) [Source:HGNC Symbol;Acc:1078]
ZNF818P	2	9	3.7
ERMAP	4	16	3.7	ERMAP	erythroblast membrane-associated protein (Scianna blood group) [Source:HGNC Symbol;Acc:15743]
SLC4A5	2	7	3.7	SLC4A5	solute carrier family 4 (sodium bicarbonate cotransporter), member 5 [Source:HGNC Symbol;Acc:18168]
ANXA5	346	1273	3.7	ANXA5	annexin A5 [Source:HGNC Symbol;Acc:543]
HIPK3	17	62	3.7	HIPK3	homeodomain interacting protein kinase 3 [Source:HGNC Symbol;Acc:4915]
HERPUD1	45	167	3.7	HERPUD1	homocysteine-inducible, endoplasmic reticulum stress-inducible, ubiquitin-like domain member 1 [Source:HGNC Symbol;Acc:13744]
SERINC2	5	17	3.7	SERINC2	serine incorporator 2 [Source:HGNC Symbol;Acc:23231]
IRF1	8	31	3.7	IRF1	interferon regulatory factor 1 [Source:HGNC Symbol;Acc:6116]
KIF13B	5	17	3.7	KIF13B	kinesin family member 13B [Source:HGNC Symbol;Acc:14405]
NUDT4P1	127	465	3.7
HSPB1	40	146	3.7	HSPB1	heat shock 27kDa protein 1 [Source:HGNC Symbol;Acc:5246]
C7orf25	6	23	3.7
DUSP3	27	98	3.7	DUSP3	dual specificity phosphatase 3 [Source:HGNC Symbol;Acc:3069]
AMMECR1	9	33	3.7	AMMECR1	Alport syndrome, mental retardation, midface hypoplasia and elliptocytosis chromosomal region gene 1 [Source:HGNC Symbol;Acc:467]
AGFG1	11	40	3.6	AGFG1	ArfGAP with FG repeats 1 [Source:HGNC Symbol;Acc:5175]
ZBTB4	17	63	3.6	ZBTB4	zinc finger and BTB domain containing 4 [Source:HGNC Symbol;Acc:23847]
NOS1AP	1	5	3.6	NOS1AP	nitric oxide synthase 1 (neuronal) adaptor protein [Source:HGNC Symbol;Acc:16859]
C14orf28	4	13	3.6
NXPE3	15	53	3.6	NXPE3	neurexophilin and PC-esterase domain family, member 3 [Source:HGNC Symbol;Acc:28238]
PDE3B	11	40	3.6	PDE3B	phosphodiesterase 3B, cGMP-inhibited [Source:HGNC Symbol;Acc:8779]
LNX1	5	18	3.6	LNX1	ligand of numb-protein X 1, E3 ubiquitin protein ligase [Source:HGNC Symbol;Acc:6657]
GLRX2	14	49	3.6	GLRX2	glutaredoxin 2 [Source:HGNC Symbol;Acc:16065]
PPAP2A	15	53	3.6	PPAP2A	phosphatidic acid phosphatase type 2A [Source:HGNC Symbol;Acc:9228]
OSTM1	40	146	3.6	OSTM1	osteopetrosis associated transmembrane protein 1 [Source:HGNC Symbol;Acc:21652]
DNAJB9	24	86	3.6	DNAJB9	DnaJ (Hsp40) homolog, subfamily B, member 9 [Source:HGNC Symbol;Acc:6968]
SIMC1	7	25	3.6	SIMC1	SUMO-interacting motifs containing 1 [Source:HGNC Symbol;Acc:24779]
SUMF1	39	140	3.6	SUMF1	sulfatase modifying factor 1 [Source:HGNC Symbol;Acc:20376]
ABHD5	4	13	3.6	ABHD5	abhydrolase domain containing 5 [Source:HGNC Symbol;Acc:21396]
MLYCD	3	10	3.6	MLYCD	malonyl-CoA decarboxylase [Source:HGNC Symbol;Acc:7150]
PDE1C	2	7	3.6	PDE1C	phosphodiesterase 1C, calmodulin-dependent 70kDa [Source:HGNC Symbol;Acc:8776]
MYL12A	569	2030	3.6	MYL12A	myosin, light chain 12A, regulatory, non-sarcomeric [Source:HGNC Symbol;Acc:16701]
ZEB1-AS1	2	9	3.6
FAM160B1	18	63	3.6	FAM160B1	family with sequence similarity 160, member B1 [Source:HGNC Symbol;Acc:29320]
KHK	3	12	3.6	KHK	ketohexokinase (fructokinase) [Source:HGNC Symbol;Acc:6315]
TAOK3	15	54	3.6	TAOK3	TAO kinase 3 [Source:HGNC Symbol;Acc:18133]
LACTB2	8	28	3.6	LACTB2	lactamase, beta 2 [Source:HGNC Symbol;Acc:18512]
ERMP1	43	153	3.5	ERMP1	endoplasmic reticulum metallopeptidase 1 [Source:HGNC Symbol;Acc:23703]
SOCS5	21	73	3.5	SOCS5	suppressor of cytokine signaling 5 [Source:HGNC Symbol;Acc:16852]
REV3L	13	45	3.5	REV3L	REV3-like, polymerase (DNA directed), zeta, catalytic subunit [Source:HGNC Symbol;Acc:9968]
RPS6KA2	17	59	3.5	RPS6KA2	ribosomal protein S6 kinase, 90kDa, polypeptide 2 [Source:HGNC Symbol;Acc:10431]
WDSUB1	7	25	3.5	WDSUB1	WD repeat, sterile alpha motif and U-box domain containing 1 [Source:HGNC Symbol;Acc:26697]
SMPD1	13	47	3.5	SMPD1	sphingomyelin phosphodiesterase 1, acid lysosomal [Source:HGNC Symbol;Acc:11120]
PARVA	24	84	3.5	PARVA	parvin, alpha [Source:HGNC Symbol;Acc:14652]
CHPT1	32	112	3.5	CHPT1	choline phosphotransferase 1 [Source:HGNC Symbol;Acc:17852]
LIMCH1	39	139	3.5	LIMCH1	LIM and calponin homology domains 1 [Source:HGNC Symbol;Acc:29191]
FOXP1	6	21	3.5	FOXP1	forkhead box P1 [Source:HGNC Symbol;Acc:3823]
UGP2	146	510	3.5	UGP2	UDP-glucose pyrophosphorylase 2 [Source:HGNC Symbol;Acc:12527]
FLNB	26	90	3.5	FLNB	filamin B, beta [Source:HGNC Symbol;Acc:3755]
TP53I11	23	80	3.5	TP53I11	tumor protein p53 inducible protein 11 [Source:HGNC Symbol;Acc:16842]
FGF2	10	35	3.5	FGF2	fibroblast growth factor 2 (basic) [Source:HGNC Symbol;Acc:3676]
TK2	5	18	3.5	TK2	thymidine kinase 2, mitochondrial [Source:HGNC Symbol;Acc:11831]
TMEM187	3	11	3.5	TMEM187	transmembrane protein 187 [Source:HGNC Symbol;Acc:13705]
CALCOCO1	58	204	3.5	CALCOCO1	calcium binding and coiled-coil domain 1 [Source:HGNC Symbol;Acc:29306]
DHRS7	77	268	3.5	DHRS7	dehydrogenase/reductase (SDR family) member 7 [Source:HGNC Symbol;Acc:21524]
NETO2	48	167	3.5	NETO2	neuropilin (NRP) and tolloid (TLL)-like 2 [Source:HGNC Symbol;Acc:14644]
SPATA18	2	8	3.5	SPATA18	spermatogenesis associated 18 [Source:HGNC Symbol;Acc:29579]
PPP1R21	18	64	3.5	PPP1R21	protein phosphatase 1, regulatory subunit 21 [Source:HGNC Symbol;Acc:30595]
DCAF6	46	161	3.5	DCAF6	DDB1 and CUL4 associated factor 6 [Source:HGNC Symbol;Acc:30002]
ATP6V0E1	166	576	3.5	ATP6V0E1	ATPase, H+ transporting, lysosomal 9kDa, V0 subunit e1 [Source:HGNC Symbol;Acc:863]
MAP4K3	56	196	3.5	MAP4K3	mitogen-activated protein kinase kinase kinase kinase 3 [Source:HGNC Symbol;Acc:6865]
EPG5	5	18	3.5	EPG5	ectopic P-granules autophagy protein 5 homolog (C. elegans) [Source:HGNC Symbol;Acc:29331]
GCH1	3	12	3.5	GCH1	GTP cyclohydrolase 1 [Source:HGNC Symbol;Acc:4193]
TTC30A	4	13	3.5	TTC30A	tetratricopeptide repeat domain 30A [Source:HGNC Symbol;Acc:25853]
EPS8	75	259	3.5	EPS8	epidermal growth factor receptor pathway substrate 8 [Source:HGNC Symbol;Acc:3420]
REEP3	24	83	3.5	REEP3	receptor accessory protein 3 [Source:HGNC Symbol;Acc:23711]
SLC35G2	5	17	3.4	SLC35G2	solute carrier family 35, member G2 [Source:HGNC Symbol;Acc:28480]
RALBP1	77	265	3.4	RALBP1	ralA binding protein 1 [Source:HGNC Symbol;Acc:9841]
PEAK1	11	39	3.4	PEAK1	pseudopodium-enriched atypical kinase 1 [Source:HGNC Symbol;Acc:29431]
LINC00472	3	11	3.4
PID1	4	13	3.4	PID1	phosphotyrosine interaction domain containing 1 [Source:HGNC Symbol;Acc:26084]
TMEM64	16	55	3.4	TMEM64	transmembrane protein 64 [Source:HGNC Symbol;Acc:25441]
AJUBA	14	49	3.4	AJUBA	ajuba LIM protein [Source:HGNC Symbol;Acc:20250]
PYROXD1	4	15	3.4	PYROXD1	pyridine nucleotide-disulphide oxidoreductase domain 1 [Source:HGNC Symbol;Acc:26162]
ATP10D	13	43	3.4	ATP10D	ATPase, class V, type 10D [Source:HGNC Symbol;Acc:13549]
NR1H2	13	44	3.4	NR1H2	nuclear receptor subfamily 1, group H, member 2 [Source:HGNC Symbol;Acc:7965]
OGFRL1	31	105	3.4	OGFRL1	opioid growth factor receptor-like 1 [Source:HGNC Symbol;Acc:21378]
SLC33A1	17	58	3.4	SLC33A1	solute carrier family 33 (acetyl-CoA transporter), member 1 [Source:HGNC Symbol;Acc:95]
LYPLAL1	3	11	3.4	LYPLAL1	lysophospholipase-like 1 [Source:HGNC Symbol;Acc:20440]
STAT5A	6	19	3.4	STAT5A	signal transducer and activator of transcription 5A [Source:HGNC Symbol;Acc:11366]
MGAT5	20	67	3.4	MGAT5	mannosyl (alpha-1,6-)-glycoprotein beta-1,6-N-acetyl-glucosaminyltransferase [Source:HGNC Symbol;Acc:7049]
MFSD12	8	26	3.4	MFSD12	major facilitator superfamily domain containing 12 [Source:HGNC Symbol;Acc:28299]
REXO2	70	237	3.4	REXO2	RNA exonuclease 2 [Source:HGNC Symbol;Acc:17851]
SNCA	29	98	3.4	SNCA	synuclein, alpha (non A4 component of amyloid precursor) [Source:HGNC Symbol;Acc:11138]
CTSL1	254	857	3.4
SLC35F6	10	34	3.4	SLC35F6	solute carrier family 35, member F6 [Source:HGNC Symbol;Acc:26055]
C18orf25	6	22	3.4
TRIM16L	4	15	3.4	TRIM16L	tripartite motif containing 16-like [Source:HGNC Symbol;Acc:32670]
TANC1	31	102	3.4	TANC1	tetratricopeptide repeat, ankyrin repeat and coiled-coil containing 1 [Source:HGNC Symbol;Acc:29364]
SIL1	18	59	3.3	SIL1	SIL1 nucleotide exchange factor [Source:HGNC Symbol;Acc:24624]
STOML1	3	11	3.3	STOML1	stomatin (EPB72)-like 1 [Source:HGNC Symbol;Acc:14560]
SCRN3	22	74	3.3	SCRN3	secernin 3 [Source:HGNC Symbol;Acc:30382]
FAM89A	75	253	3.3	FAM89A	family with sequence similarity 89, member A [Source:HGNC Symbol;Acc:25057]
ITSN2	16	52	3.3	ITSN2	intersectin 2 [Source:HGNC Symbol;Acc:6184]
KDSR	15	50	3.3	KDSR	3-ketodihydrosphingosine reductase [Source:HGNC Symbol;Acc:4021]
MYL12B	392	1307	3.3	MYL12B	myosin, light chain 12B, regulatory [Source:HGNC Symbol;Acc:29827]
TEX261	28	95	3.3	TEX261	testis expressed 261 [Source:HGNC Symbol;Acc:30712]
PIK3CB	4	13	3.3	PIK3CB	phosphatidylinositol-4,5-bisphosphate 3-kinase, catalytic subunit beta [Source:HGNC Symbol;Acc:8976]
DNAJB2	47	155	3.3	DNAJB2	DnaJ (Hsp40) homolog, subfamily B, member 2 [Source:HGNC Symbol;Acc:5228]
APCDD1	73	241	3.3	APCDD1	adenomatosis polyposis coli down-regulated 1 [Source:HGNC Symbol;Acc:15718]
FAM73A	10	33	3.3	FAM73A	family with sequence similarity 73, member A [Source:HGNC Symbol;Acc:24741]
KLHL29	6	19	3.3	KLHL29	kelch-like family member 29 [Source:HGNC Symbol;Acc:29404]
EXT1	62	206	3.3	EXT1	exostosin glycosyltransferase 1 [Source:HGNC Symbol;Acc:3512]
AGA	10	32	3.3	AGA	aspartylglucosaminidase [Source:HGNC Symbol;Acc:318]
CARS	47	156	3.3	CARS	cysteinyl-tRNA synthetase [Source:HGNC Symbol;Acc:1493]
FLJ42709	12	39	3.3
DUSP14	19	61	3.3	DUSP14	dual specificity phosphatase 14 [Source:HGNC Symbol;Acc:17007]
TEAD1	28	93	3.3	TEAD1	TEA domain family member 1 (SV40 transcriptional enhancer factor) [Source:HGNC Symbol;Acc:11714]
ISPD	2	5	3.3	ISPD	isoprenoid synthase domain containing [Source:HGNC Symbol;Acc:37276]
SPIRE1	21	69	3.3	SPIRE1	spire-type actin nucleation factor 1 [Source:HGNC Symbol;Acc:30622]
KANK1	11	36	3.3	KANK1	KN motif and ankyrin repeat domains 1 [Source:HGNC Symbol;Acc:19309]
HFE	5	15	3.3	HFE	hemochromatosis [Source:HGNC Symbol;Acc:4886]
TOM1L2	5	17	3.3	TOM1L2	target of myb1-like 2 (chicken) [Source:HGNC Symbol;Acc:11984]
FAM8A1	20	64	3.3	FAM8A1	family with sequence similarity 8, member A1 [Source:HGNC Symbol;Acc:16372]
MAT2B	44	142	3.3	MAT2B	methionine adenosyltransferase II, beta [Source:HGNC Symbol;Acc:6905]
BCAT1	89	291	3.3	BCAT1	branched chain amino-acid transaminase 1, cytosolic [Source:HGNC Symbol;Acc:976]
TAX1BP3	96	314	3.3	TAX1BP3	Tax1 (human T-cell leukemia virus type I) binding protein 3 [Source:HGNC Symbol;Acc:30684]
DEGS1	93	303	3.3	DEGS1	delta(4)-desaturase, sphingolipid 1 [Source:HGNC Symbol;Acc:13709]
PINK1	39	127	3.3	PINK1	PTEN induced putative kinase 1 [Source:HGNC Symbol;Acc:14581]
SLC12A4	21	68	3.3	SLC12A4	solute carrier family 12 (potassium/chloride transporter), member 4 [Source:HGNC Symbol;Acc:10913]
ZNF394	9	29	3.2	ZNF394	zinc finger protein 394 [Source:HGNC Symbol;Acc:18832]
BTN3A2	13	42	3.2	BTN3A2	butyrophilin, subfamily 3, member A2 [Source:HGNC Symbol;Acc:1139]
CDC42BPA	21	68	3.2	CDC42BPA	CDC42 binding protein kinase alpha (DMPK-like) [Source:HGNC Symbol;Acc:1737]
TPRA1	7	22	3.2	TPRA1	transmembrane protein, adipocyte asscociated 1 [Source:HGNC Symbol;Acc:30413]
NAMPT	58	186	3.2	NAMPT	nicotinamide phosphoribosyltransferase [Source:HGNC Symbol;Acc:30092]
FNDC3B	35	114	3.2	FNDC3B	fibronectin type III domain containing 3B [Source:HGNC Symbol;Acc:24670]
MGC21881	4	12	3.2
NCKAP1	99	317	3.2	NCKAP1	NCK-associated protein 1 [Source:HGNC Symbol;Acc:7666]
SIAH2	11	36	3.2	SIAH2	siah E3 ubiquitin protein ligase 2 [Source:HGNC Symbol;Acc:10858]
RAB12	78	249	3.2	RAB12	RAB12, member RAS oncogene family [Source:HGNC Symbol;Acc:31332]
MGST1	77	247	3.2	MGST1	microsomal glutathione S-transferase 1 [Source:HGNC Symbol;Acc:7061]
KIFC2	4	13	3.2	KIFC2	kinesin family member C2 [Source:HGNC Symbol;Acc:29530]
NRBP2	4	14	3.2	NRBP2	nuclear receptor binding protein 2 [Source:HGNC Symbol;Acc:19339]
KLHL21	4	14	3.2	KLHL21	kelch-like family member 21 [Source:HGNC Symbol;Acc:29041]
HS1BP3	14	46	3.2	HS1BP3	HCLS1 binding protein 3 [Source:HGNC Symbol;Acc:24979]
RAP1B	541	1731	3.2	RAP1B	RAP1B, member of RAS oncogene family [Source:HGNC Symbol;Acc:9857]
SLC19A1	9	29	3.2	SLC19A1	solute carrier family 19 (folate transporter), member 1 [Source:HGNC Symbol;Acc:10937]
GTF2IRD2B	5	16	3.2	GTF2IRD2B	GTF2I repeat domain containing 2B [Source:HGNC Symbol;Acc:33125]
UBASH3B	8	26	3.2	UBASH3B	ubiquitin associated and SH3 domain containing B [Source:HGNC Symbol;Acc:29884]
ARSK	13	41	3.2	ARSK	arylsulfatase family, member K [Source:HGNC Symbol;Acc:25239]
PDP1	10	31	3.2	PDP1	pyruvate dehyrogenase phosphatase catalytic subunit 1 [Source:HGNC Symbol;Acc:9279]
WARS	62	199	3.2	WARS	tryptophanyl-tRNA synthetase [Source:HGNC Symbol;Acc:12729]
SETD7	18	59	3.2	SETD7	SET domain containing (lysine methyltransferase) 7 [Source:HGNC Symbol;Acc:30412]
NEAT1	368	1172	3.2
PLEKHO2	7	23	3.2	PLEKHO2	pleckstrin homology domain containing, family O member 2 [Source:HGNC Symbol;Acc:30026]
STX12	30	96	3.2	STX12	syntaxin 12 [Source:HGNC Symbol;Acc:11430]
SUSD5	8	25	3.2	SUSD5	sushi domain containing 5 [Source:HGNC Symbol;Acc:29061]
VASN	9	30	3.2	VASN	vasorin [Source:HGNC Symbol;Acc:18517]
HAGH	17	54	3.2	HAGH	hydroxyacylglutathione hydrolase [Source:HGNC Symbol;Acc:4805]
ABCA2	6	19	3.2	ABCA2	ATP-binding cassette, sub-family A (ABC1), member 2 [Source:HGNC Symbol;Acc:32]
OPN3	31	98	3.2	OPN3	opsin 3 [Source:HGNC Symbol;Acc:14007]
SLC39A6	222	700	3.2	SLC39A6	solute carrier family 39 (zinc transporter), member 6 [Source:HGNC Symbol;Acc:18607]
ABHD6	4	12	3.2	ABHD6	abhydrolase domain containing 6 [Source:HGNC Symbol;Acc:21398]
SNAPC1	17	55	3.2	SNAPC1	small nuclear RNA activating complex, polypeptide 1, 43kDa [Source:HGNC Symbol;Acc:11134]
SMIM13	16	51	3.1	SMIM13	small integral membrane protein 13 [Source:HGNC Symbol;Acc:27356]
ERLEC1	63	199	3.1	ERLEC1	endoplasmic reticulum lectin 1 [Source:HGNC Symbol;Acc:25222]
AMPD3	2	6	3.1	AMPD3	adenosine monophosphate deaminase 3 [Source:HGNC Symbol;Acc:470]
PLEKHF2	12	37	3.1	PLEKHF2	pleckstrin homology domain containing, family F (with FYVE domain) member 2 [Source:HGNC Symbol;Acc:20757]
CAST	42	131	3.1	CAST	calpastatin [Source:HGNC Symbol;Acc:1515]
DAB2	22	69	3.1	DAB2	Dab, mitogen-responsive phosphoprotein, homolog 2 (Drosophila) [Source:HGNC Symbol;Acc:2662]
GCSHP3	12	38	3.1
TUBG2	6	17	3.1	TUBG2	tubulin, gamma 2 [Source:HGNC Symbol;Acc:12419]
DUSP22	13	41	3.1	DUSP22	dual specificity phosphatase 22 [Source:HGNC Symbol;Acc:16077]
CYP27A1	7	23	3.1	CYP27A1	cytochrome P450, family 27, subfamily A, polypeptide 1 [Source:HGNC Symbol;Acc:2605]
NEDD4	26	80	3.1	NEDD4	neural precursor cell expressed, developmentally down-regulated 4, E3 ubiquitin protein ligase [Source:HGNC Symbol;Acc:7727]
CCNDBP1	10	31	3.1	CCNDBP1	cyclin D-type binding-protein 1 [Source:HGNC Symbol;Acc:1587]
FOXN2	8	24	3.1	FOXN2	forkhead box N2 [Source:HGNC Symbol;Acc:5281]
C1RL	13	40	3.1	C1RL	complement component 1, r subcomponent-like [Source:HGNC Symbol;Acc:21265]
GARS	88	273	3.1	GARS	glycyl-tRNA synthetase [Source:HGNC Symbol;Acc:4162]
SPARC	1243	3833	3.1	SPARC	secreted protein, acidic, cysteine-rich (osteonectin) [Source:HGNC Symbol;Acc:11219]
DFNA5	13	39	3.1	DFNA5	deafness, autosomal dominant 5 [Source:HGNC Symbol;Acc:2810]
LOC100506714	6	17	3.1
AP5S1	3	9	3.1	AP5S1	adaptor-related protein complex 5, sigma 1 subunit [Source:HGNC Symbol;Acc:15875]
OSBPL5	9	27	3.1	OSBPL5	oxysterol binding protein-like 5 [Source:HGNC Symbol;Acc:16392]
MGAT4B	41	127	3.1	MGAT4B	mannosyl (alpha-1,3-)-glycoprotein beta-1,4-N-acetylglucosaminyltransferase, isozyme B [Source:HGNC Symbol;Acc:7048]
DHFRL1	5	17	3.1	DHFRL1	dihydrofolate reductase-like 1 [Source:HGNC Symbol;Acc:27309]
MAN2B2	11	33	3.1	MAN2B2	mannosidase, alpha, class 2B, member 2 [Source:HGNC Symbol;Acc:29623]
FAM49A	15	45	3.1	FAM49A	family with sequence similarity 49, member A [Source:HGNC Symbol;Acc:25373]
TIGD2	15	47	3	TIGD2	tigger transposable element derived 2 [Source:HGNC Symbol;Acc:18333]
EGLN1	16	49	3	EGLN1	egl-9 family hypoxia-inducible factor 1 [Source:HGNC Symbol;Acc:1232]
PNRC1	26	79	3	PNRC1	proline-rich nuclear receptor coactivator 1 [Source:HGNC Symbol;Acc:17278]
OSGIN2	18	53	3	OSGIN2	oxidative stress induced growth inhibitor family member 2 [Source:HGNC Symbol;Acc:1355]
RHOQ	55	168	3	RHOQ	ras homolog family member Q [Source:HGNC Symbol;Acc:17736]
RNF13	14	43	3	RNF13	ring finger protein 13 [Source:HGNC Symbol;Acc:10057]
KIF26B	29	89	3	KIF26B	kinesin family member 26B [Source:HGNC Symbol;Acc:25484]
LRP10	28	85	3	LRP10	low density lipoprotein receptor-related protein 10 [Source:HGNC Symbol;Acc:14553]
WHAMM	7	21	3	WHAMM	WAS protein homolog associated with actin, golgi membranes and microtubules [Source:HGNC Symbol;Acc:30493]
IFNGR2	26	79	3	IFNGR2	interferon gamma receptor 2 (interferon gamma transducer 1) [Source:HGNC Symbol;Acc:5440]
SPOPL	11	34	3	SPOPL	speckle-type POZ protein-like [Source:HGNC Symbol;Acc:27934]
AMOTL2	25	74	3	AMOTL2	angiomotin like 2 [Source:HGNC Symbol;Acc:17812]
CPD	38	114	3	CPD	carboxypeptidase D [Source:HGNC Symbol;Acc:2301]
NAV2	9	26	3	NAV2	neuron navigator 2 [Source:HGNC Symbol;Acc:15997]
HEATR5A	12	36	3	HEATR5A	HEAT repeat containing 5A [Source:HGNC Symbol;Acc:20276]
RUSC2	8	23	3	RUSC2	RUN and SH3 domain containing 2 [Source:HGNC Symbol;Acc:23625]
ASPH	98	293	3	ASPH	aspartate beta-hydroxylase [Source:HGNC Symbol;Acc:757]
WTIP	5	15	3	WTIP	Wilms tumor 1 interacting protein [Source:HGNC Symbol;Acc:20964]
TMEM136	9	27	3	TMEM136	transmembrane protein 136 [Source:HGNC Symbol;Acc:28280]
RAPH1	14	42	3	RAPH1	Ras association (RalGDS/AF-6) and pleckstrin homology domains 1 [Source:HGNC Symbol;Acc:14436]
RGS9	3	10	3	RGS9	regulator of G-protein signaling 9 [Source:HGNC Symbol;Acc:10004]
ZFP36	7	19	3	ZFP36	ZFP36 ring finger protein [Source:HGNC Symbol;Acc:12862]
MMP2	248	740	3	MMP2	matrix metallopeptidase 2 (gelatinase A, 72kDa gelatinase, 72kDa type IV collagenase) [Source:HGNC Symbol;Acc:7166]
RNF41	13	38	3	RNF41	ring finger protein 41 [Source:HGNC Symbol;Acc:18401]
PRPS2	10	30	3	PRPS2	phosphoribosyl pyrophosphate synthetase 2 [Source:HGNC Symbol;Acc:9465]
WDR44	11	32	3	WDR44	WD repeat domain 44 [Source:HGNC Symbol;Acc:30512]
SRGAP1	5	14	3	SRGAP1	SLIT-ROBO Rho GTPase activating protein 1 [Source:HGNC Symbol;Acc:17382]
FAM3C	213	632	3	FAM3C	family with sequence similarity 3, member C [Source:HGNC Symbol;Acc:18664]
SCP2	177	525	3	SCP2	sterol carrier protein 2 [Source:HGNC Symbol;Acc:10606]
REEP5	49	146	3	REEP5	receptor accessory protein 5 [Source:HGNC Symbol;Acc:30077]
SGPP1	23	69	3	SGPP1	sphingosine-1-phosphate phosphatase 1 [Source:HGNC Symbol;Acc:17720]
ERCC6	6	19	3	ERCC6	excision repair cross-complementing rodent repair deficiency, complementation group 6 [Source:HGNC Symbol;Acc:3438]
ICAM1	11	34	3	ICAM1	intercellular adhesion molecule 1 [Source:HGNC Symbol;Acc:5344]
TMEM127	17	49	3	TMEM127	transmembrane protein 127 [Source:HGNC Symbol;Acc:26038]
ARHGAP29	6	17	3	ARHGAP29	Rho GTPase activating protein 29 [Source:HGNC Symbol;Acc:30207]
CCDC112	7	22	3	CCDC112	coiled-coil domain containing 112 [Source:HGNC Symbol;Acc:28599]
ADO	8	22	3	ADO	2-aminoethanethiol (cysteamine) dioxygenase [Source:HGNC Symbol;Acc:23506]
LIMK2	15	43	3	LIMK2	LIM domain kinase 2 [Source:HGNC Symbol;Acc:6614]
IFIT5	8	23	3	IFIT5	interferon-induced protein with tetratricopeptide repeats 5 [Source:HGNC Symbol;Acc:13328]
YIPF5	63	187	3	YIPF5	Yip1 domain family, member 5 [Source:HGNC Symbol;Acc:24877]
TTC7A	4	12	2.9	TTC7A	tetratricopeptide repeat domain 7A [Source:HGNC Symbol;Acc:19750]
IFIT1	5	15	2.9	IFIT1	interferon-induced protein with tetratricopeptide repeats 1 [Source:HGNC Symbol;Acc:5407]
IRS2	15	44	2.9	IRS2	insulin receptor substrate 2 [Source:HGNC Symbol;Acc:6126]
NUDCD2	317	929	2.9	NUDCD2	NudC domain containing 2 [Source:HGNC Symbol;Acc:30535]
DENND3	2	4	2.9	DENND3	DENN/MADD domain containing 3 [Source:HGNC Symbol;Acc:29134]
C11orf24	12	34	2.9
NEK7	28	81	2.9	NEK7	NIMA-related kinase 7 [Source:HGNC Symbol;Acc:13386]
C12orf23	108	315	2.9
C9orf64	8	24	2.9
TRIB1	13	38	2.9	TRIB1	tribbles pseudokinase 1 [Source:HGNC Symbol;Acc:16891]
HDAC9	2	6	2.9	HDAC9	histone deacetylase 9 [Source:HGNC Symbol;Acc:14065]
ORMDL1	32	94	2.9	ORMDL1	ORM1-like 1 (S. cerevisiae) [Source:HGNC Symbol;Acc:16036]
SAR1B	9	27	2.9	SAR1B	SAR1 homolog B (S. cerevisiae) [Source:HGNC Symbol;Acc:10535]
SLMO2	26	76	2.9	SLMO2	slowmo homolog 2 (Drosophila) [Source:HGNC Symbol;Acc:15892]
RMDN2	7	21	2.9	RMDN2	regulator of microtubule dynamics 2 [Source:HGNC Symbol;Acc:26567]
CERS6	38	109	2.9	CERS6	ceramide synthase 6 [Source:HGNC Symbol;Acc:23826]
NBEAL2	2	7	2.9	NBEAL2	neurobeachin-like 2 [Source:HGNC Symbol;Acc:31928]
GINM1	142	410	2.9	GINM1	glycoprotein integral membrane 1 [Source:HGNC Symbol;Acc:21074]
IFITM2	110	320	2.9	IFITM2	interferon induced transmembrane protein 2 [Source:HGNC Symbol;Acc:5413]
PPP3CC	8	23	2.9	PPP3CC	protein phosphatase 3, catalytic subunit, gamma isozyme [Source:HGNC Symbol;Acc:9316]
CPEB4	9	25	2.9	CPEB4	cytoplasmic polyadenylation element binding protein 4 [Source:HGNC Symbol;Acc:21747]
C4orf3	190	546	2.9
RNF135	5	16	2.9	RNF135	ring finger protein 135 [Source:HGNC Symbol;Acc:21158]
AK3	41	117	2.9	AK3	adenylate kinase 3 [Source:HGNC Symbol;Acc:17376]
RAB23	34	97	2.9	RAB23	RAB23, member RAS oncogene family [Source:HGNC Symbol;Acc:14263]
PCK2	19	55	2.9	PCK2	phosphoenolpyruvate carboxykinase 2 (mitochondrial) [Source:HGNC Symbol;Acc:8725]
UCHL1	152	435	2.9	UCHL1	ubiquitin carboxyl-terminal esterase L1 (ubiquitin thiolesterase) [Source:HGNC Symbol;Acc:12513]
DIRC2	9	26	2.9	DIRC2	disrupted in renal carcinoma 2 [Source:HGNC Symbol;Acc:16628]
USP38	11	30	2.9	USP38	ubiquitin specific peptidase 38 [Source:HGNC Symbol;Acc:20067]
CYBASC3	5	15	2.8
PAN3-AS1	4	12	2.8
LAMB1	249	706	2.8	LAMB1	laminin, beta 1 [Source:HGNC Symbol;Acc:6486]
FAM129B	83	236	2.8	FAM129B	family with sequence similarity 129, member B [Source:HGNC Symbol;Acc:25282]
AMIGO2	12	35	2.8	AMIGO2	adhesion molecule with Ig-like domain 2 [Source:HGNC Symbol;Acc:24073]
RIPK2	9	26	2.8	RIPK2	receptor-interacting serine-threonine kinase 2 [Source:HGNC Symbol;Acc:10020]
PRICKLE2	4	12	2.8	PRICKLE2	prickle homolog 2 (Drosophila) [Source:HGNC Symbol;Acc:20340]
BBS10	8	23	2.8	BBS10	Bardet-Biedl syndrome 10 [Source:HGNC Symbol;Acc:26291]
STC1	13	37	2.8	STC1	stanniocalcin 1 [Source:HGNC Symbol;Acc:11373]
IL4R	19	54	2.8	IL4R	interleukin 4 receptor [Source:HGNC Symbol;Acc:6015]
PLS3	162	456	2.8	PLS3	plastin 3 [Source:HGNC Symbol;Acc:9091]
KIRREL	22	62	2.8	KIRREL	kin of IRRE like (Drosophila) [Source:HGNC Symbol;Acc:15734]
ARPC5	107	300	2.8	ARPC5	actin related protein 2/3 complex, subunit 5, 16kDa [Source:HGNC Symbol;Acc:708]
PDCD4	254	715	2.8	PDCD4	programmed cell death 4 (neoplastic transformation inhibitor) [Source:HGNC Symbol;Acc:8763]
VEGFA	18	51	2.8	VEGFA	vascular endothelial growth factor A [Source:HGNC Symbol;Acc:12680]
USPL1	11	31	2.8	USPL1	ubiquitin specific peptidase like 1 [Source:HGNC Symbol;Acc:20294]
PPM1B	268	755	2.8	PPM1B	protein phosphatase, Mg2+/Mn2+ dependent, 1B [Source:HGNC Symbol;Acc:9276]
KLF10	54	152	2.8	KLF10	Kruppel-like factor 10 [Source:HGNC Symbol;Acc:11810]
GOLGA8S	3	8	2.8
RAP1A	67	187	2.8	RAP1A	RAP1A, member of RAS oncogene family [Source:HGNC Symbol;Acc:9855]
SCRN1	63	175	2.8	SCRN1	secernin 1 [Source:HGNC Symbol;Acc:22192]
SEC22A	6	17	2.8	SEC22A	SEC22 vesicle trafficking protein homolog A (S. cerevisiae) [Source:HGNC Symbol;Acc:20260]
ADPRM	5	14	2.8	ADPRM	ADP-ribose/CDP-alcohol diphosphatase, manganese-dependent [Source:HGNC Symbol;Acc:30925]
PDE11A	2	4	2.8	PDE11A	phosphodiesterase 11A [Source:HGNC Symbol;Acc:8773]
RRAS2	35	97	2.8	RRAS2	related RAS viral (r-ras) oncogene homolog 2 [Source:HGNC Symbol;Acc:17271]
GOLGA6L4	8	22	2.8	GOLGA6L4	golgin A6 family-like 4 [Source:HGNC Symbol;Acc:27256]
ACVR2A	20	57	2.8	ACVR2A	activin A receptor, type IIA [Source:HGNC Symbol;Acc:173]
SLC38A2	401	1119	2.8	SLC38A2	solute carrier family 38, member 2 [Source:HGNC Symbol;Acc:13448]
DIP2C	11	30	2.8	DIP2C	DIP2 disco-interacting protein 2 homolog C (Drosophila) [Source:HGNC Symbol;Acc:29150]
STAT2	31	87	2.8	STAT2	signal transducer and activator of transcription 2, 113kDa [Source:HGNC Symbol;Acc:11363]
KIAA1279	27	76	2.8	KIAA1279	KIAA1279 [Source:HGNC Symbol;Acc:23419]
GALNT10	32	89	2.8	GALNT10	UDP-N-acetyl-alpha-D-galactosamine:polypeptide N-acetylgalactosaminyltransferase 10 (GalNAc-T10) [Source:HGNC Symbol;Acc:19873]
FBXO4	10	29	2.8	FBXO4	F-box protein 4 [Source:HGNC Symbol;Acc:13583]
ACTN1	115	319	2.8	ACTN1	actinin, alpha 1 [Source:HGNC Symbol;Acc:163]
SHOC2	29	82	2.8	SHOC2	soc-2 suppressor of clear homolog (C. elegans) [Source:HGNC Symbol;Acc:15454]
COL5A2	668	1857	2.8	COL5A2	collagen, type V, alpha 2 [Source:HGNC Symbol;Acc:2210]
BAG3	19	53	2.8	BAG3	BCL2-associated athanogene 3 [Source:HGNC Symbol;Acc:939]
TMEM214	22	62	2.8	TMEM214	transmembrane protein 214 [Source:HGNC Symbol;Acc:25983]
TRIM6	8	23	2.8	TRIM6	tripartite motif containing 6 [Source:HGNC Symbol;Acc:16277]
PIK3CA	31	87	2.8	PIK3CA	phosphatidylinositol-4,5-bisphosphate 3-kinase, catalytic subunit alpha [Source:HGNC Symbol;Acc:8975]
NCK1	35	98	2.8	NCK1	NCK adaptor protein 1 [Source:HGNC Symbol;Acc:7664]
EEPD1	3	9	2.8	EEPD1	endonuclease/exonuclease/phosphatase family domain containing 1 [Source:HGNC Symbol;Acc:22223]
CYB5RL	2	6	2.8	CYB5RL	cytochrome b5 reductase-like [Source:HGNC Symbol;Acc:32220]
CCSER2	8	23	2.8	CCSER2	coiled-coil serine-rich protein 2 [Source:HGNC Symbol;Acc:29197]
TGDS	7	20	2.8	TGDS	TDP-glucose 4,6-dehydratase [Source:HGNC Symbol;Acc:20324]
SLC35A1	19	52	2.8	SLC35A1	solute carrier family 35 (CMP-sialic acid transporter), member A1 [Source:HGNC Symbol;Acc:11021]
L3HYPDH	13	37	2.8	L3HYPDH	L-3-hydroxyproline dehydratase (trans-) [Source:HGNC Symbol;Acc:20488]
TMEM242	7	19	2.8	TMEM242	transmembrane protein 242 [Source:HGNC Symbol;Acc:17206]
CYB5R1	13	37	2.8	CYB5R1	cytochrome b5 reductase 1 [Source:HGNC Symbol;Acc:13397]
CHN1	33	92	2.8	CHN1	chimerin 1 [Source:HGNC Symbol;Acc:1943]
CRELD1	22	62	2.8	CRELD1	cysteine-rich with EGF-like domains 1 [Source:HGNC Symbol;Acc:14630]
SGMS1	9	25	2.8	SGMS1	sphingomyelin synthase 1 [Source:HGNC Symbol;Acc:29799]
MSANTD3	30	84	2.8	MSANTD3	Myb/SANT-like DNA-binding domain containing 3 [Source:HGNC Symbol;Acc:23370]
ERO1L	49	134	2.8	ERO1L	ERO1-like (S. cerevisiae) [Source:HGNC Symbol;Acc:13280]
ZNF503	11	32	2.8	ZNF503	zinc finger protein 503 [Source:HGNC Symbol;Acc:23589]
ETFDH	22	59	2.8	ETFDH	electron-transferring-flavoprotein dehydrogenase [Source:HGNC Symbol;Acc:3483]
MXRA7	66	182	2.7	MXRA7	matrix-remodelling associated 7 [Source:HGNC Symbol;Acc:7541]
RNF14	23	63	2.7	RNF14	ring finger protein 14 [Source:HGNC Symbol;Acc:10058]
CAPN2	104	285	2.7	CAPN2	calpain 2, (m/II) large subunit [Source:HGNC Symbol;Acc:1479]
UNC50	79	217	2.7	UNC50	unc-50 homolog (C. elegans) [Source:HGNC Symbol;Acc:16046]
TOR1B	12	32	2.7	TOR1B	torsin family 1, member B (torsin B) [Source:HGNC Symbol;Acc:11995]
DNASE1L1	4	11	2.7	DNASE1L1	deoxyribonuclease I-like 1 [Source:HGNC Symbol;Acc:2957]
CRTAP	95	261	2.7	CRTAP	cartilage associated protein [Source:HGNC Symbol;Acc:2379]
ABL2	6	17	2.7	ABL2	c-abl oncogene 2, non-receptor tyrosine kinase [Source:HGNC Symbol;Acc:77]
GLS	96	263	2.7	GLS	glutaminase [Source:HGNC Symbol;Acc:4331]
C9orf3	9	25	2.7
SOCS6	25	68	2.7	SOCS6	suppressor of cytokine signaling 6 [Source:HGNC Symbol;Acc:16833]
KLHL24	26	70	2.7	KLHL24	kelch-like family member 24 [Source:HGNC Symbol;Acc:25947]
C20orf194	11	31	2.7
DOCK11	9	24	2.7	DOCK11	dedicator of cytokinesis 11 [Source:HGNC Symbol;Acc:23483]
CYTH3	11	30	2.7	CYTH3	cytohesin 3 [Source:HGNC Symbol;Acc:9504]
TVP23C-CDRT4	20	54	2.7
MXI1	10	27	2.7	MXI1	MAX interactor 1, dimerization protein [Source:HGNC Symbol;Acc:7534]
URGCP	9	23	2.7	URGCP	upregulator of cell proliferation [Source:HGNC Symbol;Acc:30890]
MPI	5	15	2.7	MPI	mannose phosphate isomerase [Source:HGNC Symbol;Acc:7216]
SLC6A8	32	88	2.7	SLC6A8	solute carrier family 6 (neurotransmitter transporter), member 8 [Source:HGNC Symbol;Acc:11055]
ISCU	79	215	2.7	ISCU	iron-sulfur cluster assembly enzyme [Source:HGNC Symbol;Acc:29882]
MED26	4	9	2.7	MED26	mediator complex subunit 26 [Source:HGNC Symbol;Acc:2376]
LIMA1	61	166	2.7	LIMA1	LIM domain and actin binding 1 [Source:HGNC Symbol;Acc:24636]
OMA1	11	29	2.7	OMA1	OMA1 zinc metallopeptidase [Source:HGNC Symbol;Acc:29661]
NEK6	40	107	2.7	NEK6	NIMA-related kinase 6 [Source:HGNC Symbol;Acc:7749]
RAP1GDS1	21	57	2.7	RAP1GDS1	RAP1, GTP-GDP dissociation stimulator 1 [Source:HGNC Symbol;Acc:9859]
CHST3	8	22	2.7	CHST3	carbohydrate (chondroitin 6) sulfotransferase 3 [Source:HGNC Symbol;Acc:1971]
ZMYM6NB	13	34	2.7	ZMYM6NB	ZMYM6 neighbor [Source:HGNC Symbol;Acc:40021]
PDXK	10	28	2.7	PDXK	pyridoxal (pyridoxine, vitamin B6) kinase [Source:HGNC Symbol;Acc:8819]
HECA	17	45	2.7	HECA	headcase homolog (Drosophila) [Source:HGNC Symbol;Acc:21041]
AAK1	6	17	2.7	AAK1	AP2 associated kinase 1 [Source:HGNC Symbol;Acc:19679]
SLC31A1	44	118	2.7	SLC31A1	solute carrier family 31 (copper transporter), member 1 [Source:HGNC Symbol;Acc:11016]
CD46	103	276	2.7	CD46	CD46 molecule, complement regulatory protein [Source:HGNC Symbol;Acc:6953]
ALG2	12	32	2.7	ALG2	ALG2, alpha-1,3/1,6-mannosyltransferase [Source:HGNC Symbol;Acc:23159]
TMEM179B	14	37	2.7	TMEM179B	transmembrane protein 179B [Source:HGNC Symbol;Acc:33744]
HTT	18	48	2.7	HTT	huntingtin [Source:HGNC Symbol;Acc:4851]
RTN3	69	186	2.7	RTN3	reticulon 3 [Source:HGNC Symbol;Acc:10469]
CLN8	10	26	2.7	CLN8	ceroid-lipofuscinosis, neuronal 8 (epilepsy, progressive with mental retardation) [Source:HGNC Symbol;Acc:2079]
ST7	21	55	2.7	ST7	suppression of tumorigenicity 7 [Source:HGNC Symbol;Acc:11351]
ATG16L1	35	92	2.7	ATG16L1	autophagy related 16-like 1 (S. cerevisiae) [Source:HGNC Symbol;Acc:21498]
CNPPD1	26	69	2.7	CNPPD1	cyclin Pas1/PHO80 domain containing 1 [Source:HGNC Symbol;Acc:25220]
SAV1	25	66	2.7	SAV1	salvador homolog 1 (Drosophila) [Source:HGNC Symbol;Acc:17795]
UBL3	19	51	2.7	UBL3	ubiquitin-like 3 [Source:HGNC Symbol;Acc:12504]
TBC1D20	18	48	2.7	TBC1D20	TBC1 domain family, member 20 [Source:HGNC Symbol;Acc:16133]
KLHL5	33	87	2.7	KLHL5	kelch-like family member 5 [Source:HGNC Symbol;Acc:6356]
TMEM59	273	722	2.6	TMEM59	transmembrane protein 59 [Source:HGNC Symbol;Acc:1239]
PLOD2	180	475	2.6	PLOD2	procollagen-lysine, 2-oxoglutarate 5-dioxygenase 2 [Source:HGNC Symbol;Acc:9082]
VAMP7	36	96	2.6	VAMP7	vesicle-associated membrane protein 7 [Source:HGNC Symbol;Acc:11486]
PREPL	31	82	2.6	PREPL	prolyl endopeptidase-like [Source:HGNC Symbol;Acc:30228]
ATG9A	17	45	2.6	ATG9A	autophagy related 9A [Source:HGNC Symbol;Acc:22408]
NFIL3	28	75	2.6	NFIL3	nuclear factor, interleukin 3 regulated [Source:HGNC Symbol;Acc:7787]
TBC1D4	27	71	2.6	TBC1D4	TBC1 domain family, member 4 [Source:HGNC Symbol;Acc:19165]
FEZ2	42	110	2.6	FEZ2	fasciculation and elongation protein zeta 2 (zygin II) [Source:HGNC Symbol;Acc:3660]
EMC7	65	170	2.6	EMC7	ER membrane protein complex subunit 7 [Source:HGNC Symbol;Acc:24301]
TPRG1L	38	101	2.6	TPRG1L	tumor protein p63 regulated 1-like [Source:HGNC Symbol;Acc:27007]
SGTB	5	13	2.6	SGTB	small glutamine-rich tetratricopeptide repeat (TPR)-containing, beta [Source:HGNC Symbol;Acc:23567]
ABHD4	14	38	2.6	ABHD4	abhydrolase domain containing 4 [Source:HGNC Symbol;Acc:20154]
PLSCR4	15	41	2.6	PLSCR4	phospholipid scramblase 4 [Source:HGNC Symbol;Acc:16497]
LOC100132352	8	21	2.6
PBXIP1	54	142	2.6	PBXIP1	pre-B-cell leukemia homeobox interacting protein 1 [Source:HGNC Symbol;Acc:21199]
ZNF564	6	17	2.6	ZNF564	zinc finger protein 564 [Source:HGNC Symbol;Acc:31106]
SFT2D1	30	78	2.6	SFT2D1	SFT2 domain containing 1 [Source:HGNC Symbol;Acc:21102]
ZNF654	8	21	2.6	ZNF654	zinc finger protein 654 [Source:HGNC Symbol;Acc:25612]
PDHX	45	117	2.6	PDHX	pyruvate dehydrogenase complex, component X [Source:HGNC Symbol;Acc:21350]
IRAK1	59	155	2.6	IRAK1	interleukin-1 receptor-associated kinase 1 [Source:HGNC Symbol;Acc:6112]
BTG1	54	141	2.6	BTG1	B-cell translocation gene 1, anti-proliferative [Source:HGNC Symbol;Acc:1130]
CHIC1	5	13	2.6	CHIC1	cysteine-rich hydrophobic domain 1 [Source:HGNC Symbol;Acc:1934]
ELL	7	19	2.6	ELL	elongation factor RNA polymerase II [Source:HGNC Symbol;Acc:23114]
HBP1	39	101	2.6	HBP1	HMG-box transcription factor 1 [Source:HGNC Symbol;Acc:23200]
SYPL1	87	228	2.6	SYPL1	synaptophysin-like 1 [Source:HGNC Symbol;Acc:11507]
DDAH1	21	56	2.6	DDAH1	dimethylarginine dimethylaminohydrolase 1 [Source:HGNC Symbol;Acc:2715]
SLC10A3	5	14	2.6	SLC10A3	solute carrier family 10, member 3 [Source:HGNC Symbol;Acc:22979]
C1orf85	11	29	2.6
SNX16	9	23	2.6	SNX16	sorting nexin 16 [Source:HGNC Symbol;Acc:14980]
PPP1R13L	3	7	2.6	PPP1R13L	protein phosphatase 1, regulatory subunit 13 like [Source:HGNC Symbol;Acc:18838]
MAP1LC3B	52	136	2.6	MAP1LC3B	microtubule-associated protein 1 light chain 3 beta [Source:HGNC Symbol;Acc:13352]
APBB2	15	39	2.6	APBB2	amyloid beta (A4) precursor protein-binding, family B, member 2 [Source:HGNC Symbol;Acc:582]
COX7A2L	318	826	2.6	COX7A2L	cytochrome c oxidase subunit VIIa polypeptide 2 like [Source:HGNC Symbol;Acc:2289]
RASSF1	26	68	2.6	RASSF1	Ras association (RalGDS/AF-6) domain family member 1 [Source:HGNC Symbol;Acc:9882]
CRADD	10	25	2.6	CRADD	CASP2 and RIPK1 domain containing adaptor with death domain [Source:HGNC Symbol;Acc:2340]
MRPL36	54	139	2.6	MRPL36	mitochondrial ribosomal protein L36 [Source:HGNC Symbol;Acc:14490]
B4GALT4	63	163	2.6	B4GALT4	UDP-Gal:betaGlcNAc beta 1,4- galactosyltransferase, polypeptide 4 [Source:HGNC Symbol;Acc:927]
UBA7	10	27	2.6	UBA7	ubiquitin-like modifier activating enzyme 7 [Source:HGNC Symbol;Acc:12471]
RNF6	24	62	2.6	RNF6	ring finger protein (C3H2C3 type) 6 [Source:HGNC Symbol;Acc:10069]
TMEM183A	12	31	2.6	TMEM183A	transmembrane protein 183A [Source:HGNC Symbol;Acc:20173]
KIAA1715	27	68	2.6	KIAA1715	KIAA1715 [Source:HGNC Symbol;Acc:21610]
C6orf89	24	62	2.6
ERCC5	17	43	2.6	ERCC5	excision repair cross-complementing rodent repair deficiency, complementation group 5 [Source:HGNC Symbol;Acc:3437]
ZNF568	5	13	2.6	ZNF568	zinc finger protein 568 [Source:HGNC Symbol;Acc:25392]
TMEM99	6	16	2.6	TMEM99	transmembrane protein 99 [Source:HGNC Symbol;Acc:28305]
TSPAN31	37	93	2.6	TSPAN31	tetraspanin 31 [Source:HGNC Symbol;Acc:10539]
TNFRSF10D	26	67	2.6	TNFRSF10D	tumor necrosis factor receptor superfamily, member 10d, decoy with truncated death domain [Source:HGNC Symbol;Acc:11907]
MYH9	318	814	2.6	MYH9	myosin, heavy chain 9, non-muscle [Source:HGNC Symbol;Acc:7579]
TBC1D23	20	50	2.6	TBC1D23	TBC1 domain family, member 23 [Source:HGNC Symbol;Acc:25622]
LOC648987	6	15	2.6
RAB9A	40	103	2.6	RAB9A	RAB9A, member RAS oncogene family [Source:HGNC Symbol;Acc:9792]
ESYT2	27	69	2.6	ESYT2	extended synaptotagmin-like protein 2 [Source:HGNC Symbol;Acc:22211]
KLF6	45	115	2.5	KLF6	Kruppel-like factor 6 [Source:HGNC Symbol;Acc:2235]
BTN3A1	10	25	2.5	BTN3A1	butyrophilin, subfamily 3, member A1 [Source:HGNC Symbol;Acc:1138]
TMED5	22	55	2.5	TMED5	transmembrane emp24 protein transport domain containing 5 [Source:HGNC Symbol;Acc:24251]
FAM63B	14	35	2.5	FAM63B	family with sequence similarity 63, member B [Source:HGNC Symbol;Acc:26954]
PGRMC2	52	132	2.5	PGRMC2	progesterone receptor membrane component 2 [Source:HGNC Symbol;Acc:16089]
P4HA1	99	252	2.5	P4HA1	prolyl 4-hydroxylase, alpha polypeptide I [Source:HGNC Symbol;Acc:8546]
KIAA0930	7	17	2.5	KIAA0930	KIAA0930 [Source:HGNC Symbol;Acc:1314]
TMBIM4	77	195	2.5	TMBIM4	Protein lifeguard 4; Uncharacterized protein [Source:UniProtKB/TrEMBL;Acc:F6UZH7]
RHOB	75	191	2.5	RHOB	ras homolog family member B [Source:HGNC Symbol;Acc:668]
KIAA1551	45	115	2.5	KIAA1551	KIAA1551 [Source:HGNC Symbol;Acc:25559]
ACO1	50	126	2.5	ACO1	aconitase 1, soluble [Source:HGNC Symbol;Acc:117]
ZC3H6	3	7	2.5	ZC3H6	zinc finger CCCH-type containing 6 [Source:HGNC Symbol;Acc:24762]
PML	7	17	2.5	PML	promyelocytic leukemia [Source:HGNC Symbol;Acc:9113]
FAM122A	6	15	2.5	FAM122A	family with sequence similarity 122A [Source:HGNC Symbol;Acc:23490]
CST3	17	43	2.5	CST3	cystatin C [Source:HGNC Symbol;Acc:2475]
LINC00662	4	11	2.5
FRMD6	52	130	2.5	FRMD6	FERM domain containing 6 [Source:HGNC Symbol;Acc:19839]
MAF1	16	41	2.5	MAF1	MAF1 homolog (S. cerevisiae) [Source:HGNC Symbol;Acc:24966]
FAM91A1	18	45	2.5	FAM91A1	family with sequence similarity 91, member A1 [Source:HGNC Symbol;Acc:26306]
WWC2	10	25	2.5	WWC2	WW and C2 domain containing 2 [Source:HGNC Symbol;Acc:24148]
TBC1D19	8	19	2.5	TBC1D19	TBC1 domain family, member 19 [Source:HGNC Symbol;Acc:25624]
GUCY1A2	3	7	2.5	GUCY1A2	guanylate cyclase 1, soluble, alpha 2 [Source:HGNC Symbol;Acc:4684]
TAPBP	15	37	2.5	TAPBP	TAP binding protein (tapasin) [Source:HGNC Symbol;Acc:11566]
SLC39A11	16	39	2.5	SLC39A11	solute carrier family 39, member 11 [Source:HGNC Symbol;Acc:14463]
FTL	1229	3091	2.5	FTL	ferritin, light polypeptide [Source:HGNC Symbol;Acc:3999]
SYNE1	4	11	2.5	SYNE1	spectrin repeat containing, nuclear envelope 1 [Source:HGNC Symbol;Acc:17089]
DAAM2	21	52	2.5	DAAM2	dishevelled associated activator of morphogenesis 2 [Source:HGNC Symbol;Acc:18143]
LCA5	7	18	2.5	LCA5	Leber congenital amaurosis 5 [Source:HGNC Symbol;Acc:31923]
BCL10	11	27	2.5	BCL10	B-cell CLL/lymphoma 10 [Source:HGNC Symbol;Acc:989]
MIR4680	257	643	2.5
ZNF175	5	13	2.5	ZNF175	zinc finger protein 175 [Source:HGNC Symbol;Acc:12964]
ZFYVE21	56	139	2.5	ZFYVE21	zinc finger, FYVE domain containing 21 [Source:HGNC Symbol;Acc:20760]
CDIPT	28	71	2.5	CDIPT	CDP-diacylglycerol--inositol 3-phosphatidyltransferase [Source:HGNC Symbol;Acc:1769]
TIGD6	3	8	2.5	TIGD6	tigger transposable element derived 6 [Source:HGNC Symbol;Acc:18332]
SEL1L3	3	8	2.5	SEL1L3	sel-1 suppressor of lin-12-like 3 (C. elegans) [Source:HGNC Symbol;Acc:29108]
JMY	10	26	2.5	JMY	junction mediating and regulatory protein, p53 cofactor [Source:HGNC Symbol;Acc:28916]
BRI3	99	247	2.5	BRI3	brain protein I3 [Source:HGNC Symbol;Acc:1109]
JAK3	2	4	2.5	JAK3	Janus kinase 3 [Source:HGNC Symbol;Acc:6193]
FARP2	6	15	2.5	FARP2	FERM, RhoGEF and pleckstrin domain protein 2 [Source:HGNC Symbol;Acc:16460]
FAM20C	24	60	2.5	FAM20C	family with sequence similarity 20, member C [Source:HGNC Symbol;Acc:22140]
C12orf5	9	22	2.5
CAB39	72	180	2.5	CAB39	calcium binding protein 39 [Source:HGNC Symbol;Acc:20292]
BBIP1	6	16	2.5	BBIP1	BBSome interacting protein 1 [Source:HGNC Symbol;Acc:28093]
PISD	17	43	2.5	PISD	phosphatidylserine decarboxylase [Source:HGNC Symbol;Acc:8999]
KAT2B	8	21	2.5	KAT2B	K(lysine) acetyltransferase 2B [Source:HGNC Symbol;Acc:8638]
FLJ33630	8	21	2.5
CCDC126	9	21	2.5	CCDC126	coiled-coil domain containing 126 [Source:HGNC Symbol;Acc:22398]
SBDS	126	312	2.5	SBDS	Shwachman-Bodian-Diamond syndrome [Source:HGNC Symbol;Acc:19440]
TPCN1	19	46	2.5	TPCN1	two pore segment channel 1 [Source:HGNC Symbol;Acc:18182]
SLC35B3	21	51	2.5	SLC35B3	solute carrier family 35 (adenosine 3'-phospho 5'-phosphosulfate transporter), member B3 [Source:HGNC Symbol;Acc:21601]
TWISTNB	20	50	2.5	TWISTNB	TWIST neighbor [Source:HGNC Symbol;Acc:18027]
SNX33	9	22	2.5	SNX33	sorting nexin 33 [Source:HGNC Symbol;Acc:28468]
COASY	19	47	2.5	COASY	CoA synthase [Source:HGNC Symbol;Acc:29932]
RHOBTB1	39	97	2.5	RHOBTB1	Rho-related BTB domain containing 1 [Source:HGNC Symbol;Acc:18738]
NEFM	438	1082	2.5	NEFM	neurofilament, medium polypeptide [Source:HGNC Symbol;Acc:7734]
ZDHHC7	29	71	2.5	ZDHHC7	zinc finger, DHHC-type containing 7 [Source:HGNC Symbol;Acc:18459]
STAT3	40	100	2.5	STAT3	signal transducer and activator of transcription 3 (acute-phase response factor) [Source:HGNC Symbol;Acc:11364]
ZNF277	14	35	2.5	ZNF277	zinc finger protein 277 [Source:HGNC Symbol;Acc:13070]
TRAF5	13	31	2.5	TRAF5	TNF receptor-associated factor 5 [Source:HGNC Symbol;Acc:12035]
ZSWIM4	6	15	2.5	ZSWIM4	zinc finger, SWIM-type containing 4 [Source:HGNC Symbol;Acc:25704]
PER1	7	16	2.5	PER1	period circadian clock 1 [Source:HGNC Symbol;Acc:8845]
EIF2AK3	14	34	2.5	EIF2AK3	eukaryotic translation initiation factor 2-alpha kinase 3 [Source:HGNC Symbol;Acc:3255]
TMEM104	5	11	2.5	TMEM104	transmembrane protein 104 [Source:HGNC Symbol;Acc:25984]
CHPF2	26	65	2.5	CHPF2	chondroitin polymerizing factor 2 [Source:HGNC Symbol;Acc:29270]
IFNAR1	14	36	2.5	IFNAR1	interferon (alpha, beta and omega) receptor 1 [Source:HGNC Symbol;Acc:5432]
IQCK	7	17	2.5	IQCK	IQ motif containing K [Source:HGNC Symbol;Acc:28556]
C18orf32	41	102	2.5
EVI5	13	32	2.5	EVI5	ecotropic viral integration site 5 [Source:HGNC Symbol;Acc:3501]
STAT1	69	168	2.5	STAT1	signal transducer and activator of transcription 1, 91kDa [Source:HGNC Symbol;Acc:11362]
ATP8B2	33	81	2.5	ATP8B2	ATPase, aminophospholipid transporter, class I, type 8B, member 2 [Source:HGNC Symbol;Acc:13534]
NBR1	76	185	2.4	NBR1	neighbor of BRCA1 gene 1 [Source:HGNC Symbol;Acc:6746]
NCOA7	9	22	2.4	NCOA7	nuclear receptor coactivator 7 [Source:HGNC Symbol;Acc:21081]
LAMP2	90	220	2.4	LAMP2	lysosomal-associated membrane protein 2 [Source:HGNC Symbol;Acc:6501]
A1BG	8	19	2.4	A1BG	alpha-1-B glycoprotein [Source:HGNC Symbol;Acc:5]
TRIM4	8	20	2.4	TRIM4	tripartite motif containing 4 [Source:HGNC Symbol;Acc:16275]
KRT18	92	225	2.4	KRT18	keratin 18 [Source:HGNC Symbol;Acc:6430]
FAM45A	39	96	2.4	FAM45A	family with sequence similarity 45, member A [Source:HGNC Symbol;Acc:31793]
UEVLD	19	47	2.4	UEVLD	UEV and lactate/malate dehyrogenase domains [Source:HGNC Symbol;Acc:30866]
C19orf52	6	15	2.4
TBC1D9	12	29	2.4	TBC1D9	TBC1 domain family, member 9 (with GRAM domain) [Source:HGNC Symbol;Acc:21710]
ACTR2	553	1347	2.4	ACTR2	ARP2 actin-related protein 2 homolog (yeast) [Source:HGNC Symbol;Acc:169]
MEST	591	1436	2.4	MEST	mesoderm specific transcript [Source:HGNC Symbol;Acc:7028]
APOBEC3C	23	55	2.4	APOBEC3C	apolipoprotein B mRNA editing enzyme, catalytic polypeptide-like 3C [Source:HGNC Symbol;Acc:17353]
RBM43	6	15	2.4	RBM43	RNA binding motif protein 43 [Source:HGNC Symbol;Acc:24790]
SEC24D	27	65	2.4	SEC24D	SEC24 family member D [Source:HGNC Symbol;Acc:10706]
KLHL2	15	37	2.4	KLHL2	kelch-like family member 2 [Source:HGNC Symbol;Acc:6353]
TMCO3	143	346	2.4	TMCO3	transmembrane and coiled-coil domains 3 [Source:HGNC Symbol;Acc:20329]
MB21D2	5	12	2.4	MB21D2	Mab-21 domain containing 2 [Source:HGNC Symbol;Acc:30438]
CFL2	40	98	2.4	CFL2	cofilin 2 (muscle) [Source:HGNC Symbol;Acc:1875]
GOLGA4	80	193	2.4	GOLGA4	golgin A4 [Source:HGNC Symbol;Acc:4427]
SNX30	14	33	2.4	SNX30	sorting nexin family member 30 [Source:HGNC Symbol;Acc:23685]
LRRFIP1	64	155	2.4	LRRFIP1	leucine rich repeat (in FLII) interacting protein 1 [Source:HGNC Symbol;Acc:6702]
USP32	26	62	2.4	USP32	ubiquitin specific peptidase 32 [Source:HGNC Symbol;Acc:19143]
SLC9B2	4	11	2.4	SLC9B2	solute carrier family 9, subfamily B (NHA2, cation proton antiporter 2), member 2 [Source:HGNC Symbol;Acc:25143]
PANX1	47	114	2.4	PANX1	pannexin 1 [Source:HGNC Symbol;Acc:8599]
FRRS1	5	12	2.4	FRRS1	ferric-chelate reductase 1 [Source:HGNC Symbol;Acc:27622]
FCHO2	11	27	2.4	FCHO2	FCH domain only 2 [Source:HGNC Symbol;Acc:25180]
C9orf89	8	18	2.4
SLC30A7	15	37	2.4	SLC30A7	solute carrier family 30 (zinc transporter), member 7 [Source:HGNC Symbol;Acc:19306]
TRIM38	12	29	2.4	TRIM38	tripartite motif containing 38 [Source:HGNC Symbol;Acc:10059]
CCDC6	14	33	2.4	CCDC6	coiled-coil domain containing 6 [Source:HGNC Symbol;Acc:18782]
JRKL	16	38	2.4	JRKL	jerky homolog-like (mouse) [Source:HGNC Symbol;Acc:6200]
FAM108C1	19	46	2.4
CRIPT	22	52	2.4	CRIPT	cysteine-rich PDZ-binding protein [Source:HGNC Symbol;Acc:14312]
BCL2L1	28	68	2.4	BCL2L1	BCL2-like 1 [Source:HGNC Symbol;Acc:992]
SWAP70	28	67	2.4	SWAP70	SWAP switching B-cell complex 70kDa subunit [Source:HGNC Symbol;Acc:17070]
IRF2	16	39	2.4	IRF2	interferon regulatory factor 2 [Source:HGNC Symbol;Acc:6117]
MMGT1	21	50	2.4	MMGT1	membrane magnesium transporter 1 [Source:HGNC Symbol;Acc:28100]
ARSD	5	11	2.4	ARSD	arylsulfatase D [Source:HGNC Symbol;Acc:717]
VEGFC	11	27	2.4	VEGFC	vascular endothelial growth factor C [Source:HGNC Symbol;Acc:12682]
LAMB2	73	174	2.4	LAMB2	laminin, beta 2 (laminin S) [Source:HGNC Symbol;Acc:6487]
GSN	99	235	2.4	GSN	gelsolin [Source:HGNC Symbol;Acc:4620]
FRG1B	22	52	2.4	FRG1B	FSHD region gene 1 family, member B [Source:HGNC Symbol;Acc:15792]
ORAI3	26	61	2.4	ORAI3	ORAI calcium release-activated calcium modulator 3 [Source:HGNC Symbol;Acc:28185]
RAB33B	14	34	2.4	RAB33B	RAB33B, member RAS oncogene family [Source:HGNC Symbol;Acc:16075]
MTF1	5	12	2.4	MTF1	metal-regulatory transcription factor 1 [Source:HGNC Symbol;Acc:7428]
CIR1	119	284	2.4	CIR1	corepressor interacting with RBPJ, 1 [Source:HGNC Symbol;Acc:24217]
KALRN	7	18	2.4	KALRN	kalirin, RhoGEF kinase [Source:HGNC Symbol;Acc:4814]
PHKB	26	62	2.4	PHKB	phosphorylase kinase, beta [Source:HGNC Symbol;Acc:8927]
EXOC8	9	22	2.4	EXOC8	exocyst complex component 8 [Source:HGNC Symbol;Acc:24659]
COG1	8	20	2.4	COG1	component of oligomeric golgi complex 1 [Source:HGNC Symbol;Acc:6545]
MFSD1	115	273	2.4	MFSD1	major facilitator superfamily domain containing 1 [Source:HGNC Symbol;Acc:25874]
ATP6AP2	259	614	2.4	ATP6AP2	ATPase, H+ transporting, lysosomal accessory protein 2 [Source:HGNC Symbol;Acc:18305]
RCHY1	18	43	2.4	RCHY1	ring finger and CHY zinc finger domain containing 1, E3 ubiquitin protein ligase [Source:HGNC Symbol;Acc:17479]
USP15	11	27	2.4	USP15	ubiquitin specific peptidase 15 [Source:HGNC Symbol;Acc:12613]
SEC22B	256	605	2.4	SEC22B	Homo sapiens SEC22 vesicle trafficking protein homolog B (S. cerevisiae) (gene/pseudogene) (SEC22B), mRNA. [Source:RefSeq mRNA;Acc:NM_004892]
PORCN	6	15	2.4	PORCN	porcupine homolog (Drosophila) [Source:HGNC Symbol;Acc:17652]
RAB8B	46	108	2.4	RAB8B	RAB8B, member RAS oncogene family [Source:HGNC Symbol;Acc:30273]
TTLL7	2	5	2.4	TTLL7	tubulin tyrosine ligase-like family, member 7 [Source:HGNC Symbol;Acc:26242]
METTL8	5	12	2.4	METTL8	methyltransferase like 8 [Source:HGNC Symbol;Acc:25856]
DSE	29	67	2.4	DSE	dermatan sulfate epimerase [Source:HGNC Symbol;Acc:21144]
VCPIP1	7	17	2.4	VCPIP1	valosin containing protein (p97)/p47 complex interacting protein 1 [Source:HGNC Symbol;Acc:30897]
HSD17B11	37	87	2.4	HSD17B11	hydroxysteroid (17-beta) dehydrogenase 11 [Source:HGNC Symbol;Acc:22960]
PKP2	6	13	2.4	PKP2	plakophilin 2 [Source:HGNC Symbol;Acc:9024]
SMYD3	15	36	2.4	SMYD3	SET and MYND domain containing 3 [Source:HGNC Symbol;Acc:15513]
CLN5	19	44	2.4	CLN5	ceroid-lipofuscinosis, neuronal 5 [Source:HGNC Symbol;Acc:2076]
TXNDC11	13	31	2.3	TXNDC11	thioredoxin domain containing 11 [Source:HGNC Symbol;Acc:28030]
C8orf76	13	30	2.3
PSAP	703	1649	2.3	PSAP	prosaposin [Source:HGNC Symbol;Acc:9498]
PHF17	26	62	2.3	PHF17	jade family PHD finger 1 [Source:HGNC Symbol;Acc:30027]
C18orf8	12	27	2.3
LPIN3	6	13	2.3	LPIN3	lipin 3 [Source:HGNC Symbol;Acc:14451]
MCFD2	90	211	2.3	MCFD2	multiple coagulation factor deficiency 2 [Source:HGNC Symbol;Acc:18451]
SETDB2	7	17	2.3	SETDB2	SET domain, bifurcated 2 [Source:HGNC Symbol;Acc:20263]
SUCLG1	79	186	2.3	SUCLG1	succinate-CoA ligase, alpha subunit [Source:HGNC Symbol;Acc:11449]
C17orf103	3	8	2.3
KIF13A	30	69	2.3	KIF13A	kinesin family member 13A [Source:HGNC Symbol;Acc:14566]
STAM2	25	58	2.3	STAM2	signal transducing adaptor molecule (SH3 domain and ITAM motif) 2 [Source:HGNC Symbol;Acc:11358]
RAB1A	171	397	2.3	RAB1A	RAB1A, member RAS oncogene family [Source:HGNC Symbol;Acc:9758]
FBXO33	8	19	2.3	FBXO33	F-box protein 33 [Source:HGNC Symbol;Acc:19833]
TMED7	57	131	2.3	TMED7	transmembrane emp24 protein transport domain containing 7 [Source:HGNC Symbol;Acc:24253]
HCFC2	6	15	2.3	HCFC2	host cell factor C2 [Source:HGNC Symbol;Acc:24972]
ABCA5	3	7	2.3	ABCA5	ATP-binding cassette, sub-family A (ABC1), member 5 [Source:HGNC Symbol;Acc:35]
PTPN18	9	22	2.3	PTPN18	protein tyrosine phosphatase, non-receptor type 18 (brain-derived) [Source:HGNC Symbol;Acc:9649]
RAB3GAP1	70	163	2.3	RAB3GAP1	RAB3 GTPase activating protein subunit 1 (catalytic) [Source:HGNC Symbol;Acc:17063]
USO1	63	146	2.3	USO1	USO1 vesicle transport factor [Source:HGNC Symbol;Acc:30904]
KIF16B	10	23	2.3	KIF16B	kinesin family member 16B [Source:HGNC Symbol;Acc:15869]
RHBDD1	12	27	2.3	RHBDD1	rhomboid domain containing 1 [Source:HGNC Symbol;Acc:23081]
ATP6V1E1	125	290	2.3	ATP6V1E1	ATPase, H+ transporting, lysosomal 31kDa, V1 subunit E1 [Source:HGNC Symbol;Acc:857]
FRZB	112	258	2.3	FRZB	frizzled-related protein [Source:HGNC Symbol;Acc:3959]
RAB32	37	86	2.3	RAB32	RAB32, member RAS oncogene family [Source:HGNC Symbol;Acc:9772]
FIG4	13	29	2.3	FIG4	FIG4 homolog, SAC1 lipid phosphatase domain containing (S. cerevisiae) [Source:HGNC Symbol;Acc:16873]
C8orf37	3	6	2.3
SH3GLB1	33	75	2.3	SH3GLB1	SH3-domain GRB2-like endophilin B1 [Source:HGNC Symbol;Acc:10833]
LNX2	9	21	2.3	LNX2	ligand of numb-protein X 2 [Source:HGNC Symbol;Acc:20421]
WWTR1	36	82	2.3	WWTR1	WW domain containing transcription regulator 1 [Source:HGNC Symbol;Acc:24042]
NAB2	18	42	2.3	NAB2	NGFI-A binding protein 2 (EGR1 binding protein 2) [Source:HGNC Symbol;Acc:7627]
ZNF585B	3	7	2.3	ZNF585B	zinc finger protein 585B [Source:HGNC Symbol;Acc:30948]
FBXL3	29	67	2.3	FBXL3	F-box and leucine-rich repeat protein 3 [Source:HGNC Symbol;Acc:13599]
NAAA	6	13	2.3	NAAA	N-acylethanolamine acid amidase [Source:HGNC Symbol;Acc:736]
LRP11	20	46	2.3	LRP11	low density lipoprotein receptor-related protein 11 [Source:HGNC Symbol;Acc:16936]
ST3GAL1	23	52	2.3	ST3GAL1	ST3 beta-galactoside alpha-2,3-sialyltransferase 1 [Source:HGNC Symbol;Acc:10862]
NADKD1	48	110	2.3
MKRN2	40	91	2.3	MKRN2	makorin ring finger protein 2 [Source:HGNC Symbol;Acc:7113]
FUT11	12	27	2.3	FUT11	fucosyltransferase 11 (alpha (1,3) fucosyltransferase) [Source:HGNC Symbol;Acc:19233]
RASL10B	11	25	2.3	RASL10B	RAS-like, family 10, member B [Source:HGNC Symbol;Acc:30295]
CYB561	5	12	2.3	CYB561	cytochrome b561 [Source:HGNC Symbol;Acc:2571]
TRIM56	11	25	2.3	TRIM56	tripartite motif containing 56 [Source:HGNC Symbol;Acc:19028]
LRRC1	10	23	2.3	LRRC1	leucine rich repeat containing 1 [Source:HGNC Symbol;Acc:14307]
KDELR2	185	422	2.3	KDELR2	KDEL (Lys-Asp-Glu-Leu) endoplasmic reticulum protein retention receptor 2 [Source:HGNC Symbol;Acc:6305]
FHL1	37	84	2.3	FHL1	four and a half LIM domains 1 [Source:HGNC Symbol;Acc:3702]
GPR180	7	16	2.3	GPR180	G protein-coupled receptor 180 [Source:HGNC Symbol;Acc:28899]
TMEM60	48	109	2.3	TMEM60	transmembrane protein 60 [Source:HGNC Symbol;Acc:21754]
ACBD3	52	119	2.3	ACBD3	acyl-CoA binding domain containing 3 [Source:HGNC Symbol;Acc:15453]
TFE3	17	38	2.3	TFE3	transcription factor binding to IGHM enhancer 3 [Source:HGNC Symbol;Acc:11752]
DHRS4	32	74	2.3	DHRS4	dehydrogenase/reductase (SDR family) member 4 [Source:HGNC Symbol;Acc:16985]
DRAM2	24	56	2.3	DRAM2	DNA-damage regulated autophagy modulator 2 [Source:HGNC Symbol;Acc:28769]
LITAF	38	86	2.3	LITAF	lipopolysaccharide-induced TNF factor [Source:HGNC Symbol;Acc:16841]
KLF13	24	55	2.3	KLF13	Kruppel-like factor 13 [Source:HGNC Symbol;Acc:13672]
ZNF622	112	255	2.3	ZNF622	zinc finger protein 622 [Source:HGNC Symbol;Acc:30958]
TMLHE	7	16	2.3	TMLHE	trimethyllysine hydroxylase, epsilon [Source:HGNC Symbol;Acc:18308]
FOXN3	24	54	2.3	FOXN3	forkhead box N3 [Source:HGNC Symbol;Acc:1928]
PVRL3	21	47	2.3	PVRL3	poliovirus receptor-related 3 [Source:HGNC Symbol;Acc:17664]
RBL2	30	69	2.3	RBL2	retinoblastoma-like 2 (p130) [Source:HGNC Symbol;Acc:9894]
PEA15	56	128	2.3	PEA15	phosphoprotein enriched in astrocytes 15 [Source:HGNC Symbol;Acc:8822]
RANGRF	15	33	2.3	RANGRF	RAN guanine nucleotide release factor [Source:HGNC Symbol;Acc:17679]
ALG5	44	99	2.3	ALG5	ALG5, dolichyl-phosphate beta-glucosyltransferase [Source:HGNC Symbol;Acc:20266]
PACS1	19	43	2.3	PACS1	phosphofurin acidic cluster sorting protein 1 [Source:HGNC Symbol;Acc:30032]
NR1D2	31	69	2.3	NR1D2	nuclear receptor subfamily 1, group D, member 2 [Source:HGNC Symbol;Acc:7963]
BCS1L	10	23	2.2	BCS1L	BC1 (ubiquinol-cytochrome c reductase) synthesis-like [Source:HGNC Symbol;Acc:1020]
ATMIN	24	54	2.2	ATMIN	ATM interactor [Source:HGNC Symbol;Acc:29034]
CAP1	202	453	2.2	CAP1	CAP, adenylate cyclase-associated protein 1 (yeast) [Source:HGNC Symbol;Acc:20040]
CASP7	27	60	2.2	CASP7	caspase 7, apoptosis-related cysteine peptidase [Source:HGNC Symbol;Acc:1508]
ARHGAP24	18	39	2.2	ARHGAP24	Rho GTPase activating protein 24 [Source:HGNC Symbol;Acc:25361]
ARHGEF10	12	27	2.2	ARHGEF10	Rho guanine nucleotide exchange factor (GEF) 10 [Source:HGNC Symbol;Acc:14103]
HTATSF1P2	5	11	2.2
ADAM19	30	67	2.2	ADAM19	ADAM metallopeptidase domain 19 [Source:HGNC Symbol;Acc:197]
DCLK2	12	26	2.2	DCLK2	doublecortin-like kinase 2 [Source:HGNC Symbol;Acc:19002]
MAP3K6	10	22	2.2	MAP3K6	mitogen-activated protein kinase kinase kinase 6 [Source:HGNC Symbol;Acc:6858]
DMPK	54	120	2.2	DMPK	dystrophia myotonica-protein kinase [Source:HGNC Symbol;Acc:2933]
WFS1	15	33	2.2	WFS1	Wolfram syndrome 1 (wolframin) [Source:HGNC Symbol;Acc:12762]
RNF11	86	191	2.2	RNF11	ring finger protein 11 [Source:HGNC Symbol;Acc:10056]
MTMR1	11	24	2.2	MTMR1	myotubularin related protein 1 [Source:HGNC Symbol;Acc:7449]
SLC23A2	7	16	2.2	SLC23A2	solute carrier family 23 (ascorbic acid transporter), member 2 [Source:HGNC Symbol;Acc:10973]
COA6	16	35	2.2	COA6	cytochrome c oxidase assembly factor 6 homolog (S. cerevisiae) [Source:HGNC Symbol;Acc:18025]
ATG5	16	35	2.2	ATG5	autophagy related 5 [Source:HGNC Symbol;Acc:589]
TMEM101	66	146	2.2	TMEM101	transmembrane protein 101 [Source:HGNC Symbol;Acc:28653]
ATP6V1A	37	81	2.2	ATP6V1A	ATPase, H+ transporting, lysosomal 70kDa, V1 subunit A [Source:HGNC Symbol;Acc:851]
PPARA	4	9	2.2	PPARA	peroxisome proliferator-activated receptor alpha [Source:HGNC Symbol;Acc:9232]
TRIQK	16	36	2.2	TRIQK	triple QxxK/R motif containing [Source:HGNC Symbol;Acc:27828]
CEACAM1	2	5	2.2	CEACAM1	carcinoembryonic antigen-related cell adhesion molecule 1 (biliary glycoprotein) [Source:HGNC Symbol;Acc:1814]
ASB1	19	41	2.2	ASB1	ankyrin repeat and SOCS box containing 1 [Source:HGNC Symbol;Acc:16011]
TPM4	979	2160	2.2	TPM4	tropomyosin 4 [Source:HGNC Symbol;Acc:12013]
UBE2Q2	26	56	2.2	UBE2Q2	ubiquitin-conjugating enzyme E2Q family member 2 [Source:HGNC Symbol;Acc:19248]
IFIT3	36	79	2.2	IFIT3	interferon-induced protein with tetratricopeptide repeats 3 [Source:HGNC Symbol;Acc:5411]
TMEM194B	7	15	2.2	TMEM194B	transmembrane protein 194B [Source:HGNC Symbol;Acc:33700]
ARF4	227	498	2.2	ARF4	ADP-ribosylation factor 4 [Source:HGNC Symbol;Acc:655]
VPS37A	15	33	2.2	VPS37A	vacuolar protein sorting 37 homolog A (S. cerevisiae) [Source:HGNC Symbol;Acc:24928]
TM7SF3	38	84	2.2	TM7SF3	transmembrane 7 superfamily member 3 [Source:HGNC Symbol;Acc:23049]
ACTN4	99	216	2.2	ACTN4	actinin, alpha 4 [Source:HGNC Symbol;Acc:166]
PHLDB2	33	72	2.2	PHLDB2	pleckstrin homology-like domain, family B, member 2 [Source:HGNC Symbol;Acc:29573]
SEC61G	1376	3013	2.2	SEC61G	Sec61 gamma subunit [Source:HGNC Symbol;Acc:18277]
TOMM7	146	320	2.2	TOMM7	translocase of outer mitochondrial membrane 7 homolog (yeast) [Source:HGNC Symbol;Acc:21648]
SMAD3	32	71	2.2	SMAD3	SMAD family member 3 [Source:HGNC Symbol;Acc:6769]
PGK1	375	821	2.2	PGK1	phosphoglycerate kinase 1 [Source:HGNC Symbol;Acc:8896]
CCDC104	45	98	2.2	CCDC104	coiled-coil domain containing 104 [Source:HGNC Symbol;Acc:30540]
SNX18	36	78	2.2	SNX18	sorting nexin 18 [Source:HGNC Symbol;Acc:19245]
FAM162A	24	52	2.2	FAM162A	family with sequence similarity 162, member A [Source:HGNC Symbol;Acc:17865]
CD63	2093	4569	2.2	CD63	CD63 molecule [Source:HGNC Symbol;Acc:1692]
PNPO	3	7	2.2	PNPO	pyridoxamine 5'-phosphate oxidase [Source:HGNC Symbol;Acc:30260]
RP9P	11	25	2.2
SRPRB	50	108	2.2	SRPRB	signal recognition particle receptor, B subunit [Source:HGNC Symbol;Acc:24085]
H6PD	19	41	2.2	H6PD	hexose-6-phosphate dehydrogenase (glucose 1-dehydrogenase) [Source:HGNC Symbol;Acc:4795]
APOOL	5	10	2.2	APOOL	apolipoprotein O-like [Source:HGNC Symbol;Acc:24009]
ANTXR2	94	204	2.2	ANTXR2	anthrax toxin receptor 2 [Source:HGNC Symbol;Acc:21732]
KRCC1	66	144	2.2	KRCC1	lysine-rich coiled-coil 1 [Source:HGNC Symbol;Acc:28039]
RB1CC1	25	54	2.2	RB1CC1	RB1-inducible coiled-coil 1 [Source:HGNC Symbol;Acc:15574]
ANO6	47	102	2.2	ANO6	anoctamin 6 [Source:HGNC Symbol;Acc:25240]
SRD5A3	3	7	2.2	SRD5A3	steroid 5 alpha-reductase 3 [Source:HGNC Symbol;Acc:25812]
MYL6	3342	7226	2.2	MYL6	myosin, light chain 6, alkali, smooth muscle and non-muscle [Source:HGNC Symbol;Acc:7587]
TPP1	42	90	2.2	TPP1	tripeptidyl peptidase I [Source:HGNC Symbol;Acc:2073]
STXBP1	11	25	2.2	STXBP1	syntaxin binding protein 1 [Source:HGNC Symbol;Acc:11444]
PRPF18	32	69	2.2	PRPF18	pre-mRNA processing factor 18 [Source:HGNC Symbol;Acc:17351]
SSR3	88	190	2.2	SSR3	signal sequence receptor, gamma (translocon-associated protein gamma) [Source:HGNC Symbol;Acc:11325]
ACSL3	93	200	2.2	ACSL3	acyl-CoA synthetase long-chain family member 3 [Source:HGNC Symbol;Acc:3570]
GCA	14	31	2.2	GCA	grancalcin, EF-hand calcium binding protein [Source:HGNC Symbol;Acc:15990]
SPECC1	32	68	2.2	SPECC1	sperm antigen with calponin homology and coiled-coil domains 1 [Source:HGNC Symbol;Acc:30615]
ACOX1	8	17	2.2	ACOX1	acyl-CoA oxidase 1, palmitoyl [Source:HGNC Symbol;Acc:119]
C6orf120	33	72	2.2
BCL2L2	24	51	2.2	BCL2L2	BCL2-like 2 [Source:HGNC Symbol;Acc:995]
DSTYK	12	25	2.1	DSTYK	dual serine/threonine and tyrosine protein kinase [Source:HGNC Symbol;Acc:29043]
PHF20	18	40	2.1	PHF20	PHD finger protein 20 [Source:HGNC Symbol;Acc:16098]
AP5B1	5	10	2.1	AP5B1	adaptor-related protein complex 5, beta 1 subunit [Source:HGNC Symbol;Acc:25104]
TTC13	12	26	2.1	TTC13	tetratricopeptide repeat domain 13 [Source:HGNC Symbol;Acc:26204]
CYB561D1	4	9	2.1	CYB561D1	cytochrome b561 family, member D1 [Source:HGNC Symbol;Acc:26804]
HDLBP	247	529	2.1	HDLBP	high density lipoprotein binding protein [Source:HGNC Symbol;Acc:4857]
SAR1A	133	284	2.1	SAR1A	SAR1 homolog A (S. cerevisiae) [Source:HGNC Symbol;Acc:10534]
KIF1C	32	68	2.1	KIF1C	kinesin family member 1C [Source:HGNC Symbol;Acc:6317]
BRIX1	92	198	2.1	BRIX1	BRX1, biogenesis of ribosomes, homolog (S. cerevisiae) [Source:HGNC Symbol;Acc:24170]
TMEM50B	61	130	2.1	TMEM50B	transmembrane protein 50B [Source:HGNC Symbol;Acc:1280]
CEP104	9	19	2.1	CEP104	centrosomal protein 104kDa [Source:HGNC Symbol;Acc:24866]
SLC30A6	22	48	2.1	SLC30A6	solute carrier family 30 (zinc transporter), member 6 [Source:HGNC Symbol;Acc:19305]
MARVELD1	22	48	2.1	MARVELD1	MARVEL domain containing 1 [Source:HGNC Symbol;Acc:28674]
FBXW2	21	45	2.1	FBXW2	F-box and WD repeat domain containing 2 [Source:HGNC Symbol;Acc:13608]
TMED2	234	498	2.1	TMED2	transmembrane emp24 domain trafficking protein 2 [Source:HGNC Symbol;Acc:16996]
BFSP1	7	14	2.1	BFSP1	beaded filament structural protein 1, filensin [Source:HGNC Symbol;Acc:1040]
GCC1	14	29	2.1	GCC1	GRIP and coiled-coil domain containing 1 [Source:HGNC Symbol;Acc:19095]
FUT4	3	7	2.1	FUT4	fucosyltransferase 4 (alpha (1,3) fucosyltransferase, myeloid-specific) [Source:HGNC Symbol;Acc:4015]
ANKRD28	30	63	2.1	ANKRD28	ankyrin repeat domain 28 [Source:HGNC Symbol;Acc:29024]
FBXL18	5	11	2.1	FBXL18	F-box and leucine-rich repeat protein 18 [Source:HGNC Symbol;Acc:21874]
THNSL2	10	22	2.1	THNSL2	threonine synthase-like 2 (S. cerevisiae) [Source:HGNC Symbol;Acc:25602]
TMEM185B	13	27	2.1	TMEM185B	transmembrane protein 185B [Source:HGNC Symbol;Acc:18896]
TLN1	115	244	2.1	TLN1	talin 1 [Source:HGNC Symbol;Acc:11845]
FAM174A	21	44	2.1	FAM174A	family with sequence similarity 174, member A [Source:HGNC Symbol;Acc:24943]
KDM4C	9	18	2.1	KDM4C	lysine (K)-specific demethylase 4C [Source:HGNC Symbol;Acc:17071]
ARPC2	287	604	2.1	ARPC2	actin related protein 2/3 complex, subunit 2, 34kDa [Source:HGNC Symbol;Acc:705]
SPPL2A	63	132	2.1	SPPL2A	signal peptide peptidase like 2A [Source:HGNC Symbol;Acc:30227]
MTMR10	15	32	2.1	MTMR10	myotubularin related protein 10 [Source:HGNC Symbol;Acc:25999]
STX4	29	61	2.1	STX4	syntaxin 4 [Source:HGNC Symbol;Acc:11439]
TMSB4X	4471	9401	2.1	TMSB4X	thymosin beta 4, X-linked [Source:HGNC Symbol;Acc:11881]
PPP2R5A	11	24	2.1	PPP2R5A	protein phosphatase 2, regulatory subunit B', alpha [Source:HGNC Symbol;Acc:9309]
ACER3	11	22	2.1	ACER3	alkaline ceramidase 3 [Source:HGNC Symbol;Acc:16066]
SHISA5	56	118	2.1	SHISA5	shisa family member 5 [Source:HGNC Symbol;Acc:30376]
TMEM150A	14	30	2.1	TMEM150A	transmembrane protein 150A [Source:HGNC Symbol;Acc:24677]
PGPEP1	8	17	2.1	PGPEP1	pyroglutamyl-peptidase I [Source:HGNC Symbol;Acc:13568]
KIAA1033	43	90	2.1	KIAA1033	KIAA1033 [Source:HGNC Symbol;Acc:29174]
NFE2L1	187	392	2.1	NFE2L1	nuclear factor, erythroid 2-like 1 [Source:HGNC Symbol;Acc:7781]
CYB5R4	14	28	2.1	CYB5R4	cytochrome b5 reductase 4 [Source:HGNC Symbol;Acc:20147]
SNX9	29	60	2.1	SNX9	sorting nexin 9 [Source:HGNC Symbol;Acc:14973]
STK39	36	75	2.1	STK39	serine threonine kinase 39 [Source:HGNC Symbol;Acc:17717]
KCMF1	16	34	2.1	KCMF1	potassium channel modulatory factor 1 [Source:HGNC Symbol;Acc:20589]
OTUD7B	12	26	2.1	OTUD7B	OTU domain containing 7B [Source:HGNC Symbol;Acc:16683]
RNF19A	25	52	2.1	RNF19A	ring finger protein 19A, RBR E3 ubiquitin protein ligase [Source:HGNC Symbol;Acc:13432]
HELZ2	3	7	2.1	HELZ2	helicase with zinc finger 2, transcriptional coactivator [Source:HGNC Symbol;Acc:30021]
ALAD	22	45	2.1	ALAD	aminolevulinate dehydratase [Source:HGNC Symbol;Acc:395]
LEPROT	70	147	2.1	LEPROT	leptin receptor overlapping transcript [Source:HGNC Symbol;Acc:29477]
ITFG1	57	119	2.1	ITFG1	integrin alpha FG-GAP repeat containing 1 [Source:HGNC Symbol;Acc:30697]
MTSS1L	23	48	2.1	MTSS1L	metastasis suppressor 1-like [Source:HGNC Symbol;Acc:25094]
TMEM165	106	221	2.1	TMEM165	transmembrane protein 165 [Source:HGNC Symbol;Acc:30760]
DDX58	10	21	2.1	DDX58	DEAD (Asp-Glu-Ala-Asp) box polypeptide 58 [Source:HGNC Symbol;Acc:19102]
SEC23A	88	183	2.1	SEC23A	Sec23 homolog A (S. cerevisiae) [Source:HGNC Symbol;Acc:10701]
PTPRJ	7	15	2.1	PTPRJ	protein tyrosine phosphatase, receptor type, J [Source:HGNC Symbol;Acc:9673]
SH3BP5L	19	38	2.1	SH3BP5L	SH3-binding domain protein 5-like [Source:HGNC Symbol;Acc:29360]
STXBP3	40	83	2.1	STXBP3	syntaxin binding protein 3 [Source:HGNC Symbol;Acc:11446]
RAB2A	62	128	2.1	RAB2A	RAB2A, member RAS oncogene family [Source:HGNC Symbol;Acc:9763]
SLC19A2	16	34	2.1	SLC19A2	solute carrier family 19 (thiamine transporter), member 2 [Source:HGNC Symbol;Acc:10938]
AGPS	42	86	2	AGPS	alkylglycerone phosphate synthase [Source:HGNC Symbol;Acc:327]
VAPA	38	78	2	VAPA	VAMP (vesicle-associated membrane protein)-associated protein A, 33kDa [Source:HGNC Symbol;Acc:12648]
DNMBP	11	23	2	DNMBP	dynamin binding protein [Source:HGNC Symbol;Acc:30373]
LGALS8	13	26	2	LGALS8	lectin, galactoside-binding, soluble, 8 [Source:HGNC Symbol;Acc:6569]
TMEM167B	35	72	2	TMEM167B	transmembrane protein 167B [Source:HGNC Symbol;Acc:30187]
PGM3	56	113	2	PGM3	phosphoglucomutase 3 [Source:HGNC Symbol;Acc:8907]
FAM214A	10	20	2	FAM214A	family with sequence similarity 214, member A [Source:HGNC Symbol;Acc:25609]
ARV1	15	31	2	ARV1	ARV1 homolog (S. cerevisiae) [Source:HGNC Symbol;Acc:29561]
FAM134A	27	55	2	FAM134A	family with sequence similarity 134, member A [Source:HGNC Symbol;Acc:28450]
MYADM	66	135	2	MYADM	myeloid-associated differentiation marker [Source:HGNC Symbol;Acc:7544]
CDC73	19	38	2	CDC73	cell division cycle 73 [Source:HGNC Symbol;Acc:16783]
CAT	12	24	2	CAT	catalase [Source:HGNC Symbol;Acc:1516]
HADHB	86	175	2	HADHB	hydroxyacyl-CoA dehydrogenase/3-ketoacyl-CoA thiolase/enoyl-CoA hydratase (trifunctional protein), beta subunit [Source:HGNC Symbol;Acc:4803]
WSB2	53	108	2	WSB2	WD repeat and SOCS box containing 2 [Source:HGNC Symbol;Acc:19222]
ZNF12	13	27	2	ZNF12	zinc finger protein 12 [Source:HGNC Symbol;Acc:12902]
DYM	20	41	2	DYM	dymeclin [Source:HGNC Symbol;Acc:21317]
GNG10	184	374	2	GNG10	guanine nucleotide binding protein (G protein), gamma 10 [Source:HGNC Symbol;Acc:4402]
TECPR1	15	31	2	TECPR1	tectonin beta-propeller repeat containing 1 [Source:HGNC Symbol;Acc:22214]
RAB6A	111	225	2	RAB6A	RAB6A, member RAS oncogene family [Source:HGNC Symbol;Acc:9786]
MEMO1	37	75	2	MEMO1	mediator of cell motility 1 [Source:HGNC Symbol;Acc:14014]
METTL15	7	14	2	METTL15	methyltransferase like 15 [Source:HGNC Symbol;Acc:26606]
NPTN	138	278	2	NPTN	neuroplastin [Source:HGNC Symbol;Acc:17867]
DNAJB12	20	41	2	DNAJB12	DnaJ (Hsp40) homolog, subfamily B, member 12 [Source:HGNC Symbol;Acc:14891]
TRIM25	9	19	2	TRIM25	tripartite motif containing 25 [Source:HGNC Symbol;Acc:12932]
BASP1	269	544	2	BASP1	brain abundant, membrane attached signal protein 1 [Source:HGNC Symbol;Acc:957]
PEX13	16	33	2	PEX13	peroxisomal biogenesis factor 13 [Source:HGNC Symbol;Acc:8855]
RNF213	15	30	2	RNF213	ring finger protein 213 [Source:HGNC Symbol;Acc:14539]
EIF2S2	188	379	2	EIF2S2	eukaryotic translation initiation factor 2, subunit 2 beta, 38kDa [Source:HGNC Symbol;Acc:3266]
KIAA1468	12	25	2	KIAA1468	KIAA1468 [Source:HGNC Symbol;Acc:29289]
ANKRD13A	14	29	2	ANKRD13A	ankyrin repeat domain 13A [Source:HGNC Symbol;Acc:21268]
SLMAP	30	61	2	SLMAP	sarcolemma associated protein [Source:HGNC Symbol;Acc:16643]
C16orf72	45	91	2
DNAJC25	23	46	2	DNAJC25	DnaJ (Hsp40) homolog, subfamily C , member 25 [Source:HGNC Symbol;Acc:34187]
WDR1	144	288	2	WDR1	WD repeat domain 1 [Source:HGNC Symbol;Acc:12754]
COL4A3BP	33	66	2	COL4A3BP	collagen, type IV, alpha 3 (Goodpasture antigen) binding protein [Source:HGNC Symbol;Acc:2205]
CEP112	13	25	2	CEP112	centrosomal protein 112kDa [Source:HGNC Symbol;Acc:28514]
GPX8	100	201	2	GPX8	glutathione peroxidase 8 (putative) [Source:HGNC Symbol;Acc:33100]
LPIN2	19	38	2	LPIN2	lipin 2 [Source:HGNC Symbol;Acc:14450]
DTWD2	4	8	2	DTWD2	DTW domain containing 2 [Source:HGNC Symbol;Acc:19334]
CHST12	8	16	2	CHST12	carbohydrate (chondroitin 4) sulfotransferase 12 [Source:HGNC Symbol;Acc:17423]
YIPF2	30	60	2	YIPF2	Yip1 domain family, member 2 [Source:HGNC Symbol;Acc:28476]
ARL8B	78	156	2	ARL8B	ADP-ribosylation factor-like 8B [Source:HGNC Symbol;Acc:25564]
LOC374443	7	14	2
MDH1	163	326	2	MDH1	malate dehydrogenase 1, NAD (soluble) [Source:HGNC Symbol;Acc:6970]
VPS54	28	56	2	VPS54	vacuolar protein sorting 54 homolog (S. cerevisiae) [Source:HGNC Symbol;Acc:18652]
CMTM4	14	28	2	CMTM4	CKLF-like MARVEL transmembrane domain containing 4 [Source:HGNC Symbol;Acc:19175]
TMF1	22	43	2	TMF1	TATA element modulatory factor 1 [Source:HGNC Symbol;Acc:11870]
CAPZA2	140	279	2	CAPZA2	capping protein (actin filament) muscle Z-line, alpha 2 [Source:HGNC Symbol;Acc:1490]
C5orf15	94	186	2
BACE1	30	60	2	BACE1	beta-site APP-cleaving enzyme 1 [Source:HGNC Symbol;Acc:933]
KIAA1432	22	43	2	KIAA1432	KIAA1432 [Source:HGNC Symbol;Acc:17686]
HIF1A	169	335	2	HIF1A	hypoxia inducible factor 1, alpha subunit (basic helix-loop-helix transcription factor) [Source:HGNC Symbol;Acc:4910]
ATP6V1C1	34	67	2	ATP6V1C1	ATPase, H+ transporting, lysosomal 42kDa, V1 subunit C1 [Source:HGNC Symbol;Acc:856]
CYP20A1	7	14	2	CYP20A1	cytochrome P450, family 20, subfamily A, polypeptide 1 [Source:HGNC Symbol;Acc:20576]
TMEM110	25	49	2	TMEM110	transmembrane protein 110 [Source:HGNC Symbol;Acc:30526]
GORASP2	77	153	2	GORASP2	golgi reassembly stacking protein 2, 55kDa [Source:HGNC Symbol;Acc:17500]
TNS1	14	28	2	TNS1	tensin 1 [Source:HGNC Symbol;Acc:11973]
ARL8A	15	30	2	ARL8A	ADP-ribosylation factor-like 8A [Source:HGNC Symbol;Acc:25192]
CORO1C	177	348	2	CORO1C	coronin, actin binding protein, 1C [Source:HGNC Symbol;Acc:2254]
SEC62	121	238	2	SEC62	SEC62 homolog (S. cerevisiae) [Source:HGNC Symbol;Acc:11846]
IRAK4	6	12	2	IRAK4	interleukin-1 receptor-associated kinase 4 [Source:HGNC Symbol;Acc:17967]
KCTD10	86	169	2	KCTD10	potassium channel tetramerization domain containing 10 [Source:HGNC Symbol;Acc:23236]
ARFGAP3	87	171	2	ARFGAP3	ADP-ribosylation factor GTPase activating protein 3 [Source:HGNC Symbol;Acc:661]
MAPKAPK2	53	104	2	MAPKAPK2	mitogen-activated protein kinase-activated protein kinase 2 [Source:HGNC Symbol;Acc:6887]
METTL6	15	29	2	METTL6	methyltransferase like 6 [Source:HGNC Symbol;Acc:28343]
CTTN	337	661	2	CTTN	cortactin [Source:HGNC Symbol;Acc:3338]
WIPF1	21	41	2	WIPF1	WAS/WASL interacting protein family, member 1 [Source:HGNC Symbol;Acc:12736]
IRF2BP2	53	103	2	IRF2BP2	interferon regulatory factor 2 binding protein 2 [Source:HGNC Symbol;Acc:21729]
ZFPM2	4	7	2	ZFPM2	zinc finger protein, FOG family member 2 [Source:HGNC Symbol;Acc:16700]
OBFC1	6	12	2	OBFC1	oligonucleotide/oligosaccharide-binding fold containing 1 [Source:HGNC Symbol;Acc:26200]
RDH11	115	225	2	RDH11	retinol dehydrogenase 11 (all-trans/9-cis/11-cis) [Source:HGNC Symbol;Acc:17964]
BCAP29	18	36	2	BCAP29	B-cell receptor-associated protein 29 [Source:HGNC Symbol;Acc:24131]
RRAGC	56	110	2	RRAGC	Ras-related GTP binding C [Source:HGNC Symbol;Acc:19902]
LIG4	22	43	2	LIG4	ligase IV, DNA, ATP-dependent [Source:HGNC Symbol;Acc:6601]
LOC285074	15	29	2
GSR	42	83	1.9	GSR	glutathione reductase [Source:HGNC Symbol;Acc:4623]
BNIP3L	127	246	1.9	BNIP3L	BCL2/adenovirus E1B 19kDa interacting protein 3-like [Source:HGNC Symbol;Acc:1085]
SLC30A5	42	81	1.9	SLC30A5	solute carrier family 30 (zinc transporter), member 5 [Source:HGNC Symbol;Acc:19089]
PPP1R7	58	114	1.9	PPP1R7	protein phosphatase 1, regulatory subunit 7 [Source:HGNC Symbol;Acc:9295]
KPNA6	19	37	1.9	KPNA6	karyopherin alpha 6 (importin alpha 7) [Source:HGNC Symbol;Acc:6399]
ADIPOR1	34	67	1.9	ADIPOR1	adiponectin receptor 1 [Source:HGNC Symbol;Acc:24040]
AP3S2	16	31	1.9	AP3S2	adaptor-related protein complex 3, sigma 2 subunit [Source:HGNC Symbol;Acc:571]
C10orf88	6	12	1.9
C7orf13	3	7	1.9
WBP5	862	1670	1.9	WBP5	WW domain binding protein 5 [Source:HGNC Symbol;Acc:30084]
KIAA0247	8	15	1.9	KIAA0247	KIAA0247 [Source:HGNC Symbol;Acc:19956]
IAH1	21	41	1.9	IAH1	isoamyl acetate-hydrolyzing esterase 1 homolog (S. cerevisiae) [Source:HGNC Symbol;Acc:27696]
NADSYN1	17	34	1.9	NADSYN1	NAD synthetase 1 [Source:HGNC Symbol;Acc:29832]
TBC1D22B	9	18	1.9	TBC1D22B	TBC1 domain family, member 22B [Source:HGNC Symbol;Acc:21602]
AHCYL1	121	233	1.9	AHCYL1	adenosylhomocysteinase-like 1 [Source:HGNC Symbol;Acc:344]
CHMP2B	50	97	1.9	CHMP2B	charged multivesicular body protein 2B [Source:HGNC Symbol;Acc:24537]
FAM108B1	28	54	1.9
EXD2	10	20	1.9	EXD2	exonuclease 3'-5' domain containing 2 [Source:HGNC Symbol;Acc:20217]
VAMP3	145	279	1.9	VAMP3	vesicle-associated membrane protein 3 [Source:HGNC Symbol;Acc:12644]
C1orf216	26	49	1.9
VOPP1	73	140	1.9	VOPP1	vesicular, overexpressed in cancer, prosurvival protein 1 [Source:HGNC Symbol;Acc:34518]
LRP1	60	115	1.9	LRP1	low density lipoprotein receptor-related protein 1 [Source:HGNC Symbol;Acc:6692]
NT5DC1	20	39	1.9	NT5DC1	5'-nucleotidase domain containing 1 [Source:HGNC Symbol;Acc:21556]
FAM210B	28	53	1.9	FAM210B	family with sequence similarity 210, member B [Source:HGNC Symbol;Acc:16102]
ABHD13	22	42	1.9	ABHD13	abhydrolase domain containing 13 [Source:HGNC Symbol;Acc:20293]
RABGEF1	17	33	1.9	RABGEF1	RAB guanine nucleotide exchange factor (GEF) 1 [Source:HGNC Symbol;Acc:17676]
C6orf106	90	170	1.9
ARSB	12	23	1.9	ARSB	arylsulfatase B [Source:HGNC Symbol;Acc:714]
PPAPDC2	12	22	1.9	PPAPDC2	phosphatidic acid phosphatase type 2 domain containing 2 [Source:HGNC Symbol;Acc:23682]
KIAA0226	6	12	1.9	KIAA0226	KIAA0226 [Source:HGNC Symbol;Acc:28991]
COG2	15	28	1.9	COG2	component of oligomeric golgi complex 2 [Source:HGNC Symbol;Acc:6546]
ARID5B	23	43	1.9	ARID5B	AT rich interactive domain 5B (MRF1-like) [Source:HGNC Symbol;Acc:17362]
CTDP1	16	30	1.9	CTDP1	CTD (carboxy-terminal domain, RNA polymerase II, polypeptide A) phosphatase, subunit 1 [Source:HGNC Symbol;Acc:2498]
ACTR6	31	58	1.9	ACTR6	ARP6 actin-related protein 6 homolog (yeast) [Source:HGNC Symbol;Acc:24025]
FKBP9	134	251	1.9	FKBP9	FK506 binding protein 9, 63 kDa [Source:HGNC Symbol;Acc:3725]
TEP1	7	12	1.9	TEP1	telomerase-associated protein 1 [Source:HGNC Symbol;Acc:11726]
SLC25A32	23	44	1.9	SLC25A32	solute carrier family 25 (mitochondrial folate carrier), member 32 [Source:HGNC Symbol;Acc:29683]
RIOK3	58	108	1.9	RIOK3	RIO kinase 3 [Source:HGNC Symbol;Acc:11451]
ZNF557	4	7	1.9	ZNF557	zinc finger protein 557 [Source:HGNC Symbol;Acc:28632]
GABARAPL2	232	433	1.9	GABARAPL2	GABA(A) receptor-associated protein-like 2 [Source:HGNC Symbol;Acc:13291]
GAPVD1	16	30	1.9	GAPVD1	GTPase activating protein and VPS9 domains 1 [Source:HGNC Symbol;Acc:23375]
MAPK14	34	64	1.9	MAPK14	mitogen-activated protein kinase 14 [Source:HGNC Symbol;Acc:6876]
RSU1	23	43	1.9	RSU1	Ras suppressor protein 1 [Source:HGNC Symbol;Acc:10464]
DUSP11	53	98	1.9	DUSP11	dual specificity phosphatase 11 (RNA/RNP complex 1-interacting) [Source:HGNC Symbol;Acc:3066]
EXOC1	24	45	1.9	EXOC1	exocyst complex component 1 [Source:HGNC Symbol;Acc:30380]
TNFRSF1A	77	143	1.9	TNFRSF1A	tumor necrosis factor receptor superfamily, member 1A [Source:HGNC Symbol;Acc:11916]
ATP6V1D	78	146	1.9	ATP6V1D	ATPase, H+ transporting, lysosomal 34kDa, V1 subunit D [Source:HGNC Symbol;Acc:13527]
ZNF184	7	14	1.9	ZNF184	zinc finger protein 184 [Source:HGNC Symbol;Acc:12975]
DNAJC15	15	28	1.9	DNAJC15	DnaJ (Hsp40) homolog, subfamily C, member 15 [Source:HGNC Symbol;Acc:20325]
SYF2	136	252	1.9	SYF2	SYF2 pre-mRNA-splicing factor [Source:HGNC Symbol;Acc:19824]
SEP15	93	172	1.9	42628	Homo sapiens 15 kDa selenoprotein (SEP15), transcript variant 2, mRNA. [Source:RefSeq mRNA;Acc:NM_203341]
SERAC1	6	11	1.9	SERAC1	serine active site containing 1 [Source:HGNC Symbol;Acc:21061]
C2CD2	9	16	1.8	C2CD2	C2 calcium-dependent domain containing 2 [Source:HGNC Symbol;Acc:1266]
ATF1	42	77	1.8	ATF1	activating transcription factor 1 [Source:HGNC Symbol;Acc:783]
PPP3CA	44	81	1.8	PPP3CA	protein phosphatase 3, catalytic subunit, alpha isozyme [Source:HGNC Symbol;Acc:9314]
METTL23	18	34	1.8	METTL23	methyltransferase like 23 [Source:HGNC Symbol;Acc:26988]
RHEB	184	338	1.8	RHEB	Ras homolog enriched in brain [Source:HGNC Symbol;Acc:10011]
JAKMIP2	14	26	1.8	JAKMIP2	janus kinase and microtubule interacting protein 2 [Source:HGNC Symbol;Acc:29067]
PEX2	20	37	1.8	PEX2	peroxisomal biogenesis factor 2 [Source:HGNC Symbol;Acc:9717]
THRA	14	26	1.8	THRA	thyroid hormone receptor, alpha [Source:HGNC Symbol;Acc:11796]
HACL1	15	27	1.8	HACL1	2-hydroxyacyl-CoA lyase 1 [Source:HGNC Symbol;Acc:17856]
CHRM3	13	23	1.8	CHRM3	cholinergic receptor, muscarinic 3 [Source:HGNC Symbol;Acc:1952]
PDGFRB	51	92	1.8	PDGFRB	platelet-derived growth factor receptor, beta polypeptide [Source:HGNC Symbol;Acc:8804]
FAM222B	8	14	1.8	FAM222B	family with sequence similarity 222, member B [Source:HGNC Symbol;Acc:25563]
CAPN7	46	83	1.8	CAPN7	calpain 7 [Source:HGNC Symbol;Acc:1484]
KREMEN1	8	15	1.8	KREMEN1	kringle containing transmembrane protein 1 [Source:HGNC Symbol;Acc:17550]
LMBRD1	55	100	1.8	LMBRD1	LMBR1 domain containing 1 [Source:HGNC Symbol;Acc:23038]
SLC25A12	21	38	1.8	SLC25A12	solute carrier family 25 (aspartate/glutamate carrier), member 12 [Source:HGNC Symbol;Acc:10982]
KIAA2013	14	25	1.8	KIAA2013	KIAA2013 [Source:HGNC Symbol;Acc:28513]
EZR	86	154	1.8	EZR	ezrin [Source:HGNC Symbol;Acc:12691]
CCDC132	13	24	1.8	CCDC132	coiled-coil domain containing 132 [Source:HGNC Symbol;Acc:25956]
ETAA1	24	44	1.8	ETAA1	Ewing tumor-associated antigen 1 [Source:HGNC Symbol;Acc:24648]
TAX1BP1	106	189	1.8	TAX1BP1	Tax1 (human T-cell leukemia virus type I) binding protein 1 [Source:HGNC Symbol;Acc:11575]
PPP2CB	95	171	1.8	PPP2CB	protein phosphatase 2, catalytic subunit, beta isozyme [Source:HGNC Symbol;Acc:9300]
CCDC92	31	55	1.8	CCDC92	coiled-coil domain containing 92 [Source:HGNC Symbol;Acc:29563]
C1D	61	109	1.8	C1D	C1D nuclear receptor corepressor [Source:HGNC Symbol;Acc:29911]
GRPEL2	10	17	1.8	GRPEL2	GrpE-like 2, mitochondrial (E. coli) [Source:HGNC Symbol;Acc:21060]
CISD2	19	33	1.8	CISD2	CDGSH iron sulfur domain 2 [Source:HGNC Symbol;Acc:24212]
SNX17	103	183	1.8	SNX17	sorting nexin 17 [Source:HGNC Symbol;Acc:14979]
NBAS	18	33	1.8	NBAS	neuroblastoma amplified sequence [Source:HGNC Symbol;Acc:15625]
FAM104A	37	66	1.8	FAM104A	family with sequence similarity 104, member A [Source:HGNC Symbol;Acc:25918]
DAZAP2	144	256	1.8	DAZAP2	DAZ associated protein 2 [Source:HGNC Symbol;Acc:2684]
MTDH	58	104	1.8	MTDH	metadherin [Source:HGNC Symbol;Acc:29608]
PRKAG1	43	77	1.8	PRKAG1	protein kinase, AMP-activated, gamma 1 non-catalytic subunit [Source:HGNC Symbol;Acc:9385]
SPG20	119	212	1.8	SPG20	spastic paraplegia 20 (Troyer syndrome) [Source:HGNC Symbol;Acc:18514]
RNF8	12	21	1.8	RNF8	ring finger protein 8, E3 ubiquitin protein ligase [Source:HGNC Symbol;Acc:10071]
MMADHC	253	448	1.8	MMADHC	methylmalonic aciduria (cobalamin deficiency) cblD type, with homocystinuria [Source:HGNC Symbol;Acc:25221]
TOR1A	34	60	1.8	TOR1A	torsin family 1, member A (torsin A) [Source:HGNC Symbol;Acc:3098]
LRRFIP2	38	67	1.8	LRRFIP2	leucine rich repeat (in FLII) interacting protein 2 [Source:HGNC Symbol;Acc:6703]
TM2D2	51	91	1.8	TM2D2	TM2 domain containing 2 [Source:HGNC Symbol;Acc:24127]
UBE2F	33	59	1.8	UBE2F	ubiquitin-conjugating enzyme E2F (putative) [Source:HGNC Symbol;Acc:12480]
PEX11B	35	61	1.8	PEX11B	peroxisomal biogenesis factor 11 beta [Source:HGNC Symbol;Acc:8853]
TBL2	20	35	1.8	TBL2	transducin (beta)-like 2 [Source:HGNC Symbol;Acc:11586]
MRPL19	29	50	1.8	MRPL19	mitochondrial ribosomal protein L19 [Source:HGNC Symbol;Acc:14052]
ERP44	28	50	1.8	ERP44	endoplasmic reticulum protein 44 [Source:HGNC Symbol;Acc:18311]
CDV3	204	359	1.8	CDV3	CDV3 homolog (mouse) [Source:HGNC Symbol;Acc:26928]
DIEXF	3	5	1.8	DIEXF	digestive organ expansion factor homolog (zebrafish) [Source:HGNC Symbol;Acc:28440]
FAM206A	12	21	1.8	FAM206A	family with sequence similarity 206, member A [Source:HGNC Symbol;Acc:1364]
GOLGA5	43	76	1.7	GOLGA5	golgin A5 [Source:HGNC Symbol;Acc:4428]
PHF16	12	20	1.7	PHF16	jade family PHD finger 3 [Source:HGNC Symbol;Acc:22982]
IFNGR1	38	67	1.7	IFNGR1	interferon gamma receptor 1 [Source:HGNC Symbol;Acc:5439]
DPH3	20	35	1.7	DPH3	diphthamide biosynthesis 3 [Source:HGNC Symbol;Acc:27717]
TBC1D15	30	53	1.7	TBC1D15	TBC1 domain family, member 15 [Source:HGNC Symbol;Acc:25694]
OSBP	43	75	1.7	OSBP	oxysterol binding protein [Source:HGNC Symbol;Acc:8503]
KIAA0196	22	38	1.7	KIAA0196	KIAA0196 [Source:HGNC Symbol;Acc:28984]
UBE2B	72	124	1.7	UBE2B	ubiquitin-conjugating enzyme E2B [Source:HGNC Symbol;Acc:12473]
CAMLG	47	81	1.7	CAMLG	calcium modulating ligand [Source:HGNC Symbol;Acc:1471]
TANGO6	6	11	1.7	TANGO6	transport and golgi organization 6 homolog (Drosophila) [Source:HGNC Symbol;Acc:25749]
TP53RK	17	30	1.7	TP53RK	TP53 regulating kinase [Source:HGNC Symbol;Acc:16197]
KANK2	113	195	1.7	KANK2	KN motif and ankyrin repeat domains 2 [Source:HGNC Symbol;Acc:29300]
FBXL4	13	23	1.7	FBXL4	F-box and leucine-rich repeat protein 4 [Source:HGNC Symbol;Acc:13601]
EXOSC1	11	20	1.7	EXOSC1	exosome component 1 [Source:HGNC Symbol;Acc:17286]
ACOT9	41	70	1.7	ACOT9	acyl-CoA thioesterase 9 [Source:HGNC Symbol;Acc:17152]
GLTP	20	34	1.7	GLTP	glycolipid transfer protein [Source:HGNC Symbol;Acc:24867]
UBOX5	4	7	1.7	UBOX5	U-box domain containing 5 [Source:HGNC Symbol;Acc:17777]
[truncated: 1,071 more rows]

## Sheet: imPC vs imSMC
GENE NAME	imSMC (avg TPM)	imPC (avg TPM)	fold change	GENE NAME	DESCRIPTION
KRT19	0.001	354.795	354795	KRT19	keratin 19 [Source:HGNC Symbol;Acc:6436]
FSTL5	0.001	74.7949	74794.9	FSTL5	follistatin-like 5 [Source:HGNC Symbol;Acc:21386]
NPY	0.001	63.0043	63004.3	NPY	neuropeptide Y [Source:HGNC Symbol;Acc:7955]
SFTA1P	0.001	57.5085	57508.5
BCHE	0.001	49.7427	49742.7	BCHE	butyrylcholinesterase [Source:HGNC Symbol;Acc:983]
NPY1R	0.001	47.5627	47562.7	NPY1R	neuropeptide Y receptor Y1 [Source:HGNC Symbol;Acc:7956]
CHODL	0.001	43.1754	43175.4	CHODL	chondrolectin [Source:HGNC Symbol;Acc:17807]
TNFSF11	0.001	39.4821	39482.1	TNFSF11	tumor necrosis factor (ligand) superfamily, member 11 [Source:HGNC Symbol;Acc:11926]
HOXC10	0.001	38.6988	38698.8	HOXC10	homeobox C10 [Source:HGNC Symbol;Acc:5122]
KLHL14	0.001	30.2216	30221.6	KLHL14	kelch-like family member 14 [Source:HGNC Symbol;Acc:29266]
LOC654342	0.001	20.6535	20653.5
SNCG	0.001	20.1349	20134.9	SNCG	synuclein, gamma (breast cancer-specific protein 1) [Source:HGNC Symbol;Acc:11141]
SLITRK6	0.001	18.326	18326	SLITRK6	SLIT and NTRK-like family, member 6 [Source:HGNC Symbol;Acc:23503]
GRIA4	0.001	16.8932	16893.2	GRIA4	glutamate receptor, ionotropic, AMPA 4 [Source:HGNC Symbol;Acc:4574]
SLITRK5	0.001	14.7563	14756.3	SLITRK5	SLIT and NTRK-like family, member 5 [Source:HGNC Symbol;Acc:20295]
EPDR1	0.001	14.536	14536	EPDR1	ependymin related 1 [Source:HGNC Symbol;Acc:17572]
MGMT	0.001	13.2691	13269.1	MGMT	O-6-methylguanine-DNA methyltransferase [Source:HGNC Symbol;Acc:7059]
FXYD6	0.001	12.911	12911	FXYD6	FXYD domain containing ion transport regulator 6 [Source:HGNC Symbol;Acc:4030]
KLHL23	0.001	12.1943	12194.3	KLHL23	kelch-like family member 23 [Source:HGNC Symbol;Acc:27506]
NELL2	0.001	11.3441	11344.1	NELL2	NEL-like 2 (chicken) [Source:HGNC Symbol;Acc:7751]
GAP43	0.001	10.0879	10087.9	GAP43	growth associated protein 43 [Source:HGNC Symbol;Acc:4140]
THY1	0.001	10.0099	10009.9	THY1	Thy-1 cell surface antigen [Source:HGNC Symbol;Acc:11801]
SELP	0.001	9.54489	9544.89	SELP	selectin P (granule membrane protein 140kDa, antigen CD62) [Source:HGNC Symbol;Acc:10721]
TNFAIP2	0.001	9.291	9291	TNFAIP2	tumor necrosis factor, alpha-induced protein 2 [Source:HGNC Symbol;Acc:11895]
SLITRK4	0.001	8.21961	8219.61	SLITRK4	SLIT and NTRK-like family, member 4 [Source:HGNC Symbol;Acc:23502]
NPY5R	0.001	8.13461	8134.61	NPY5R	neuropeptide Y receptor Y5 [Source:HGNC Symbol;Acc:7958]
GPER	0.001	7.53294	7532.94
PLA2G3	0.001	7.45961	7459.61	PLA2G3	phospholipase A2, group III [Source:HGNC Symbol;Acc:17934]
PRKCZ	0.001	7.36628	7366.28	PRKCZ	protein kinase C, zeta [Source:HGNC Symbol;Acc:9412]
NPAS3	0.001	7.26489	7264.89	NPAS3	neuronal PAS domain protein 3 [Source:HGNC Symbol;Acc:19311]
NKX2-3	0.001	6.99739	6997.39	NKX2-3	NK2 homeobox 3 [Source:HGNC Symbol;Acc:7836]
DLL4	0.001	6.88906	6889.06	DLL4	delta-like 4 (Drosophila) [Source:HGNC Symbol;Acc:2910]
MEF2C	0.001	6.88517	6885.17	MEF2C	myocyte enhancer factor 2C [Source:HGNC Symbol;Acc:6996]
WT1	0.001	6.63433	6634.33	WT1	Wilms tumor 1 [Source:HGNC Symbol;Acc:12796]
NDST3	0.001	6.37683	6376.83	NDST3	N-deacetylase/N-sulfotransferase (heparan glucosaminyl) 3 [Source:HGNC Symbol;Acc:7682]
LFNG	0.001	6.371	6371	LFNG	LFNG O-fucosylpeptide 3-beta-N-acetylglucosaminyltransferase [Source:HGNC Symbol;Acc:6560]
RNF182	0.001	5.40072	5400.72	RNF182	ring finger protein 182 [Source:HGNC Symbol;Acc:28522]
TFAP2A	0.001	5.34517	5345.17	TFAP2A	transcription factor AP-2 alpha (activating enhancer binding protein 2 alpha) [Source:HGNC Symbol;Acc:11742]
ALX1	0.001	4.98822	4988.22	ALX1	ALX homeobox 1 [Source:HGNC Symbol;Acc:1494]
FRMD4B	0.001	4.95406	4954.06	FRMD4B	FERM domain containing 4B [Source:HGNC Symbol;Acc:24886]
LPHN3	0.001	4.74044	4740.44	LPHN3	latrophilin 3 [Source:HGNC Symbol;Acc:20974]
SYT4	0.001	4.68656	4686.56	SYT4	synaptotagmin IV [Source:HGNC Symbol;Acc:11512]
CLEC14A	0.001	4.64378	4643.78	CLEC14A	C-type lectin domain family 14, member A [Source:HGNC Symbol;Acc:19832]
LHX1	0.001	4.63183	4631.83	LHX1	LIM homeobox 1 [Source:HGNC Symbol;Acc:6593]
IGDCC3	0.001	4.54239	4542.39	IGDCC3	immunoglobulin superfamily, DCC subclass, member 3 [Source:HGNC Symbol;Acc:9700]
PCSK9	0.001	4.52322	4523.22	PCSK9	proprotein convertase subtilisin/kexin type 9 [Source:HGNC Symbol;Acc:20001]
HS6ST2	0.001	4.09406	4094.06	HS6ST2	heparan sulfate 6-O-sulfotransferase 2 [Source:HGNC Symbol;Acc:19133]
LPL	0.001	3.92933	3929.33	LPL	lipoprotein lipase [Source:HGNC Symbol;Acc:6677]
EPHA7	0.001	3.83211	3832.11	EPHA7	EPH receptor A7 [Source:HGNC Symbol;Acc:3390]
LCTL	0.001	3.60572	3605.72	LCTL	lactase-like [Source:HGNC Symbol;Acc:15583]
CNTNAP3B	0.001	3.60406	3604.06	CNTNAP3B	contactin associated protein-like 3B [Source:HGNC Symbol;Acc:32035]
LRRN4	0.001	3.42739	3427.39	LRRN4	leucine rich repeat neuronal 4 [Source:HGNC Symbol;Acc:16208]
GPC3	0.001	3.15572	3155.72	GPC3	glypican 3 [Source:HGNC Symbol;Acc:4451]
FILIP1	0.001	3.13544	3135.44	FILIP1	filamin A interacting protein 1 [Source:HGNC Symbol;Acc:21015]
HOXD8	0.001	2.97822	2978.22	HOXD8	homeobox D8 [Source:HGNC Symbol;Acc:5139]
ACTBL2	0.001	2.94933	2949.33	ACTBL2	actin, beta-like 2 [Source:HGNC Symbol;Acc:17780]
FAM72B	0.001	2.801	2801	FAM72B	family with sequence similarity 72, member B [Source:HGNC Symbol;Acc:24805]
SHISA2	0.001	2.77433	2774.33	SHISA2	shisa family member 2 [Source:HGNC Symbol;Acc:20366]
EEF1A2	0.001	2.65489	2654.89	EEF1A2	eukaryotic translation elongation factor 1 alpha 2 [Source:HGNC Symbol;Acc:3192]
PTPRD	0.001	2.41572	2415.72	PTPRD	protein tyrosine phosphatase, receptor type, D [Source:HGNC Symbol;Acc:9668]
RSPO3	0.001	2.39211	2392.11	RSPO3	R-spondin 3 [Source:HGNC Symbol;Acc:20866]
EBF3	0.001	2.32183	2321.83	EBF3	early B-cell factor 3 [Source:HGNC Symbol;Acc:19087]
ABCB1	0.001	2.03628	2036.28	ABCB1	ATP-binding cassette, sub-family B (MDR/TAP), member 1 [Source:HGNC Symbol;Acc:40]
ICA1	0.001	1.98461	1984.61	ICA1	islet cell autoantigen 1, 69kDa [Source:HGNC Symbol;Acc:5343]
EFNA5	0.001	1.87822	1878.22	EFNA5	ephrin-A5 [Source:HGNC Symbol;Acc:3225]
SEMA3F	0.001	1.74128	1741.28	SEMA3F	sema domain, immunoglobulin domain (Ig), short basic domain, secreted, (semaphorin) 3F [Source:HGNC Symbol;Acc:10728]
FERMT1	0.001	1.66572	1665.72	FERMT1	fermitin family member 1 [Source:HGNC Symbol;Acc:15889]
SOBP	0.001	1.516	1516	SOBP	sine oculis binding protein homolog (Drosophila) [Source:HGNC Symbol;Acc:29256]
GRPR	0.001	1.50406	1504.06	GRPR	gastrin-releasing peptide receptor [Source:HGNC Symbol;Acc:4609]
FAM110B	0.001	1.45044	1450.44	FAM110B	family with sequence similarity 110, member B [Source:HGNC Symbol;Acc:28587]
MEGF10	0.001	1.26267	1262.67	MEGF10	multiple EGF-like-domains 10 [Source:HGNC Symbol;Acc:29634]
CNKSR2	0.001	1.246	1246	CNKSR2	connector enhancer of kinase suppressor of Ras 2 [Source:HGNC Symbol;Acc:19701]
SORCS2	0.001	1.19489	1194.89	SORCS2	sortilin-related VPS10 domain containing receptor 2 [Source:HGNC Symbol;Acc:16698]
GPR56	0.001	1.19128	1191.28	GPR56	G protein-coupled receptor 56 [Source:HGNC Symbol;Acc:4512]
GRIA3	0.001	1.15878	1158.78	GRIA3	glutamate receptor, ionotropic, AMPA 3 [Source:HGNC Symbol;Acc:4573]
EGFLAM	0.001	1.14656	1146.56	EGFLAM	EGF-like, fibronectin type III and laminin G domains [Source:HGNC Symbol;Acc:26810]
HECW2	0.001	1.1235	1123.5	HECW2	HECT, C2 and WW domain containing E3 ubiquitin protein ligase 2 [Source:HGNC Symbol;Acc:29853]
CCDC68	0.0532222	48.5566	912.336	CCDC68	coiled-coil domain containing 68 [Source:HGNC Symbol;Acc:24350]
C1orf106	0.001	0.890722	890.722
BMP8A	0.001	0.641833	641.833	BMP8A	bone morphogenetic protein 8a [Source:HGNC Symbol;Acc:21650]
FAM84A	0.001	0.624611	624.611	FAM84A	family with sequence similarity 84, member A [Source:HGNC Symbol;Acc:20743]
FRAS1	0.001	0.575444	575.444	FRAS1	Fraser syndrome 1 [Source:HGNC Symbol;Acc:19185]
SCN3A	0.001	0.535444	535.444	SCN3A	sodium channel, voltage-gated, type III, alpha subunit [Source:HGNC Symbol;Acc:10590]
LRRC17	0.149889	73.3416	489.306	LRRC17	leucine rich repeat containing 17 [Source:HGNC Symbol;Acc:16895]
TENM4	0.001	0.396556	396.556	TENM4	teneurin transmembrane protein 4 [Source:HGNC Symbol;Acc:29945]
S100A6	2.191	859.471	392.273	S100A6	S100 calcium binding protein A6 [Source:HGNC Symbol;Acc:10496]
UNC5C	0.071	25.8074	363.484	UNC5C	unc-5 homolog C (C. elegans) [Source:HGNC Symbol;Acc:12569]
MMP1	0.288778	94.3827	326.835	MMP1	matrix metallopeptidase 1 (interstitial collagenase) [Source:HGNC Symbol;Acc:7155]
HAPLN1	0.429333	109.705	255.525	HAPLN1	hyaluronan and proteoglycan link protein 1 [Source:HGNC Symbol;Acc:2380]
SYK	0.066	15.7582	238.761	SYK	spleen tyrosine kinase [Source:HGNC Symbol;Acc:11491]
GFRA1	0.0287778	5.49822	191.058	GFRA1	GDNF family receptor alpha 1 [Source:HGNC Symbol;Acc:4243]
G0S2	1.31572	226.112	171.854	G0S2	G0/G1switch 2 [Source:HGNC Symbol;Acc:30229]
EMB	0.0354444	6.03739	170.334	EMB	embigin [Source:HGNC Symbol;Acc:30465]
NOG	0.0887778	13.8254	155.731	NOG	noggin [Source:HGNC Symbol;Acc:7866]
TMC6	0.158222	24.0474	151.985	TMC6	transmembrane channel-like 6 [Source:HGNC Symbol;Acc:18021]
RCOR2	0.0696111	9.83628	141.303	RCOR2	REST corepressor 2 [Source:HGNC Symbol;Acc:27455]
COL4A6	0.305444	42.2954	138.472	COL4A6	collagen, type IV, alpha 6 [Source:HGNC Symbol;Acc:2208]
CDH10	0.0571111	7.66461	134.205	CDH10	cadherin 10, type 2 (T2-cadherin) [Source:HGNC Symbol;Acc:1749]
SERPINB7	0.0715556	9.48517	132.557	SERPINB7	serpin peptidase inhibitor, clade B (ovalbumin), member 7 [Source:HGNC Symbol;Acc:13902]
GABRA2	0.118778	15.6557	131.807	GABRA2	gamma-aminobutyric acid (GABA) A receptor, alpha 2 [Source:HGNC Symbol;Acc:4076]
C3AR1	0.0871111	9.581	109.986	C3AR1	complement component 3a receptor 1 [Source:HGNC Symbol;Acc:1319]
TXNRD2	0.0715556	7.75378	108.36	TXNRD2	thioredoxin reductase 2 [Source:HGNC Symbol;Acc:18155]
DSC2	0.0696111	7.47544	107.389	DSC2	desmocollin 2 [Source:HGNC Symbol;Acc:3036]
NDUFC2-KCTD14	0.769333	76.3113	99.1914	NDUFC2-KCTD14	NDUFC2-KCTD14 readthrough [Source:HGNC Symbol;Acc:42956]
SP140	0.0632222	6.101	96.5009	SP140	SP140 nuclear body protein [Source:HGNC Symbol;Acc:17133]
GALNT3	0.100444	9.63378	95.9115	GALNT3	UDP-N-acetyl-alpha-D-galactosamine:polypeptide N-acetylgalactosaminyltransferase 3 (GalNAc-T3) [Source:HGNC Symbol;Acc:4125]
SOGA3	0.051	4.83406	94.7854	SOGA3	SOGA family member 3 [Source:HGNC Symbol;Acc:21494]
SFRP1	12.8552	1201.13	93.4357	SFRP1	secreted frizzled-related protein 1 [Source:HGNC Symbol;Acc:10776]
KCNN2	0.119889	10.4029	86.7715	KCNN2	potassium intermediate/small conductance calcium-activated channel, subfamily N, member 2 [Source:HGNC Symbol;Acc:6291]
CD69	0.365722	30.0716	82.2251	CD69	CD69 molecule [Source:HGNC Symbol;Acc:1694]
TRPV2	0.572111	40.5896	70.9471	TRPV2	transient receptor potential cation channel, subfamily V, member 2 [Source:HGNC Symbol;Acc:18082]
CAMK1G	0.0593333	4.166	70.2135	CAMK1G	calcium/calmodulin-dependent protein kinase IG [Source:HGNC Symbol;Acc:14585]
STAR	0.166	11.4038	68.6975	STAR	steroidogenic acute regulatory protein [Source:HGNC Symbol;Acc:11359]
RNF144A	0.0798889	5.44878	68.2045	RNF144A	ring finger protein 144A [Source:HGNC Symbol;Acc:20457]
HAS2-AS1	0.129333	8.78878	67.9545
PLAU	17.3977	1160.27	66.6912	PLAU	plasminogen activator, urokinase [Source:HGNC Symbol;Acc:9052]
TMEM169	0.0887778	5.80433	65.3805	TMEM169	transmembrane protein 169 [Source:HGNC Symbol;Acc:25130]
KIAA1549L	0.0776667	4.68378	60.3062	KIAA1549L	KIAA1549-like [Source:HGNC Symbol;Acc:24836]
DPF1	0.0643333	3.78211	58.7893	DPF1	D4, zinc and double PHD fingers family 1 [Source:HGNC Symbol;Acc:20225]
PCDHGA11	0.225444	11.9549	53.0281	PCDHGA11	protocadherin gamma subfamily A, 11 [Source:HGNC Symbol;Acc:8698]
SULF2	1.36544	72.3629	52.9959	SULF2	sulfatase 2 [Source:HGNC Symbol;Acc:20392]
PTGFRN	1.80156	95.0493	52.7596	PTGFRN	prostaglandin F2 receptor inhibitor [Source:HGNC Symbol;Acc:9601]
NR5A2	0.0615556	3.22433	52.3809	NR5A2	nuclear receptor subfamily 5, group A, member 2 [Source:HGNC Symbol;Acc:7984]
MMP16	0.459611	23.1221	50.308	MMP16	matrix metallopeptidase 16 (membrane-inserted) [Source:HGNC Symbol;Acc:7162]
TMEM246	0.382667	18.9077	49.4103	TMEM246	transmembrane protein 246 [Source:HGNC Symbol;Acc:28180]
PCOLCE	0.506	24.986	49.3794	PCOLCE	procollagen C-endopeptidase enhancer [Source:HGNC Symbol;Acc:8738]
NFIB	0.0443333	2.121	47.8421	NFIB	nuclear factor I/B [Source:HGNC Symbol;Acc:7785]
CPXM1	0.525444	25.0482	47.6705	CPXM1	carboxypeptidase X (M14 family), member 1 [Source:HGNC Symbol;Acc:15771]
COLEC10	17.9746	854.347	47.5308	COLEC10	collectin sub-family member 10 (C-type lectin) [Source:HGNC Symbol;Acc:2220]
BEX1	0.456556	21.1596	46.3462	BEX1	brain expressed, X-linked 1 [Source:HGNC Symbol;Acc:1036]
CRIP2	1.09322	50.1432	45.8674	CRIP2	cysteine-rich protein 2 [Source:HGNC Symbol;Acc:2361]
LIPG	0.944333	40.4399	42.8237	LIPG	lipase, endothelial [Source:HGNC Symbol;Acc:6623]
FABP5	5.50656	227.238	41.2669	FABP5	fatty acid binding protein 5 (psoriasis-associated) [Source:HGNC Symbol;Acc:3560]
PCDHGB5	0.145444	5.80406	39.9057
ARHGAP20	0.0471111	1.84822	39.2311	ARHGAP20	Rho GTPase activating protein 20 [Source:HGNC Symbol;Acc:18357]
CXXC4	0.0748889	2.87544	38.3961	CXXC4	CXXC finger protein 4 [Source:HGNC Symbol;Acc:24593]
DPPA4	0.311	11.7574	37.8051	DPPA4	developmental pluripotency associated 4 [Source:HGNC Symbol;Acc:19200]
KCTD12	0.415444	15.6779	37.7378	KCTD12	potassium channel tetramerization domain containing 12 [Source:HGNC Symbol;Acc:14678]
STK32B	0.0598889	2.18267	36.4453	STK32B	serine/threonine kinase 32B [Source:HGNC Symbol;Acc:14217]
MYH15	0.179889	6.54544	36.386	MYH15	myosin, heavy chain 15 [Source:HGNC Symbol;Acc:31073]
AK5	1.44822	52.2379	36.0704	AK5	adenylate kinase 5 [Source:HGNC Symbol;Acc:365]
COL21A1	0.429056	15.3538	35.7851	COL21A1	collagen, type XXI, alpha 1 [Source:HGNC Symbol;Acc:17025]
COL25A1	1.96989	68.8407	34.9465	COL25A1	collagen, type XXV, alpha 1 [Source:HGNC Symbol;Acc:18603]
PPL	0.0937778	3.25933	34.7559	PPL	periplakin [Source:HGNC Symbol;Acc:9273]
CRABP2	0.677667	23.4388	34.5875	CRABP2	cellular retinoic acid binding protein 2 [Source:HGNC Symbol;Acc:2339]
CNTNAP3	0.228778	7.86433	34.3754	CNTNAP3	contactin associated protein-like 3 [Source:HGNC Symbol;Acc:13834]
ULBP3	0.693222	23.7699	34.289	ULBP3	UL16 binding protein 3 [Source:HGNC Symbol;Acc:14895]
SEMA6A	0.0754444	2.57989	34.1959	SEMA6A	sema domain, transmembrane domain (TM), and cytoplasmic domain, (semaphorin) 6A [Source:HGNC Symbol;Acc:10738]
PLA2G4A	0.152111	5.15878	33.9145	PLA2G4A	phospholipase A2, group IVA (cytosolic, calcium-dependent) [Source:HGNC Symbol;Acc:9035]
SAMD5	0.408222	13.6907	33.5374	SAMD5	sterile alpha motif domain containing 5 [Source:HGNC Symbol;Acc:21180]
CDH11	8.17628	264.813	32.3879	CDH11	cadherin 11, type 2, OB-cadherin (osteoblast) [Source:HGNC Symbol;Acc:1750]
NRCAM	0.0304444	0.969333	31.8394	NRCAM	neuronal cell adhesion molecule [Source:HGNC Symbol;Acc:7994]
RCAN2	0.896556	28.3068	31.5729	RCAN2	regulator of calcineurin 2 [Source:HGNC Symbol;Acc:3041]
S100A16	6.4535	202.196	31.3312	S100A16	S100 calcium binding protein A16 [Source:HGNC Symbol;Acc:20441]
KLHL4	0.722667	22.5502	31.2041	KLHL4	kelch-like family member 4 [Source:HGNC Symbol;Acc:6355]
PAK3	0.358778	11.1149	30.9799	PAK3	p21 protein (Cdc42/Rac)-activated kinase 3 [Source:HGNC Symbol;Acc:8592]
LOC100505876	0.702111	21.5099	30.636
CNIH3	0.740444	22.5196	30.4136	CNIH3	cornichon family AMPA receptor auxiliary protein 3 [Source:HGNC Symbol;Acc:26802]
SHC4	0.200722	6.101	30.3952	SHC4	SHC (Src homology 2 domain containing) family, member 4 [Source:HGNC Symbol;Acc:16743]
POSTN	16.3252	485.717	29.7526	POSTN	periostin, osteoblast specific factor [Source:HGNC Symbol;Acc:16953]
SOX9	0.731	21.3224	29.1688	SOX9	SRY (sex determining region Y)-box 9 [Source:HGNC Symbol;Acc:11204]
GADD45G	0.305444	8.80656	28.8319	GADD45G	growth arrest and DNA-damage-inducible, gamma [Source:HGNC Symbol;Acc:4097]
HAS2	2.166	62.0054	28.6267	HAS2	hyaluronan synthase 2 [Source:HGNC Symbol;Acc:4819]
RGS17	0.673222	19.0071	28.233	RGS17	regulator of G-protein signaling 17 [Source:HGNC Symbol;Acc:14088]
HOTAIR	0.486	13.3407	27.45
CXCL12	1.24989	34.0038	27.2054	CXCL12	chemokine (C-X-C motif) ligand 12 [Source:HGNC Symbol;Acc:10672]
KIF26A	0.0454444	1.19933	26.3912	KIF26A	kinesin family member 26A [Source:HGNC Symbol;Acc:20226]
CDH4	0.126556	3.30683	26.1295	CDH4	cadherin 4, type 1, R-cadherin (retinal) [Source:HGNC Symbol;Acc:1763]
MDK	47.5166	1214.17	25.5526	MDK	midkine (neurite growth-promoting factor 2) [Source:HGNC Symbol;Acc:6972]
ALPK3	0.108222	2.72989	25.2248	ALPK3	alpha-kinase 3 [Source:HGNC Symbol;Acc:17574]
KIF4A	1.25294	31.5929	25.215	KIF4A	kinesin family member 4A [Source:HGNC Symbol;Acc:13339]
KDR	0.257111	6.45906	25.1217	KDR	kinase insert domain receptor (a type III receptor tyrosine kinase) [Source:HGNC Symbol;Acc:6307]
GCNT2	0.349333	8.62461	24.6888	GCNT2	glucosaminyl (N-acetyl) transferase 2, I-branching enzyme (I blood group) [Source:HGNC Symbol;Acc:4204]
GAL3ST4	0.592389	14.6088	24.6608	GAL3ST4	galactose-3-O-sulfotransferase 4 [Source:HGNC Symbol;Acc:24145]
PCDHA10	0.591	14.5168	24.5632	PCDHA10	protocadherin alpha 10 [Source:HGNC Symbol;Acc:8664]
HEY1	2.42628	58.6454	24.171	HEY1	hes-related family bHLH transcription factor with YRPW motif 1 [Source:HGNC Symbol;Acc:4880]
ANGPT2	2.34294	55.991	23.8977	ANGPT2	angiopoietin 2 [Source:HGNC Symbol;Acc:485]
NKX3-2	1.31683	31.0407	23.5722	NKX3-2	NK3 homeobox 2 [Source:HGNC Symbol;Acc:951]
DRP2	0.0454444	1.04156	22.9193	DRP2	dystrophin related protein 2 [Source:HGNC Symbol;Acc:3032]
COMT	1.96989	42.9863	21.8217	COMT	catechol-O-methyltransferase [Source:HGNC Symbol;Acc:2228]
CDCA2	0.449333	9.70378	21.5959	CDCA2	cell division cycle associated 2 [Source:HGNC Symbol;Acc:14623]
CDCP1	1.46878	31.4763	21.4303	CDCP1	CUB domain containing protein 1 [Source:HGNC Symbol;Acc:24357]
DENND2A	0.126278	2.68239	21.242	DENND2A	DENN/MADD domain containing 2A [Source:HGNC Symbol;Acc:22212]
CXADR	0.322389	6.631	20.5683	CXADR	coxsackie virus and adenovirus receptor [Source:HGNC Symbol;Acc:2559]
HMGA1	11.5543	235.837	20.4111	HMGA1	high mobility group AT-hook 1 [Source:HGNC Symbol;Acc:5010]
SULT4A1	0.119889	2.36406	19.7187	SULT4A1	sulfotransferase family 4A, member 1 [Source:HGNC Symbol;Acc:14903]
ERCC6L	0.449889	8.71211	19.365	ERCC6L	excision repair cross-complementing rodent repair deficiency, complementation group 6-like [Source:HGNC Symbol;Acc:20794]
VANGL2	0.839611	16.1588	19.2456	VANGL2	VANGL planar cell polarity protein 2 [Source:HGNC Symbol;Acc:15511]
SCN2A	0.237667	4.57211	19.2375	SCN2A	sodium channel, voltage-gated, type II, alpha subunit [Source:HGNC Symbol;Acc:10588]
DAPK1	0.185167	3.44156	18.5863	DAPK1	death-associated protein kinase 1 [Source:HGNC Symbol;Acc:2674]
DNM1	0.428778	7.796	18.1819	DNM1	dynamin 1 [Source:HGNC Symbol;Acc:2972]
CPE	4.16072	75.5391	18.1553	CPE	carboxypeptidase E [Source:HGNC Symbol;Acc:2303]
RGS5	5.00267	88.4799	17.6865	RGS5	regulator of G-protein signaling 5 [Source:HGNC Symbol;Acc:10001]
SOX11	0.659333	11.5204	17.4729	SOX11	SRY (sex determining region Y)-box 11 [Source:HGNC Symbol;Acc:11191]
REC8	1.70239	29.4718	17.312	REC8	REC8 meiotic recombination protein [Source:HGNC Symbol;Acc:16879]
EDN1	4.02739	68.6788	17.0529	EDN1	endothelin 1 [Source:HGNC Symbol;Acc:3176]
SLC35F2	1.80989	30.5868	16.8998	SLC35F2	solute carrier family 35, member F2 [Source:HGNC Symbol;Acc:23615]
PDE10A	0.177667	2.98572	16.8052	PDE10A	phosphodiesterase 10A [Source:HGNC Symbol;Acc:8772]
CSPG4	0.496833	8.33656	16.7794	CSPG4	chondroitin sulfate proteoglycan 4 [Source:HGNC Symbol;Acc:2466]
TUBB2B	8.33267	139.29	16.7162	TUBB2B	tubulin, beta 2B class IIb [Source:HGNC Symbol;Acc:30829]
EGF	0.102111	1.70211	16.6692	EGF	epidermal growth factor [Source:HGNC Symbol;Acc:3229]
CXCL6	3.171	52.3688	16.5149	CXCL6	chemokine (C-X-C motif) ligand 6 [Source:HGNC Symbol;Acc:10643]
ITGA6	23.0099	378.633	16.4552	ITGA6	integrin, alpha 6 [Source:HGNC Symbol;Acc:6142]
NES	17.9729	295.58	16.4458	NES	nestin [Source:HGNC Symbol;Acc:7756]
TMEM88	1.50183	24.6285	16.399	TMEM88	transmembrane protein 88 [Source:HGNC Symbol;Acc:32371]
IQGAP3	0.231556	3.75739	16.2267	IQGAP3	IQ motif containing GTPase activating protein 3 [Source:HGNC Symbol;Acc:20669]
ARHGDIB	2.15822	34.4149	15.9459	ARHGDIB	Rho GDP dissociation inhibitor (GDI) beta [Source:HGNC Symbol;Acc:679]
CSMD3	0.247111	3.88961	15.7403	CSMD3	CUB and Sushi multiple domains 3 [Source:HGNC Symbol;Acc:19291]
TNFRSF11B	2.07739	32.0463	15.4262	TNFRSF11B	tumor necrosis factor receptor superfamily, member 11b [Source:HGNC Symbol;Acc:11909]
LRP1B	0.041	0.624333	15.2276	LRP1B	low density lipoprotein receptor-related protein 1B [Source:HGNC Symbol;Acc:6693]
LAMB3	0.768222	11.4527	14.908	LAMB3	laminin, beta 3 [Source:HGNC Symbol;Acc:6490]
TMEM158	3.82794	56.7754	14.8318	TMEM158	transmembrane protein 158 (gene/pseudogene) [Source:HGNC Symbol;Acc:30293]
AURKA	2.59544	38.4321	14.8075	AURKA	aurora kinase A [Source:HGNC Symbol;Acc:11393]
PEAR1	0.608778	8.90406	14.6261	PEAR1	platelet endothelial aggregation receptor 1 [Source:HGNC Symbol;Acc:33631]
PEG10	4.72961	68.8677	14.561	PEG10	paternally expressed 10 [Source:HGNC Symbol;Acc:14005]
TIAM1	0.820167	11.4449	13.9543	TIAM1	T-cell lymphoma invasion and metastasis 1 [Source:HGNC Symbol;Acc:11805]
TUBB3	22.1171	308.515	13.9492	TUBB3	tubulin, beta 3 class III [Source:HGNC Symbol;Acc:20772]
PDGFRL	2.77378	37.9554	13.6837	PDGFRL	platelet-derived growth factor receptor-like [Source:HGNC Symbol;Acc:8805]
NOTCH1	1.011	13.8043	13.6541	NOTCH1	notch 1 [Source:HGNC Symbol;Acc:7881]
LRRC4C	0.593222	8.0785	13.618	LRRC4C	leucine rich repeat containing 4C [Source:HGNC Symbol;Acc:29317]
CDCA7	0.975722	13.256	13.5858	CDCA7	cell division cycle associated 7 [Source:HGNC Symbol;Acc:14628]
MKI67	2.53517	34.2327	13.5031	MKI67	marker of proliferation Ki-67 [Source:HGNC Symbol;Acc:7107]
TNFRSF10C	1.02128	13.5941	13.3108	TNFRSF10C	tumor necrosis factor receptor superfamily, member 10c, decoy without an intracellular domain [Source:HGNC Symbol;Acc:11906]
MDFI	1.08933	14.3096	13.1361	MDFI	MyoD family inhibitor [Source:HGNC Symbol;Acc:6967]
NKX2-5	1.05544	13.8571	13.1292	NKX2-5	NK2 homeobox 5 [Source:HGNC Symbol;Acc:2488]
EFNB2	4.10794	52.6721	12.822	EFNB2	ephrin-B2 [Source:HGNC Symbol;Acc:3227]
TPX2	6.85156	86.7143	12.6562	TPX2	TPX2, microtubule-associated [Source:HGNC Symbol;Acc:1249]
AFF3	0.847389	10.6743	12.5967	AFF3	AF4/FMR2 family, member 3 [Source:HGNC Symbol;Acc:6473]
APOBEC3B	1.19489	15.0152	12.5662	APOBEC3B	apolipoprotein B mRNA editing enzyme, catalytic polypeptide-like 3B [Source:HGNC Symbol;Acc:17352]
SEMA3A	12.9399	159.261	12.3078	SEMA3A	sema domain, immunoglobulin domain (Ig), short basic domain, secreted, (semaphorin) 3A [Source:HGNC Symbol;Acc:10723]
HOXB9	8.91711	108.511	12.1689	HOXB9	homeobox B9 [Source:HGNC Symbol;Acc:5120]
TSHZ2	0.293778	3.53989	12.0495	TSHZ2	teashirt zinc finger homeobox 2 [Source:HGNC Symbol;Acc:13010]
EMILIN1	5.24322	63.0604	12.027	EMILIN1	elastin microfibril interfacer 1 [Source:HGNC Symbol;Acc:19880]
FAM65C	0.554889	6.56211	11.826	FAM65C	family with sequence similarity 65, member C [Source:HGNC Symbol;Acc:16168]
BUB1B	2.27239	26.8652	11.8224	BUB1B	BUB1 mitotic checkpoint serine/threonine kinase B [Source:HGNC Symbol;Acc:1149]
TM4SF1	17.956	210.952	11.7483	TM4SF1	transmembrane 4 L six family member 1 [Source:HGNC Symbol;Acc:11853]
MYBL2	2.35044	27.4068	11.6603	MYBL2	v-myb avian myeloblastosis viral oncogene homolog-like 2 [Source:HGNC Symbol;Acc:7548]
PLK4	1.13322	13.0893	11.5505	PLK4	polo-like kinase 4 [Source:HGNC Symbol;Acc:11397]
HEPH	3.17322	36.6079	11.5365	HEPH	hephaestin [Source:HGNC Symbol;Acc:4866]
PCDHA7	0.527389	6.07517	11.5193	PCDHA7	protocadherin alpha 7 [Source:HGNC Symbol;Acc:8673]
PODXL	0.406	4.67267	11.509	PODXL	podocalyxin-like [Source:HGNC Symbol;Acc:9171]
DLGAP5	9.78267	111.629	11.4108	DLGAP5	discs, large (Drosophila) homolog-associated protein 5 [Source:HGNC Symbol;Acc:16864]
ELTD1	1.51822	16.9596	11.1707	ELTD1	EGF, latrophilin and seven transmembrane domain containing 1 [Source:HGNC Symbol;Acc:20822]
[truncated: 2,241 more rows]

## Sheet: PC2 vs PC1
GENE NAME	PC1 (avg TPM)	PC2 (avg TPM)	fold change	GENE NAME	DESCRIPTION
[truncated: 2,651 more rows]

[truncated: 1 more sheets: mSMC vs imSMC]
