# Supplementary material for: Specification and Diversification of Pericytes and Smooth Muscle Cells from Mesenchymoangioblasts
Source: Cell Rep. Author manuscript; Available in PMC 2019 Mar 21. (PMC6428685; doi:10.1016/j.celrep.2017.05.019)
Supplement: Data S3 [file NIHMS1003476-supplement-Data_S3.xlsx]

## Sheet: All
	imPCs	PC1	PC2	imSMC	mSMC	MSC
A2M	0	0	0	0	1	0
A4GALT	0	0	0	0	1	0
ABCC4	0	0	0	0	0	1
ABHD4	0	0	0	0	1	0
ABLIM3	0	1	0	0	0	1
ACO1	1	1	0	0	0	1
ACOT9	0	1	0	0	0	0
ACPL2	0	0	0	1	0	0
ACSL1	0	0	0	0	1	0
ACSL4	0	1	0	0	0	0
ACTA2	0	0	1	1	1	0
ACTG2	0	0	1	1	1	0
ACTN1	1	1	0	0	1	1
ACTN4	1	1	0	0	1	1
ACTR3	0	1	0	1	1	0
ADAM12	0	0	0	0	1	0
ADAM9	1	1	1	1	1	1
ADAMTS1	0	0	0	1	1	0
ADARB1	0	0	0	1	1	0
ADCY9	0	0	0	0	1	0
ADI1	0	0	0	1	0	0
ADM	1	1	1	1	1	0
AHNAK	1	1	1	1	1	0
AHR	0	0	0	0	0	1
AK5	0	0	0	0	0	1
AKAP2	1	1	1	1	1	1
AKR1C1	0	0	0	0	1	0
AKR1C3	0	0	0	0	1	0
ALCAM	1	1	0	1	1	0
ALDH1A1	0	0	1	1	1	0
ALDH1A3	0	0	1	1	0	0
ALDH1B1	0	0	0	0	1	0
ALDH1L2	0	0	1	1	1	0
ALDH3B1	0	0	0	1	0	0
ALDOA	0	1	0	0	0	0
AMIGO2	0	0	0	0	1	0
ANGPTL2	0	0	0	0	1	0
ANKRD1	1	1	1	1	0	1
ANKRD13A	0	0	0	0	1	0
ANO4	0	0	0	1	0	0
ANTXR1	0	0	0	1	1	0
ANXA1	1	1	1	1	1	1
ANXA11	0	0	0	0	1	0
ANXA2	1	1	1	1	1	1
ANXA4	0	0	0	1	1	1
ANXA5	0	1	0	1	1	1
AP2M1	0	0	0	0	1	0
APOBEC3C	1	0	0	0	0	1
APOL1	0	0	0	1	1	0
APOL2	0	0	0	0	1	0
AREG	0	1	0	0	0	1
ARF6	0	0	0	0	0	1
ARHGAP18	1	1	0	0	0	1
ARHGAP22	0	1	0	0	0	1
ARHGEF3	0	0	1	0	1	0
ARID5B	0	0	0	0	1	0
ARL4A	0	0	0	1	0	0
ARL4C	0	0	0	1	1	0
ARL4D	0	0	0	0	1	0
ARMC9	1	0	0	1	1	1
ARPC1B	1	1	0	0	0	1
ARPC2	0	0	0	0	1	0
ARPC5	0	1	0	1	1	0
ARRDC4	0	0	0	0	1	0
ASAH1	0	0	0	1	1	0
ASNS	0	0	1	0	0	0
ASPH	1	1	1	0	0	1
ATL3	0	1	0	0	1	0
ATP2B4	0	0	0	0	1	0
ATP2C1	0	1	0	0	0	0
ATP6V0E1	0	0	0	1	1	0
AVEN	0	0	0	0	1	0
AXL	0	1	0	0	1	1
B2M	0	0	0	0	1	0
B3GNT2	0	0	0	0	1	0
B4GALT1	0	0	0	0	0	1
BAG2	0	0	0	0	1	0
BAG3	0	0	0	0	1	0
BCAT1	0	0	1	1	1	0
BCL2L1	1	1	0	0	0	0
BCL2L13	0	0	0	0	1	0
BCO2	0	0	1	1	0	0
BCYRN1	1	1	0	0	1	1
BDNF	1	1	1	1	0	1
BHLHE40	0	0	0	1	1	0
BMP4	0	0	0	1	0	0
BNIP3	0	0	0	1	1	0
BPGM	0	0	0	1	1	0
BST2	0	0	0	0	1	0
BTC	0	0	0	0	1	0
C10orf10	0	0	0	0	1	0
C10orf54	0	0	0	0	1	0
C12orf75	0	1	0	0	1	0
C15orf48	0	0	0	0	1	0
C15orf52	0	0	0	0	1	0
C19orf10	1	0	0	0	0	1
C1orf151-NBL1	0	0	0	1	0	0
C1orf198	0	0	1	1	1	0
C1QTNF7	0	0	1	0	0	0
C1R	0	0	1	1	1	0
C1S	0	0	1	1	1	0
C21orf7	0	0	0	0	0	1
C3	0	1	0	0	0	0
C4orf3	0	0	0	0	1	0
C8orf47	0	0	0	0	1	0
CAB39	0	0	0	0	1	0
CADPS2	0	0	0	0	1	0
CALCOCO1	0	0	0	1	1	0
CALCOCO2	0	0	0	1	0	0
CALD1	0	0	0	1	1	0
CAP1	0	1	0	0	0	1
CAPG	0	0	0	0	0	1
CAPN2	1	1	0	0	1	1
CARD16	1	1	1	1	1	1
CARS	0	0	0	1	0	0
CASP1	1	1	1	1	0	1
CASP4	1	1	0	1	0	1
CAST	1	0	0	0	1	1
CAV1	1	1	1	1	1	1
CAV2	0	0	0	1	1	1
CCDC50	0	0	0	1	0	0
CCDC80	0	0	1	1	1	0
CCDC85A	0	0	1	0	0	0
CCL20	0	1	0	0	0	0
CCND1	1	1	0	1	0	1
CCPG1	0	0	0	1	1	0
CD109	0	0	0	0	1	1
CD151	1	1	0	1	1	1
CD24	0	0	0	0	1	0
CD274	0	1	0	0	0	0
CD44	1	1	1	1	1	1
CD46	0	0	0	0	0	1
CD55	0	0	0	1	1	0
CD59	1	1	1	1	1	1
CD69	0	1	0	0	0	0
CD82	1	1	0	1	1	1
CD9	0	0	0	0	0	1
CDC37L1	0	0	0	0	1	0
CDC42EP3	1	0	0	1	1	1
CDCP1	0	1	0	0	0	1
CDKN1A	1	1	0	1	1	1
CDKN2B	0	0	0	0	1	1
CERCAM	0	0	0	0	0	1
CERS2	0	0	0	0	1	0
CES1	0	0	0	0	1	0
CFH	1	1	1	1	1	1
CFI	1	1	1	1	1	0
CFL2	0	0	0	0	1	0
CHI3L1	0	0	0	0	1	0
CHIC2	0	0	0	1	0	0
CHPF	0	0	0	0	1	0
CLDN1	0	1	0	1	0	1
CLDN11	0	1	1	0	0	0
CLEC2B	0	0	0	1	1	1
CLIC4	0	0	0	0	1	0
CLIP1	0	0	0	0	1	0
CLIP4	0	0	1	1	1	0
CLSTN1	0	0	0	0	1	0
CLU	1	0	0	0	1	1
CNIH3	0	0	0	0	0	1
CNN1	0	0	1	1	1	0
CNN3	0	0	1	1	0	0
COBLL1	0	0	0	0	1	0
COL11A1	0	0	0	1	1	0
COL12A1	1	1	1	1	1	1
COL14A1	0	0	1	0	0	0
COL15A1	0	0	0	1	0	0
COL1A1	1	0	1	1	1	0
COL1A2	0	0	1	0	0	0
COL4A1	1	0	0	0	1	0
COL4A2	0	0	0	0	1	0
COL5A1	1	0	1	1	1	0
COL6A1	0	0	1	0	0	0
COL8A1	1	1	0	1	0	0
COMT	1	1	0	0	0	0
COPS8	0	0	0	1	0	0
COPZ2	1	0	1	1	1	1
CORO1C	0	0	0	0	1	0
COTL1	1	1	0	0	0	0
CPA4	1	0	0	1	1	1
CPD	0	0	0	0	1	0
CPE	0	0	1	0	0	0
CPT1A	0	0	0	1	0	0
CPZ	0	0	0	1	1	0
CREB3L1	0	0	1	1	0	1
CRIM1	1	1	1	1	1	1
CRISPLD2	0	1	1	1	1	0
CRYAB	0	0	0	1	1	0
CSAG1	0	0	0	1	1	1
CSAG2	0	0	0	0	1	0
CSF1	0	0	0	1	0	0
CSGALNACT2	0	0	0	1	0	0
CSRP1	1	1	1	0	1	1
CSRP2	0	0	1	0	1	0
CST3	0	0	0	0	0	1
CSTB	0	0	0	0	0	1
CTGF	0	0	0	1	0	0
CTHRC1	0	0	0	0	0	1
CTPS1	0	0	0	0	1	0
CTSB	1	1	1	1	1	1
CTSH	0	0	0	0	1	1
CTSL1	0	0	0	0	0	1
CTSZ	1	0	0	1	0	1
CXCL1	1	1	0	0	0	0
CXCL2	0	1	0	0	0	0
CXCL3	0	1	0	0	0	0
CXCL5	0	1	0	0	0	0
CXCL6	1	1	0	0	0	0
CYBRD1	0	0	1	1	1	0
CYP2U1	0	0	0	0	1	0
CYP51A1	0	0	0	0	0	1
CYR61	0	1	0	0	0	0
DAB2	0	0	0	0	1	0
DCAF6	0	0	0	1	1	0
DCBLD1	0	1	0	0	0	0
DCBLD2	1	1	0	0	0	0
DCLK2	0	0	0	0	1	0
DCN	0	0	1	1	1	0
DDAH1	0	0	0	0	1	0
DDIT3	0	0	0	0	1	0
DDIT4	0	0	1	1	1	0
DDR1	0	0	0	1	1	0
DEGS1	0	0	0	1	0	0
DES	0	0	1	0	1	0
DFNA5	1	1	0	0	1	0
DHRS3	0	0	1	1	1	0
DHRS7	0	0	0	0	0	1
DIO2	0	0	0	1	0	0
DIRC3	0	0	1	0	0	0
DKK3	1	1	1	1	1	1
DMD	0	0	1	0	0	0
DMPK	0	0	0	0	1	0
DNAJB2	0	0	0	1	1	0
DNAJB4	0	1	1	1	1	0
DNAJC21	0	0	0	1	0	0
DPP4	1	1	1	1	1	1
DPYSL3	0	0	0	0	1	0
DSC3	0	1	1	0	0	0
DST	1	1	0	0	1	0
DSTN	1	0	1	1	1	1
DUSP10	0	0	0	1	1	0
DUSP3	0	0	0	0	1	0
DYNLT3	0	0	0	1	1	0
EBNA1BP2	0	1	0	0	0	0
ECM1	0	0	0	0	0	1
EDEM1	0	0	0	1	0	1
EDN1	1	0	0	0	0	0
EDNRA	0	0	1	0	0	0
EFEMP1	1	1	1	1	0	1
EFHD2	0	1	0	0	0	1
EHBP1	0	0	1	1	1	0
EHD2	1	1	1	1	1	1
EIF6	0	1	0	0	0	0
ELL2	1	1	0	1	1	0
EMP1	1	1	0	0	0	1
EMP3	0	0	0	0	0	1
ENPP1	0	0	0	0	1	0
EPAS1	0	1	1	1	1	0
ERAP2	0	0	0	1	0	1
ERLEC1	0	0	0	1	0	0
ERMP1	0	0	0	0	0	1
ERRFI1	1	1	1	1	1	1
ESYT2	0	0	0	0	1	0
EXT1	1	1	1	0	0	0
EZR	1	1	0	0	1	1
F2R	0	0	1	1	0	0
F2RL2	0	0	0	1	0	0
F3	1	1	1	1	0	1
FADS3	0	0	0	0	1	0
FAM101A	0	1	0	0	0	0
FAM105A	0	0	0	1	0	0
FAM114A1	1	0	0	0	0	0
FAM129A	0	0	0	1	1	0
FAM129B	0	1	0	0	1	0
FAM150A	0	0	0	0	1	0
FAM177A1	0	0	0	1	1	0
FAM198B	0	0	1	1	1	0
FAM3C	0	0	0	1	0	0
FAM89A	0	0	0	1	0	0
FAP	0	0	1	1	1	0
FBLN5	0	0	1	1	1	1
FBXO32	0	0	0	0	1	0
FEZ1	0	0	0	0	1	0
FGF7	1	1	1	1	1	0
FHL1	0	0	1	0	1	1
FHL2	1	1	1	1	1	1
FIBIN	1	0	1	0	0	0
FILIP1L	1	1	0	1	1	1
FKBP5	0	0	0	1	0	0
FKBP9	0	0	1	0	0	0
FLNA	0	0	0	0	1	0
FLNB	1	1	1	0	1	1
FLNC	0	0	0	0	1	0
FNDC3B	1	1	0	0	0	0
FOSL1	0	1	0	0	0	1
FOSL2	0	0	0	0	1	0
FRMD6	0	1	0	0	0	0
FRZB	0	0	1	0	0	0
FST	0	1	0	0	0	0
FSTL1	0	0	0	0	1	0
FSTL3	0	0	0	1	1	0
FSTL5	1	0	0	0	0	0
FTL	0	0	0	0	1	0
FUCA2	0	0	0	0	0	1
FYCO1	0	0	0	0	1	0
FZD6	0	0	0	1	1	1
G0S2	0	1	0	0	0	1
G6PD	0	1	0	0	0	0
GABARAPL1	0	0	1	1	1	0
GADD45A	0	0	0	0	1	0
GADD45B	0	0	0	0	1	0
GALNT2	1	0	0	0	0	0
GARS	0	0	1	1	1	0
GAS6	1	1	1	1	1	1
GBE1	0	1	0	1	1	0
GBP1	0	1	1	1	1	0
GBP2	1	1	1	1	1	1
GCLM	0	0	0	0	1	0
GDF15	1	0	0	1	1	1
GDPD5	0	0	0	0	1	0
GEM	0	0	0	0	1	0
GFPT1	0	0	0	1	0	0
GFPT2	0	1	0	0	0	0
GJA1	0	0	1	0	0	0
GLIPR1	0	1	1	0	0	0
GLRX	0	0	0	0	0	1
GLS	0	0	0	0	1	0
GNG10	0	0	0	0	1	0
GPC1	0	0	0	0	1	1
GPNMB	0	0	1	1	1	0
GPRC5A	1	1	0	1	1	1
GPRC5B	0	0	0	1	1	0
GPX8	0	0	1	0	0	0
GREM1	0	1	0	1	1	1
GRIA1	0	0	0	0	0	1
GSN	0	0	0	0	0	1
GSTO1	0	1	0	0	0	1
GUCY1A3	0	0	1	0	0	0
GULP1	0	0	0	1	0	0
HBD	0	0	0	0	1	0
HBEGF	0	1	0	0	0	0
HEG1	1	1	1	1	1	1
HEXB	0	0	0	0	0	1
HIF1A	0	1	0	0	1	0
HIST1H1C	0	0	0	0	1	0
HIST1H2AC	1	0	1	0	1	0
HIST1H2BC	0	0	0	0	1	0
HK2	0	0	0	0	1	0
HLA-B	1	1	1	1	1	1
HLA-C	0	0	0	0	1	1
HLA-E	0	0	0	0	1	0
HLA-F	0	0	0	0	1	0
HPCAL1	0	0	0	0	0	1
HSD11B1	0	1	0	0	0	0
HSD17B2	0	0	0	1	1	0
HSD17B6	0	0	0	0	1	0
HSPA2	0	0	0	0	0	1
HSPA5	0	1	0	0	0	0
HSPB1	0	0	0	1	1	1
HSPB3	0	0	0	0	1	0
HSPB6	0	0	1	1	1	1
HSPB8	0	0	0	0	1	0
HTATIP2	1	1	1	1	1	1
HTR2B	0	0	0	1	1	0
ICAM1	0	1	0	0	1	0
IER5	0	1	0	0	0	0
IFI6	0	0	0	0	1	0
IFITM2	0	0	0	0	0	1
IGF1	0	0	0	1	0	0
IGFBP5	1	1	1	1	1	1
IGFBP6	1	1	0	0	1	0
IGFBP7	0	0	0	1	0	1
IL18R1	0	0	0	1	0	0
IL1B	0	1	0	0	0	0
IL1R1	0	0	1	1	0	0
IL32	0	1	0	0	1	0
IL6	0	1	0	0	0	0
IL7R	0	1	0	0	0	1
IL8	1	1	0	1	0	0
IMPA2	0	0	0	0	1	0
INHBA	0	1	0	1	1	0
INMT	0	0	0	1	0	0
IRAK1	0	0	0	0	1	0
ISCU	0	0	0	1	0	0
ISG15	0	0	0	0	1	0
ITGA1	0	0	0	0	1	0
ITGA11	0	0	1	1	1	1
ITGA2	0	1	0	0	0	0
ITGA3	1	1	0	1	1	1
ITGA4	0	0	0	1	0	0
ITGA5	0	1	0	0	0	0
ITGA6	1	1	0	0	0	1
ITGB1	0	1	0	1	1	0
ITGB5	1	0	0	1	0	1
ITPRIPL2	0	0	0	1	1	0
JAZF1	0	0	0	1	1	0
JUN	0	1	1	0	0	0
KBTBD8	0	0	0	0	1	0
KCNK6	0	0	0	0	1	0
KCNMA1	0	0	0	1	1	1
KCNS3	0	0	0	1	1	0
KDELR2	0	0	1	0	0	0
KDELR3	1	1	0	0	0	1
KIAA1199	0	0	0	1	1	0
KIF13A	0	0	0	0	1	0
KIF1C	0	0	0	0	1	0
KLF6	0	0	0	0	0	1
KLF9	0	0	1	1	1	0
KLHL29	0	0	0	0	1	0
KLHL5	0	0	0	0	1	0
KRT18	1	1	1	0	1	1
KRT19	1	0	0	0	0	1
KRT8	1	1	1	0	1	1
KYNU	0	1	0	0	0	0
L1CAM	0	0	0	0	0	1
LACTB	0	0	0	0	1	0
LAMA2	0	0	1	1	1	0
LAMA3	0	0	0	0	1	0
LAMB1	0	0	0	1	0	0
LAMB2	0	0	0	0	1	0
LAMB3	0	1	0	0	0	0
LAMC1	0	0	0	0	1	0
LARP6	0	0	0	1	1	0
LASP1	0	0	0	0	1	0
LATS2	0	0	0	0	1	0
LAYN	0	0	0	1	1	0
LBH	0	0	0	1	0	0
LDHA	0	1	0	1	1	1
LDLR	1	1	0	0	0	1
LEPR	0	0	0	0	0	1
LGALS1	1	1	1	1	1	1
LGALS3	0	1	0	0	0	1
LGALS3BP	1	1	1	1	0	1
LIF	0	1	0	0	0	0
LIMA1	0	1	1	0	1	0
LIMCH1	0	0	1	0	0	0
LIMS2	0	0	0	1	1	0
LINC00152	1	1	1	1	0	1
LIPG	0	0	0	0	0	1
LITAF	0	0	0	0	1	0
LMAN1	0	1	0	0	0	0
LMCD1	0	0	1	1	1	0
LMNA	1	1	0	1	1	1
LMO7	1	1	0	1	1	1
LMOD1	0	0	1	1	1	0
LOC100132891	0	0	0	0	1	0
LOC100505633	0	0	0	0	1	0
LOC541471	1	1	0	0	0	1
LOC645166	1	1	1	0	0	0
LOC645638	0	0	0	0	1	0
LOC654342	1	1	0	0	0	0
LOX	0	0	0	1	0	1
LRCH2	0	0	0	1	1	0
LRP1	0	0	0	0	1	0
LRP11	0	0	0	0	0	1
LRP4	0	0	1	0	0	0
LRRC59	0	1	0	0	0	0
LRRC8A	0	0	0	0	1	0
LRRFIP1	0	0	0	0	1	0
LTBP2	0	0	0	1	1	0
MAGEA12	0	0	0	1	1	1
MAMDC2	0	0	0	0	0	1
MANBA	0	0	0	1	0	0
MAOA	0	0	1	0	1	0
MAP1A	1	0	0	0	1	0
MAP1B	0	0	0	0	1	0
MAP1LC3B	0	0	0	0	1	0
MAP3K5	0	0	0	1	0	0
MBNL1	0	0	0	0	1	0
MBNL2	0	0	0	1	0	0
MBP	0	0	1	0	1	0
MCFD2	0	1	0	0	0	1
MCTP2	1	0	0	0	0	1
ME1	0	1	0	0	1	1
MEIS1	0	0	1	1	0	0
MET	0	0	0	0	1	0
METRNL	0	0	0	0	1	0
METTL7A	0	0	1	0	0	0
MFGE8	0	0	0	1	1	0
MFSD1	0	1	0	0	0	1
MFSD6	0	0	0	1	1	0
MGARP	0	0	0	1	1	0
MGAT5	1	0	0	0	0	1
MGLL	0	0	0	0	0	1
MGP	0	0	0	0	1	0
MGST1	0	1	0	1	1	1
MICA	1	1	0	0	0	1
MICAL2	0	1	0	0	0	0
MIR100HG	0	1	0	1	1	0
MLPH	1	1	0	1	1	1
MME	1	1	1	1	1	1
MMP1	1	1	0	0	0	1
MMP14	1	0	0	0	1	0
MOSPD1	0	0	1	1	1	0
MPG	0	0	0	0	0	1
MRVI1	0	0	0	0	1	0
MSC	0	0	0	0	1	0
MSMO1	0	0	0	0	0	1
MSRB3	0	0	1	1	1	0
MT1E	1	1	0	1	1	1
MT1L	1	1	0	0	0	1
MT2A	1	1	0	1	1	1
MTHFD2	0	0	1	1	0	0
MVP	1	1	1	1	1	1
MXRA7	0	1	0	1	1	1
MYH11	0	0	0	0	1	0
MYH9	1	1	0	0	1	0
MYL12A	0	1	0	1	0	0
MYL12B	0	1	0	1	1	0
MYL6	0	0	0	0	1	0
MYL9	1	1	1	1	1	1
MYLK	1	1	1	1	1	1
MYO10	0	0	0	1	0	0
MYO1C	0	0	0	0	1	0
MYO1E	1	1	0	1	1	1
MYOCD	0	0	0	0	1	0
MYOF	1	1	1	1	1	1
NABP1	0	1	0	0	1	0
NACC2	0	0	0	0	1	0
NALCN	0	0	0	1	0	0
NAMPT	0	1	0	0	0	0
NCAM2	1	1	1	0	0	0
NCEH1	0	1	0	0	0	0
NDRG1	0	0	0	0	1	0
NDUFAF2	0	1	0	0	0	0
NEDD4	0	1	0	0	0	0
NEDD9	0	0	0	1	0	0
NETO2	0	0	0	1	0	0
NEXN	1	1	1	1	1	1
NFE2L1	0	0	0	0	1	0
NFE2L2	0	0	0	1	0	0
NFIX	0	0	0	0	1	0
NIPAL3	0	0	0	0	1	0
NIPAL4	0	0	0	1	0	0
NMI	0	0	0	1	0	0
NNMT	1	1	1	1	1	1
NOG	0	0	0	0	0	1
NOMO2	1	1	0	0	0	1
NPC1	0	0	0	0	1	0
NPNT	0	0	1	1	1	0
NPR3	0	0	1	0	0	0
NPY	0	0	0	0	0	1
NQO1	0	1	0	0	0	1
NR2F1	0	0	1	1	0	0
NT5E	1	1	1	1	0	1
NTM	0	0	0	0	0	1
NUDT4P1	0	0	0	1	0	0
NUPR1	0	0	1	1	1	0
OGFRL1	0	1	0	0	0	1
OLR1	0	1	1	1	1	0
OPN3	0	0	0	0	1	0
OPTN	0	0	0	0	1	0
OSBPL10	0	0	0	1	0	0
OSMR	1	1	1	1	1	1
OSR2	0	0	1	0	0	0
OSTM1	0	0	0	0	1	0
OXCT1	0	1	0	0	0	0
OXTR	0	0	0	0	1	1
P4HA1	0	0	1	0	0	0
P4HA2	0	0	1	1	1	0
PALLD	0	0	0	1	1	0
PAPLN	0	0	1	0	0	0
PAPPA	1	1	0	0	0	1
PAPSS2	0	1	0	1	0	1
PARM1	0	0	1	1	0	0
PBXIP1	0	0	0	0	1	0
PDCD1LG2	0	1	0	0	0	1
PDE4DIP	0	1	0	1	1	0
PDE5A	1	0	1	0	1	1
PDGFC	0	0	0	1	0	0
PDGFRB	0	0	0	0	1	0
PDGFRL	1	0	0	0	0	0
PDLIM1	1	0	0	1	1	1
PDZRN3	0	0	0	1	0	0
PEA15	0	1	0	0	1	1
PERP	1	0	0	1	1	1
PFKP	1	1	0	1	1	1
PHLDA2	0	1	0	0	0	1
PHTF2	0	0	1	0	1	0
PIK3IP1	0	0	0	1	1	0
PINK1	0	0	0	0	1	0
PIP4K2A	0	0	0	1	0	0
PITX2	0	0	1	1	0	0
PKIG	0	0	0	0	1	0
PLA2G16	0	0	0	1	1	0
PLA2R1	0	0	0	0	1	0
PLAC8	1	0	0	0	1	1
PLAU	1	1	0	0	0	1
PLAUR	1	1	0	0	0	1
PLCD3	0	0	0	0	1	0
PLEKHA2	0	0	0	0	1	0
PLIN2	0	0	0	1	1	0
PLN	0	0	0	0	1	0
PLOD2	0	0	0	0	1	0
PLOD3	0	0	0	0	0	1
PLP2	1	1	0	1	1	1
PLS3	0	1	1	0	1	0
PMP22	0	0	1	1	1	0
PODN	0	0	0	1	1	0
POSTN	0	0	1	0	0	0
PPAPDC1A	0	0	0	1	0	0
PPP1CB	0	0	0	1	0	0
PPP1R12B	0	0	0	0	1	0
PPP1R14A	0	0	0	0	1	0
PPP1R21	0	0	0	0	1	0
PPP1R3B	0	0	0	0	1	0
PPP1R3C	0	0	0	1	1	0
PRDX6	1	1	0	0	0	1
PRKAG2	1	1	0	1	1	1
PRNP	1	1	0	1	0	1
PROCR	0	0	0	0	0	1
PRRG1	0	0	0	1	0	0
PRSS23	1	0	0	0	1	1
PRSS35	0	0	1	0	1	0
PSAP	0	0	0	0	1	0
PSMB8	1	1	1	1	1	1
PSMB9	0	1	0	0	0	0
PTGDS	0	0	1	0	0	0
PTGER2	0	0	0	1	0	0
PTPLA	0	0	0	0	1	0
PTPRM	0	0	0	1	1	0
PTRF	1	1	1	1	1	1
PTS	0	1	0	0	0	0
PTX3	1	1	0	1	0	1
PVR	0	1	0	0	0	1
PXDC1	0	0	0	0	1	0
PYGL	0	0	0	0	1	0
QSOX1	0	1	0	0	0	0
RAB11FIP1	0	0	1	1	1	0
RAB12	0	0	0	1	0	0
RAB23	0	0	0	0	1	0
RAB27B	0	0	0	0	0	1
RAB3GAP1	0	0	0	0	1	0
RAC2	0	1	0	0	0	0
RAI14	1	1	1	1	1	0
RALBP1	0	0	0	1	1	0
RAMP1	0	0	0	0	1	0
RARB	0	0	0	1	0	0
RARRES3	0	0	0	1	0	0
RASL11A	0	0	0	1	0	0
RCAN1	0	1	1	1	1	1
RCN1	1	0	0	0	0	0
RCN3	0	0	0	0	0	1
REXO2	0	0	0	0	1	0
RFTN1	1	0	1	1	1	0
RGS1	1	0	0	1	0	1
RGS10	1	0	1	1	1	1
RGS2	0	0	0	1	0	0
RGS4	0	0	0	1	0	0
RHOB	0	0	0	0	1	0
RHOBTB1	0	0	1	0	0	0
RHOQ	0	0	0	1	1	0
RIN2	0	0	0	1	0	0
RIPK2	0	1	0	0	0	0
RND3	0	1	0	1	1	0
RNF103	0	0	0	1	1	0
RPS27L	0	1	0	1	1	1
RRAS	0	1	0	0	1	1
RRM2B	0	0	0	0	1	1
RTCA	0	1	0	0	0	0
RTN4	0	1	0	1	1	1
S100A10	1	1	0	0	1	1
S100A16	1	1	0	0	0	1
S100A6	1	1	0	0	0	1
SAA1	0	1	0	0	0	0
SAV1	0	0	0	0	1	0
SBDS	0	0	0	0	1	0
SBF2-AS1	0	0	0	1	1	0
SCG2	1	0	0	1	0	1
SCN9A	0	0	0	0	1	0
SCP2	1	0	0	1	0	0
SDC4	1	1	1	1	1	1
SELM	1	1	0	1	1	1
SEMA3C	0	0	0	1	1	0
SERINC3	0	1	0	1	1	0
SERPINB2	0	1	0	0	0	0
SERPINB7	0	0	0	0	0	1
SERPINB8	1	1	0	0	0	1
SERPINE1	1	1	1	1	1	1
SERPINE2	0	0	0	0	0	1
SERTAD4-AS1	0	0	0	0	0	1
SFRP1	1	1	0	0	0	1
SFTA1P	1	1	0	0	0	1
SFXN3	0	0	0	0	0	1
SGK1	0	0	0	1	1	0
SGMS2	0	0	0	1	1	0
SH2D4A	1	1	0	0	0	1
SH3BGRL2	0	0	0	1	0	0
SH3BGRL3	0	1	0	0	0	1
SH3BP4	0	1	1	1	1	0
SH3D19	0	0	1	1	1	0
SHISA5	0	0	0	0	0	1
SLC12A8	0	0	0	1	1	0
SLC16A3	1	1	0	1	1	1
SLC20A1	0	1	0	0	0	1
SLC25A4	0	0	0	0	1	0
SLC2A12	0	0	0	1	0	0
SLC30A1	0	0	0	0	1	0
SLC35F5	0	0	0	1	1	0
SLC38A1	0	0	0	0	1	0
SLC39A14	0	1	0	0	0	0
SLC39A6	0	0	1	0	0	0
SLC40A1	0	0	1	1	1	0
SLC6A15	1	1	0	1	1	1
SLC7A11	0	1	0	1	1	1
SLC7A5	0	1	1	1	1	0
SLFN11	0	0	0	1	0	0
SLMAP	0	0	0	0	1	0
SMIM10	0	0	0	1	1	1
SMIM14	0	0	1	0	1	0
SMIM3	0	0	0	1	0	0
SMURF2	0	1	0	0	0	1
SOD2	0	1	0	0	1	0
SORT1	0	0	0	1	1	0
SP100	1	1	0	1	1	1
SP140L	0	1	0	1	1	0
SPARC	0	0	0	0	1	0
SPCS3	0	0	0	0	1	0
SPECC1	0	0	0	0	1	0
SPEG	0	0	0	0	1	0
SPON2	0	0	0	0	0	1
SPSB1	0	0	0	1	1	0
SPTLC3	0	0	1	0	0	0
SQRDL	0	0	0	1	0	1
SQSTM1	0	1	0	1	1	0
SRPX	0	0	0	0	0	1
SRPX2	1	0	0	0	0	1
SSR3	1	1	1	0	0	1
SSTR1	0	0	0	0	1	0
ST3GAL5	1	0	0	1	0	1
STARD4	0	0	1	0	0	0
STAT1	0	0	0	0	1	0
STBD1	0	0	0	0	1	0
STC1	1	1	0	0	0	1
STC2	0	1	0	1	1	1
STK17B	0	0	0	1	0	1
STK38L	0	0	0	0	1	0
STMN2	0	0	0	1	0	0
STOM	0	0	1	1	1	1
STON1	0	0	0	1	1	0
STX12	0	0	0	0	1	0
STXBP6	0	0	0	1	0	0
SUCNR1	0	0	0	1	0	0
SYNC	0	0	1	1	1	0
SYNGR2	0	0	0	0	0	1
SYNM	0	0	0	1	1	0
SYNPO2	0	0	0	0	1	0
SYPL1	0	0	0	0	1	0
TACC1	1	1	0	1	1	1
TAF13	1	1	0	0	1	0
TAGLN	1	1	1	1	1	1
TAGLN2	1	1	0	1	1	1
TAP1	0	1	0	0	1	0
TAP2	0	1	0	0	0	0
TAPBP	1	0	0	0	0	1
TAX1BP3	0	0	0	1	0	0
TBC1D2	0	0	0	1	1	0
TCEA3	0	0	0	0	0	1
TCEAL1	0	0	0	0	1	0
TCEAL3	0	0	0	1	0	0
TCEAL4	0	0	0	1	1	0
TFPI2	1	1	0	1	0	1
TGFBI	0	1	1	0	0	1
TGFBR2	1	1	0	1	0	1
TGM2	1	1	1	1	0	1
TGOLN2	1	1	0	1	1	0
THBS1	1	1	1	1	1	1
THBS2	0	1	0	1	1	0
TIMP1	0	1	0	0	0	1
TIMP2	1	1	1	1	1	1
TLR4	0	0	0	1	0	0
TM2D1	0	0	0	1	0	0
TM4SF1	1	1	0	0	0	1
TM7SF3	0	0	0	0	0	1
TMBIM1	0	0	0	1	1	0
TMCO3	0	0	1	0	0	0
TMEM132B	0	0	0	0	0	1
TMEM158	1	1	0	0	0	1
TMEM173	0	0	0	1	1	0
TMEM2	0	1	0	0	0	0
TMEM200A	1	1	0	0	0	1
TMEM30A	1	1	1	1	1	1
TMEM43	0	0	0	0	0	1
TMEM47	0	0	0	1	1	0
TMEM52B	0	0	1	0	0	0
TMEM9B	0	0	0	1	0	0
TMSB10	0	0	0	0	0	1
TMSB4X	1	0	0	0	0	0
TNFAIP8	0	0	0	0	1	0
TNFRSF10B	0	1	0	0	0	0
TNFRSF10D	0	1	0	0	0	1
TNFRSF12A	0	1	0	0	0	1
TNFRSF21	1	0	1	1	0	1
TNFSF11	1	0	0	0	0	0
TNFSF4	1	1	0	0	0	1
TNIP1	0	1	0	0	0	0
TNNT2	0	0	1	0	1	0
TNS1	0	0	0	0	1	0
TNS3	0	0	0	1	1	0
TOMM7	0	1	0	0	0	1
TP53I3	0	0	0	0	1	0
TPD52L1	0	0	0	0	1	0
TPM1	0	0	1	1	1	0
TPM2	0	1	0	1	1	1
TPM4	0	0	0	0	1	0
TPP1	0	0	0	0	0	1
TRAM1	0	0	0	1	1	1
TRAM2	0	1	0	0	0	1
TRIM22	1	1	1	1	1	1
TRIM63	0	0	0	0	1	0
TRNP1	1	1	0	0	0	1
TRPA1	1	1	0	1	0	1
TRPV2	0	0	0	0	0	1
TSC22D3	0	0	1	1	0	0
TSLP	0	0	0	1	0	0
TSPO	1	0	0	0	0	1
TTLL6	0	0	0	1	0	0
TUBA1C	0	1	0	0	0	1
TUBA4A	0	0	0	0	1	0
TUBB2A	0	1	0	0	0	1
TUBB3	1	1	0	0	0	1
TUBB6	0	1	0	0	1	0
TVP23B	0	0	0	1	0	0
TWSG1	0	0	1	1	1	0
TXN	0	1	0	0	0	1
TXNDC5	1	1	0	1	0	1
TXNIP	0	0	1	0	1	0
TXNRD1	0	1	1	1	1	1
UACA	1	1	0	1	0	0
UAP1	0	1	0	0	0	0
UCHL1	1	1	1	1	1	1
UGCG	0	1	0	0	0	0
UGP2	0	0	0	1	0	0
USO1	0	0	1	0	1	0
USP53	1	1	0	1	1	1
VAT1L	1	1	1	1	1	1
VCAM1	1	1	1	1	0	0
VEGFC	0	1	0	0	0	0
VGLL3	0	0	0	1	1	0
VIM	0	0	0	0	0	1
VKORC1	0	0	0	0	0	1
VWA5A	0	0	0	0	0	1
WARS	0	1	1	1	1	0
WDR1	1	1	0	0	1	1
WISP1	1	0	1	1	0	0
WNT2	0	0	0	1	1	0
WNT5A	0	0	0	0	0	1
YIPF4	0	0	0	1	0	0
YPEL5	0	0	0	1	1	0
ZAK	0	0	0	1	1	0
ZMAT3	0	0	0	1	0	0

## Sheet: SMC markers (any maturity)
	imPCs	PC1	PC2	imSMC	mSMC	MSC
ADAMTS1	0	0	0	1	1	0
ADARB1	0	0	0	1	1	0
ANTXR1	0	0	0	1	1	0
APOL1	0	0	0	1	1	0
ARL4C	0	0	0	1	1	0
ASAH1	0	0	0	1	1	0
ATP6V0E1	0	0	0	1	1	0
BHLHE40	0	0	0	1	1	0
BNIP3	0	0	0	1	1	0
BPGM	0	0	0	1	1	0
CALCOCO1	0	0	0	1	1	0
CALD1	0	0	0	1	1	0
CCPG1	0	0	0	1	1	0
CD55	0	0	0	1	1	0
COL11A1	0	0	0	1	1	0
CPZ	0	0	0	1	1	0
CRYAB	0	0	0	1	1	0
DCAF6	0	0	0	1	1	0
DDR1	0	0	0	1	1	0
DNAJB2	0	0	0	1	1	0
DUSP10	0	0	0	1	1	0
DYNLT3	0	0	0	1	1	0
FAM129A	0	0	0	1	1	0
FAM177A1	0	0	0	1	1	0
FSTL3	0	0	0	1	1	0
GPRC5B	0	0	0	1	1	0
HSD17B2	0	0	0	1	1	0
HTR2B	0	0	0	1	1	0
ITPRIPL2	0	0	0	1	1	0
JAZF1	0	0	0	1	1	0
KCNS3	0	0	0	1	1	0
KIAA1199	0	0	0	1	1	0
LARP6	0	0	0	1	1	0
LAYN	0	0	0	1	1	0
LIMS2	0	0	0	1	1	0
LRCH2	0	0	0	1	1	0
LTBP2	0	0	0	1	1	0
MFGE8	0	0	0	1	1	0
MFSD6	0	0	0	1	1	0
MGARP	0	0	0	1	1	0
PALLD	0	0	0	1	1	0
PIK3IP1	0	0	0	1	1	0
PLA2G16	0	0	0	1	1	0
PLIN2	0	0	0	1	1	0
PODN	0	0	0	1	1	0
PPP1R3C	0	0	0	1	1	0
PTPRM	0	0	0	1	1	0
RALBP1	0	0	0	1	1	0
RHOQ	0	0	0	1	1	0
RNF103	0	0	0	1	1	0
SBF2-AS1	0	0	0	1	1	0
SEMA3C	0	0	0	1	1	0
SGK1	0	0	0	1	1	0
SGMS2	0	0	0	1	1	0
SLC12A8	0	0	0	1	1	0
SLC35F5	0	0	0	1	1	0
SORT1	0	0	0	1	1	0
SPSB1	0	0	0	1	1	0
STON1	0	0	0	1	1	0
SYNM	0	0	0	1	1	0
TBC1D2	0	0	0	1	1	0
TCEAL4	0	0	0	1	1	0
TMBIM1	0	0	0	1	1	0
TMEM173	0	0	0	1	1	0
TMEM47	0	0	0	1	1	0
TNS3	0	0	0	1	1	0
VGLL3	0	0	0	1	1	0
WNT2	0	0	0	1	1	0
YPEL5	0	0	0	1	1	0
ZAK	0	0	0	1	1	0

## Sheet: imSMC
	imPCs	PC1	PC2	imSMC	mSMC	MSC
ACPL2	0	0	0	1	0	0
ADI1	0	0	0	1	0	0
ALDH3B1	0	0	0	1	0	0
ANO4	0	0	0	1	0	0
ARL4A	0	0	0	1	0	0
BMP4	0	0	0	1	0	0
C1orf151-NBL1	0	0	0	1	0	0
CALCOCO2	0	0	0	1	0	0
CARS	0	0	0	1	0	0
CCDC50	0	0	0	1	0	0
CHIC2	0	0	0	1	0	0
COL15A1	0	0	0	1	0	0
COPS8	0	0	0	1	0	0
CPT1A	0	0	0	1	0	0
CSF1	0	0	0	1	0	0
CSGALNACT2	0	0	0	1	0	0
CTGF	0	0	0	1	0	0
DEGS1	0	0	0	1	0	0
DIO2	0	0	0	1	0	0
DNAJC21	0	0	0	1	0	0
ERLEC1	0	0	0	1	0	0
F2RL2	0	0	0	1	0	0
FAM105A	0	0	0	1	0	0
FAM3C	0	0	0	1	0	0
FAM89A	0	0	0	1	0	0
FKBP5	0	0	0	1	0	0
GFPT1	0	0	0	1	0	0
GULP1	0	0	0	1	0	0
IGF1	0	0	0	1	0	0
IL18R1	0	0	0	1	0	0
INMT	0	0	0	1	0	0
ISCU	0	0	0	1	0	0
ITGA4	0	0	0	1	0	0
LAMB1	0	0	0	1	0	0
LBH	0	0	0	1	0	0
MANBA	0	0	0	1	0	0
MAP3K5	0	0	0	1	0	0
MBNL2	0	0	0	1	0	0
MYO10	0	0	0	1	0	0
NALCN	0	0	0	1	0	0
NEDD9	0	0	0	1	0	0
NETO2	0	0	0	1	0	0
NFE2L2	0	0	0	1	0	0
NIPAL4	0	0	0	1	0	0
NMI	0	0	0	1	0	0
NUDT4P1	0	0	0	1	0	0
OSBPL10	0	0	0	1	0	0
PDGFC	0	0	0	1	0	0
PDZRN3	0	0	0	1	0	0
PIP4K2A	0	0	0	1	0	0
PPAPDC1A	0	0	0	1	0	0
PPP1CB	0	0	0	1	0	0
PRRG1	0	0	0	1	0	0
PTGER2	0	0	0	1	0	0
RAB12	0	0	0	1	0	0
RARB	0	0	0	1	0	0
RARRES3	0	0	0	1	0	0
RASL11A	0	0	0	1	0	0
RGS2	0	0	0	1	0	0
RGS4	0	0	0	1	0	0
RIN2	0	0	0	1	0	0
SH3BGRL2	0	0	0	1	0	0
SLC2A12	0	0	0	1	0	0
SLFN11	0	0	0	1	0	0
SMIM3	0	0	0	1	0	0
STMN2	0	0	0	1	0	0
STXBP6	0	0	0	1	0	0
SUCNR1	0	0	0	1	0	0
TAX1BP3	0	0	0	1	0	0
TCEAL3	0	0	0	1	0	0
TLR4	0	0	0	1	0	0
TM2D1	0	0	0	1	0	0
TMEM9B	0	0	0	1	0	0
TSLP	0	0	0	1	0	0
TTLL6	0	0	0	1	0	0
TVP23B	0	0	0	1	0	0
UGP2	0	0	0	1	0	0
YIPF4	0	0	0	1	0	0
ZMAT3	0	0	0	1	0	0

## Sheet: mSMC
	imPCs	PC1	PC2	imSMC	mSMC	MSC
A2M	0	0	0	0	1	0
A4GALT	0	0	0	0	1	0
ABHD4	0	0	0	0	1	0
ACSL1	0	0	0	0	1	0
ADAM12	0	0	0	0	1	0
ADCY9	0	0	0	0	1	0
AKR1C1	0	0	0	0	1	0
AKR1C3	0	0	0	0	1	0
ALDH1B1	0	0	0	0	1	0
AMIGO2	0	0	0	0	1	0
ANGPTL2	0	0	0	0	1	0
ANKRD13A	0	0	0	0	1	0
ANXA11	0	0	0	0	1	0
AP2M1	0	0	0	0	1	0
APOL2	0	0	0	0	1	0
ARID5B	0	0	0	0	1	0
ARL4D	0	0	0	0	1	0
ARPC2	0	0	0	0	1	0
ARRDC4	0	0	0	0	1	0
ATP2B4	0	0	0	0	1	0
AVEN	0	0	0	0	1	0
B2M	0	0	0	0	1	0
B3GNT2	0	0	0	0	1	0
BAG2	0	0	0	0	1	0
BAG3	0	0	0	0	1	0
BCL2L13	0	0	0	0	1	0
BST2	0	0	0	0	1	0
BTC	0	0	0	0	1	0
C10orf10	0	0	0	0	1	0
C10orf54	0	0	0	0	1	0
C15orf48	0	0	0	0	1	0
C15orf52	0	0	0	0	1	0
C4orf3	0	0	0	0	1	0
C8orf47	0	0	0	0	1	0
CAB39	0	0	0	0	1	0
CADPS2	0	0	0	0	1	0
CD24	0	0	0	0	1	0
CDC37L1	0	0	0	0	1	0
CERS2	0	0	0	0	1	0
CES1	0	0	0	0	1	0
CFL2	0	0	0	0	1	0
CHI3L1	0	0	0	0	1	0
CHPF	0	0	0	0	1	0
CLIC4	0	0	0	0	1	0
CLIP1	0	0	0	0	1	0
CLSTN1	0	0	0	0	1	0
COBLL1	0	0	0	0	1	0
COL4A2	0	0	0	0	1	0
CORO1C	0	0	0	0	1	0
CPD	0	0	0	0	1	0
CSAG2	0	0	0	0	1	0
CTPS1	0	0	0	0	1	0
CYP2U1	0	0	0	0	1	0
DAB2	0	0	0	0	1	0
DCLK2	0	0	0	0	1	0
DDAH1	0	0	0	0	1	0
DDIT3	0	0	0	0	1	0
DMPK	0	0	0	0	1	0
DPYSL3	0	0	0	0	1	0
DUSP3	0	0	0	0	1	0
ENPP1	0	0	0	0	1	0
ESYT2	0	0	0	0	1	0
FADS3	0	0	0	0	1	0
FAM150A	0	0	0	0	1	0
FBXO32	0	0	0	0	1	0
FEZ1	0	0	0	0	1	0
FLNA	0	0	0	0	1	0
FLNC	0	0	0	0	1	0
FOSL2	0	0	0	0	1	0
FSTL1	0	0	0	0	1	0
FTL	0	0	0	0	1	0
FYCO1	0	0	0	0	1	0
GADD45A	0	0	0	0	1	0
GADD45B	0	0	0	0	1	0
GCLM	0	0	0	0	1	0
GDPD5	0	0	0	0	1	0
GEM	0	0	0	0	1	0
GLS	0	0	0	0	1	0
GNG10	0	0	0	0	1	0
HBD	0	0	0	0	1	0
HIST1H1C	0	0	0	0	1	0
HIST1H2BC	0	0	0	0	1	0
HK2	0	0	0	0	1	0
HLA-E	0	0	0	0	1	0
HLA-F	0	0	0	0	1	0
HSD17B6	0	0	0	0	1	0
HSPB3	0	0	0	0	1	0
HSPB8	0	0	0	0	1	0
IFI6	0	0	0	0	1	0
IMPA2	0	0	0	0	1	0
IRAK1	0	0	0	0	1	0
ISG15	0	0	0	0	1	0
ITGA1	0	0	0	0	1	0
KBTBD8	0	0	0	0	1	0
KCNK6	0	0	0	0	1	0
KIF13A	0	0	0	0	1	0
KIF1C	0	0	0	0	1	0
KLHL29	0	0	0	0	1	0
KLHL5	0	0	0	0	1	0
LACTB	0	0	0	0	1	0
LAMA3	0	0	0	0	1	0
LAMB2	0	0	0	0	1	0
LAMC1	0	0	0	0	1	0
LASP1	0	0	0	0	1	0
LATS2	0	0	0	0	1	0
LITAF	0	0	0	0	1	0
LOC100132891	0	0	0	0	1	0
LOC100505633	0	0	0	0	1	0
LOC645638	0	0	0	0	1	0
LRP1	0	0	0	0	1	0
LRRC8A	0	0	0	0	1	0
LRRFIP1	0	0	0	0	1	0
MAP1B	0	0	0	0	1	0
MAP1LC3B	0	0	0	0	1	0
MBNL1	0	0	0	0	1	0
MET	0	0	0	0	1	0
METRNL	0	0	0	0	1	0
MGP	0	0	0	0	1	0
MRVI1	0	0	0	0	1	0
MSC	0	0	0	0	1	0
MYH11	0	0	0	0	1	0
MYL6	0	0	0	0	1	0
MYO1C	0	0	0	0	1	0
MYOCD	0	0	0	0	1	0
NACC2	0	0	0	0	1	0
NDRG1	0	0	0	0	1	0
NFE2L1	0	0	0	0	1	0
NFIX	0	0	0	0	1	0
NIPAL3	0	0	0	0	1	0
NPC1	0	0	0	0	1	0
OPN3	0	0	0	0	1	0
OPTN	0	0	0	0	1	0
OSTM1	0	0	0	0	1	0
PBXIP1	0	0	0	0	1	0
PDGFRB	0	0	0	0	1	0
PINK1	0	0	0	0	1	0
PKIG	0	0	0	0	1	0
PLA2R1	0	0	0	0	1	0
PLCD3	0	0	0	0	1	0
PLEKHA2	0	0	0	0	1	0
PLN	0	0	0	0	1	0
PLOD2	0	0	0	0	1	0
PPP1R12B	0	0	0	0	1	0
PPP1R14A	0	0	0	0	1	0
PPP1R21	0	0	0	0	1	0
PPP1R3B	0	0	0	0	1	0
PSAP	0	0	0	0	1	0
PTPLA	0	0	0	0	1	0
PXDC1	0	0	0	0	1	0
PYGL	0	0	0	0	1	0
RAB23	0	0	0	0	1	0
RAB3GAP1	0	0	0	0	1	0
RAMP1	0	0	0	0	1	0
REXO2	0	0	0	0	1	0
RHOB	0	0	0	0	1	0
SAV1	0	0	0	0	1	0
SBDS	0	0	0	0	1	0
SCN9A	0	0	0	0	1	0
SLC25A4	0	0	0	0	1	0
SLC30A1	0	0	0	0	1	0
SLC38A1	0	0	0	0	1	0
SLMAP	0	0	0	0	1	0
SPARC	0	0	0	0	1	0
SPCS3	0	0	0	0	1	0
SPECC1	0	0	0	0	1	0
SPEG	0	0	0	0	1	0
SSTR1	0	0	0	0	1	0
STAT1	0	0	0	0	1	0
STBD1	0	0	0	0	1	0
STK38L	0	0	0	0	1	0
STX12	0	0	0	0	1	0
SYNPO2	0	0	0	0	1	0
SYPL1	0	0	0	0	1	0
TCEAL1	0	0	0	0	1	0
TNFAIP8	0	0	0	0	1	0
TNS1	0	0	0	0	1	0
TP53I3	0	0	0	0	1	0
TPD52L1	0	0	0	0	1	0
TPM4	0	0	0	0	1	0
TRIM63	0	0	0	0	1	0
TUBA4A	0	0	0	0	1	0

## Sheet: All PCs
	imPCs	PC1	PC2	imSMC	mSMC	MSC
EXT1	1	1	1	0	0	0
LOC645166	1	1	1	0	0	0
NCAM2	1	1	1	0	0	0

## Sheet: imPC
	imPCs	PC1	PC2	imSMC	mSMC	MSC
EDN1	1	0	0	0	0	0
FAM114A1	1	0	0	0	0	0
FSTL5	1	0	0	0	0	0
GALNT2	1	0	0	0	0	0
PDGFRL	1	0	0	0	0	0
RCN1	1	0	0	0	0	0
TMSB4X	1	0	0	0	0	0
TNFSF11	1	0	0	0	0	0

## Sheet: PC1
	imPCs	PC1	PC2	imSMC	mSMC	MSC
ACOT9	0	1	0	0	0	0
ACSL4	0	1	0	0	0	0
ALDOA	0	1	0	0	0	0
ATP2C1	0	1	0	0	0	0
C3	0	1	0	0	0	0
CCL20	0	1	0	0	0	0
CD274	0	1	0	0	0	0
CD69	0	1	0	0	0	0
CXCL2	0	1	0	0	0	0
CXCL3	0	1	0	0	0	0
CXCL5	0	1	0	0	0	0
CYR61	0	1	0	0	0	0
DCBLD1	0	1	0	0	0	0
EBNA1BP2	0	1	0	0	0	0
EIF6	0	1	0	0	0	0
FAM101A	0	1	0	0	0	0
FRMD6	0	1	0	0	0	0
FST	0	1	0	0	0	0
G6PD	0	1	0	0	0	0
GFPT2	0	1	0	0	0	0
HBEGF	0	1	0	0	0	0
HSD11B1	0	1	0	0	0	0
HSPA5	0	1	0	0	0	0
IER5	0	1	0	0	0	0
IL1B	0	1	0	0	0	0
IL6	0	1	0	0	0	0
ITGA2	0	1	0	0	0	0
ITGA5	0	1	0	0	0	0
KYNU	0	1	0	0	0	0
LAMB3	0	1	0	0	0	0
LIF	0	1	0	0	0	0
LMAN1	0	1	0	0	0	0
LRRC59	0	1	0	0	0	0
MICAL2	0	1	0	0	0	0
NAMPT	0	1	0	0	0	0
NCEH1	0	1	0	0	0	0
NDUFAF2	0	1	0	0	0	0
NEDD4	0	1	0	0	0	0
OXCT1	0	1	0	0	0	0
PSMB9	0	1	0	0	0	0
PTS	0	1	0	0	0	0
QSOX1	0	1	0	0	0	0
RAC2	0	1	0	0	0	0
RIPK2	0	1	0	0	0	0
RTCA	0	1	0	0	0	0
SAA1	0	1	0	0	0	0
SERPINB2	0	1	0	0	0	0
SLC39A14	0	1	0	0	0	0
TAP2	0	1	0	0	0	0
TMEM2	0	1	0	0	0	0
TNFRSF10B	0	1	0	0	0	0
TNIP1	0	1	0	0	0	0
UAP1	0	1	0	0	0	0
UGCG	0	1	0	0	0	0
VEGFC	0	1	0	0	0	0

## Sheet: PC2
	imPCs	PC1	PC2	imSMC	mSMC	MSC
ASNS	0	0	1	0	0	0
C1QTNF7	0	0	1	0	0	0
CCDC85A	0	0	1	0	0	0
COL14A1	0	0	1	0	0	0
COL1A2	0	0	1	0	0	0
COL6A1	0	0	1	0	0	0
CPE	0	0	1	0	0	0
DIRC3	0	0	1	0	0	0
DMD	0	0	1	0	0	0
EDNRA	0	0	1	0	0	0
FKBP9	0	0	1	0	0	0
FRZB	0	0	1	0	0	0
GJA1	0	0	1	0	0	0
GPX8	0	0	1	0	0	0
GUCY1A3	0	0	1	0	0	0
KDELR2	0	0	1	0	0	0
LIMCH1	0	0	1	0	0	0
LRP4	0	0	1	0	0	0
METTL7A	0	0	1	0	0	0
NPR3	0	0	1	0	0	0
OSR2	0	0	1	0	0	0
P4HA1	0	0	1	0	0	0
PAPLN	0	0	1	0	0	0
POSTN	0	0	1	0	0	0
PTGDS	0	0	1	0	0	0
RHOBTB1	0	0	1	0	0	0
SLC39A6	0	0	1	0	0	0
SPTLC3	0	0	1	0	0	0
STARD4	0	0	1	0	0	0
TMCO3	0	0	1	0	0	0
TMEM52B	0	0	1	0	0	0

## Sheet: MSC
	imPCs	PC1	PC2	imSMC	mSMC	MSC
ABCC4	0	0	0	0	0	1
AHR	0	0	0	0	0	1
AK5	0	0	0	0	0	1
ARF6	0	0	0	0	0	1
B4GALT1	0	0	0	0	0	1
C21orf7	0	0	0	0	0	1
CAPG	0	0	0	0	0	1
CD46	0	0	0	0	0	1
CD9	0	0	0	0	0	1
CERCAM	0	0	0	0	0	1
CNIH3	0	0	0	0	0	1
CST3	0	0	0	0	0	1
CSTB	0	0	0	0	0	1
CTHRC1	0	0	0	0	0	1
CTSL1	0	0	0	0	0	1
CYP51A1	0	0	0	0	0	1
DHRS7	0	0	0	0	0	1
ECM1	0	0	0	0	0	1
EMP3	0	0	0	0	0	1
ERMP1	0	0	0	0	0	1
FUCA2	0	0	0	0	0	1
GLRX	0	0	0	0	0	1
GRIA1	0	0	0	0	0	1
GSN	0	0	0	0	0	1
HEXB	0	0	0	0	0	1
HPCAL1	0	0	0	0	0	1
HSPA2	0	0	0	0	0	1
IFITM2	0	0	0	0	0	1
KLF6	0	0	0	0	0	1
L1CAM	0	0	0	0	0	1
LEPR	0	0	0	0	0	1
LIPG	0	0	0	0	0	1
LRP11	0	0	0	0	0	1
MAMDC2	0	0	0	0	0	1
MGLL	0	0	0	0	0	1
MPG	0	0	0	0	0	1
MSMO1	0	0	0	0	0	1
NOG	0	0	0	0	0	1
NPY	0	0	0	0	0	1
NTM	0	0	0	0	0	1
PLOD3	0	0	0	0	0	1
PROCR	0	0	0	0	0	1
RAB27B	0	0	0	0	0	1
RCN3	0	0	0	0	0	1
SERPINB7	0	0	0	0	0	1
SERPINE2	0	0	0	0	0	1
SERTAD4-AS1	0	0	0	0	0	1
SFXN3	0	0	0	0	0	1
SHISA5	0	0	0	0	0	1
SPON2	0	0	0	0	0	1
SRPX	0	0	0	0	0	1
SYNGR2	0	0	0	0	0	1
TCEA3	0	0	0	0	0	1
TM7SF3	0	0	0	0	0	1
TMEM132B	0	0	0	0	0	1
TMEM43	0	0	0	0	0	1
TMSB10	0	0	0	0	0	1
TPP1	0	0	0	0	0	1
TRPV2	0	0	0	0	0	1
VIM	0	0	0	0	0	1
VKORC1	0	0	0	0	0	1
VWA5A	0	0	0	0	0	1
WNT5A	0	0	0	0	0	1
